# Supplementary material for: Tandem Repeats Contribute to Coding Sequence Variation in Bumblebees (Hymenoptera: Apidae)
Source: Genome Biol Evol. 2018 Nov 6;10(12):3176–87. doi: 10.1093/gbe/evy244 (PMC6286909; doi:10.1093/gbe/evy244)
Supplement: Supplementary Data [file evy244_supp.zip]

Archive with 6 entries (6 files):
- Legends supplementary materials.docx
- Supplementary file 1.xlsx
- Supplementary file 2.txt
- Supplementary file 3.txt
- Supplementary file 4.txt
- Supplementary file 5.xlsx
