# Supplementary material for: Tandem Repeats Contribute to Coding Sequence Variation in Bumblebees (Hymenoptera: Apidae)
Source: Genome Biol Evol. 2018 Nov 6;10(12):3176–87. doi: 10.1093/gbe/evy244 (PMC6286909; doi:10.1093/gbe/evy244)
Supplement: Supplementary Data [file evy244_supp.zip › Supplementary file 1.xlsx]

## Sheet: 工作表1
Coordinates of TR locus			Repeat motif	Protein encoded by the TR-containing gene	Primer sequence (Forward, 5'-3')	Primer sequence (Reverse, 5'-3')	Annealing temprature (℃)	Fixed variation	Variation within species		Not fixed
Sequence ID	Start Site	End Site							in B.terrestris	in B.impatiens
NC_015763.1	8957279	8957322	GCACCTCCA	XP_003393880.1	TCGACAGTGCCGACAAACAA	AGTTGGTGGTGGCTTTGGAA	56	Yes
NC_015765.1	10103013	10103103	AGCTCATCCTCAACAATC	XP_003395246.1	GATTGGAAGTTCTTCGGCGC	TTTGCTGAGGTTCCGGTTGA	56			Yes
NC_015771.1	6082350	6082387	GATTTTGTTTGCAGC	XP_012168000.1	GGCTGAGGTTTGGCAACTTC	TCGGATGACTCGGATTCAGA	56				Yes
NC_015769.1	5041509	5041605	CCATCTCTG	XP_003397196.1	GCCCAGCAATCCAAAAGCAA	TTCGTCATCGCTGGAAGAGG	56	Yes
NC_015769.1	4494358	4494388	GTTCCAATG	XP_003397294.1	CGGAAACTGGAAAGCGGTTC	ATACACCGAATCCAGACGCC	56	Yes
NC_015770.1	11042690	11042779	GGTAGCTACAGTGGC	XP_003397796.2	CTGATCAGGAAGGTCTCGGC	CAAAGTCACCACCGCCAAAG	56	Yes
NC_015771.1	10024244	10024306	ACA	XP_003398102.1	AACAAGGACTGTAGCGCGAA	CCAGAGCCGGTAATATCGCA	56			Yes
NC_015771.1	1677019	1677077	CAA	XP_003398563.1	AATCCACTGTCCTCGCGATC	CAACTTCGCGGTTCGGTTTT	56			Yes
NC_015772.1	12366223	12366287	AATCAATTACCACAA	XP_003399259.1	GGGAACAACTACGTCAGCGA	TGATTCGCTAGCTCGCTCTG	56	Yes
NC_015765.1	13559432	13559470	TCACGG	XP_012163216.1	CGAGGACGTTCCGGTCTATG	TATGACCATGAGCGTGTCCG	56	Yes
NC_015762.1	7098110	7098162	GATCTCGAACGT	XP_012166069.1	TCTGGCAGCTGACACTGATC	TCTGGGTCACGCAAAGGATC	56			Yes
NC_015768.1	6153510	6153549	GAC	XP_012166189.1	AAAACGTGGGTTGGATTGCG	CTGGCTCTCATAGTAGCGCC	56	Yes
NC_015769.1	357998	358036	ACGGCCACGACC	XP_012166230.1	CGAGTGTGATACCGGCCTAC	GCTGATCTCGGACGTAGGTG	56	Yes
NC_015770.1	9481728	9481795	GCATTAGCGTTTGCAACG	XP_012167050.1	AAAGGATTGTTCGCCCCGAT	CAACCCGACTATCTGACCGG	56	Yes
NC_015770.1	9445506	9445540	CGCCGA	XP_012167342.1	TTTCTTCGAGGCTCGTGCTT	CAGACGGATGTCCAGGGAAC	56	Yes
NC_015770.1	10495578	10495621	ACTGGAACGCTG	XP_012167390.1	GATGACCGAAGCTAGCTCCC	GTCCCAGTCCCAGTTGACAG	56	Yes
NC_015771.1	4819684	4819726	AAT	XP_012168057.1	TTTTGGCCATGGTACGGTCA	AGGTTGACCAGTTGAGCCAG	56	Yes
NC_015771.1	2349634	2349742	CTGCTC	XP_012168233.1	ACACCTTCTCAATCAGGGGC	TACCCGCAGAAGCAAAGGTT	56		Yes	Yes
NC_015771.1	1075084	1075129	AAC	XP_012168395.1	AAGAATCGGACAGCCTGCAA	GCGTCAGTGGTTGGTTAGGA	56	Yes
NC_015772.1	5385019	5385091	ACA	XP_012168862.1	GCACATATACCTGCCAGCGT	TGTGCAGTTGGTCCACTGTT	56	Yes
NC_015772.1	13736869	13737056	ATGTTGTGCAGAATT	XP_012168943.1	CGGCTGTGGTGTTTGTTTGT	TCTTGCGATGCTTTGCCAAC	56		Yes	Yes
NC_015772.1	15848654	15848773	AAAATAAGAATATAAATAAAAGTCTGAATGAAACTTATTCAGAAAATAAGAATC	XP_012169654.1	GGAAGCTCCATTCGCTCAGA	ATTTAGCATCTCTGGCCAGT	56	Yes
NC_015772.1	15766944	15767125	TGGACTCCTTGAACACCTTGGACACCAGCTACACCTTGAACGCCAGCTACACTT	XP_012169664.1	CTCCGCCTTGAATTCCACCT	GGCTGGTACACAAGGTCTCC	56		Yes
NC_015772.1	15405224	15405286	TCG	XP_012169724.1	TTCTCCTGCATCTCCTTGGC	GTGGTGGTGGATTTCGAGGT	56	Yes
NC_015779.1	1930435	1930516	TCAGAATCAGGT	XP_012173638.1	ATAGGCCGTCTGTGTTCGAC	AATCGGTTGCGAGTACGAGG	56				Yes
NC_015779.1	1934901	1934937	GTGGAGGAGAAC	XP_012173638.1	ACGGGACTGAATGCTCATGG	CTTCTAGGCTCTCGGGGTCT	56		Yes	Yes
NC_015763.1	9110412	9110494	GATCGTGATCGCAATTGTGATCGT	XP_012175579.1	TGATCTCGAGCGTGAACCAC	GACTCAGAAGGATCCCGTGC	56	Yes
NC_015764.1	6489459	6489590	TTGATG	XP_012175834.1	CCATAGTCGAGCAACATTCCG	GATGCGCAATATGGCCCCTA	56	Yes
NC_015764.1	12591425	12591479	GGCAATTCATGAGTGTGTGTTTCTTCA	XP_012176618.1	CTGGTGCTTCGCTTGGAAAC	ACGGCAAGAGGGGAAGAAAG	56	Yes
