# Supplementary material for: Tandem Repeats Contribute to Coding Sequence Variation in Bumblebees (Hymenoptera: Apidae)
Source: Genome Biol Evol. 2018 Nov 6;10(12):3176–87. doi: 10.1093/gbe/evy244 (PMC6286909; doi:10.1093/gbe/evy244)
Supplement: Supplementary Data [file evy244_supp.zip › Supplementary file 2.txt]

NoName   MSF: 2  Type: N  Thu Apr 20 20:45:16 2017  Check: 00 ..

 Name: NC_015762.1:40038-40310/1-273  Len:    273  Check:  9008  Weight:  1.00
 Name: NT_176796.1/1016174-1015922    Len:    273  Check:  264  Weight:  1.00

//


                               1                                                   50
NC_015762.1:40038-40310/1-273  ACGGAAGCCA GGAATCGTCG TCCCGGCTTG TTAATCCTAA TCTGCATTTT 
NT_176796.1/1016174-1015922    ACGGAAGCCA GGAATCGTCG TCCCGGCTTG TTAATCCTAA TCTGCATTTT 


                               51                                                 100
NC_015762.1:40038-40310/1-273  TATTCTCCAG AGAAACCACC CATATCGTTT TGGCTGGTGA AGATACAGAC 
NT_176796.1/1016174-1015922    TATTCTCCGG AGAAACCACC CATATCGTTT TGGCTGGTGA AGATAGAGA- 


                               101                                                150
NC_015762.1:40038-40310/1-273  AGAGAGAGAG AGATAGAGAG AGACAGAAAG ACAGACAGAG AGAGAGAGAG 
NT_176796.1/1016174-1015922    -GAGATAGAG AGACAGAGAG AGATAGAGAG ACAGA----- ---GAGAGAG 


                               151                                                200
NC_015762.1:40038-40310/1-273  AGAGAGAGAG AGCGAGAGCG AGAAGGGGTG CCTTCATGGC GGTGAGAGAC 
NT_176796.1/1016174-1015922    AGAGAGAGA- ---------T AAAAGGGCTG CCTTCATGGC GGTGAGAGAC 


                               201                                                250
NC_015762.1:40038-40310/1-273  GCTTTTCGTA GCGGGCTCGT ATTTTCAAAG CACTTTAGAA CCATTTAGCT 
NT_176796.1/1016174-1015922    GCTTTTCGTA GCGGGCTCGT ATTTTCAAAG CACTTTAGAA CCATTTAGCT 


                               251                                                300
NC_015762.1:40038-40310/1-273  GAATGCATGC CGGAGTTTAT GGG 
NT_176796.1/1016174-1015922    GAATGCACGC CGGAGTTTAT GGG 


NoName   MSF: 2  Type: N  Thu Apr 20 20:46:09 2017  Check: 00 ..

 Name: NC_015762.1:70236-70476/1-241  Len:    261  Check:  9140  Weight:  1.00
 Name: NT_176796.1/984252-983992      Len:    261  Check:  7824  Weight:  1.00

//


                               1                                                   50
NC_015762.1:70236-70476/1-241  AACGCGTTTC GAGAAGAGAA ACACGATTCT GGATGAATTT GTGGACTCTC 
NT_176796.1/984252-983992      AACGCGTTTC GAGAAGAGAA ACACGATTCT GGATGAATTT GTAGACTCTC 


                               51                                                 100
NC_015762.1:70236-70476/1-241  TCTTCGCGAT CGAATCTTTC AAGTAATGAA CTTGTCTA-- -GTGAAAGAC 
NT_176796.1/984252-983992      TCTTCGCGAT CGAATCGTTC AAGTAATGAA CTTGTCTAGT GGTGAAAGAC 


                               101                                                150
NC_015762.1:70236-70476/1-241  GACAGAG--- ---------- ----AGAGAG AGAGAGAGAG AGAGAGAGAA 
NT_176796.1/984252-983992      GACAGAGAAA GAGAGAGAAA GGACAGAGAA AGAGAGAGAA AGAGAGAGAG 


                               151                                                200
NC_015762.1:70236-70476/1-241  AGAGAGAGAG ACCCAAAGAA CAAAACGTCA CTTCTATGGG GAGCCATAGT 
NT_176796.1/984252-983992      AGAGAGAGAG ACCCAAAGAA CAAAACGTCA CTTCTATGGG GAGCCATAGT 


                               201                                                250
NC_015762.1:70236-70476/1-241  GTATCGTGAA TTTGTGCCAA TATCAGACAT GCTGCCGTGT CTTGTACATA 
NT_176796.1/984252-983992      GTATCGTGAA TTTGTGCCAA TATCAGACAT GCTCCCGTGT CTTGTACATA 


                               251                                                300
NC_015762.1:70236-70476/1-241  GAGTGTAAAT A 
NT_176796.1/984252-983992      GAGTGTAAAT A 


NoName   MSF: 2  Type: N  Thu Apr 20 20:46:10 2017  Check: 00 ..

 Name: NC_015762.1:109247-109500/1-254  Len:    254  Check:  4911  Weight:  1.00
 Name: NT_176796.1/942484-942247        Len:    254  Check:  2473  Weight:  1.00

//


                                 1                                                   50
NC_015762.1:109247-109500/1-254  GTCTATCCTT CGACGGTGCA ATTAGCGGAT GACATCCTAC TCGGCCGTAA 
NT_176796.1/942484-942247        GTCTATCCTT CCACGGTGCA ATTAGCGGAT GACATCCTAC TCGGCCGTAA 


                                 51                                                 100
NC_015762.1:109247-109500/1-254  TACGTTGTTT CTTTCTACGT ATTTGGCTTC TTCGCGGTTT CACGAAGAAT 
NT_176796.1/942484-942247        TACGTTCTTT CTTTCTACGT ATTTGGCTTG TTCGCCGTTT CACGAAGAAT 


                                 101                                                150
NC_015762.1:109247-109500/1-254  TCCATCCATC CATCCGTCCG TCCGTTCATC CATCCATCCA TTCATCCATT 
NT_176796.1/942484-942247        TCCATCCATC CATCC----- ---------- -ATCCATCCA TCCATCCATT 


                                 151                                                200
NC_015762.1:109247-109500/1-254  CATCTATCGA CGAAGCGATT AATACGATAA TACATATCCC AAGCGAAAGT 
NT_176796.1/942484-942247        CATCTATCGG CGAAGCGATT AATACGATAA TACATATCCC GAGCGAAAGC 


                                 201                                                250
NC_015762.1:109247-109500/1-254  CTACGTATGT TCGATGTCTG AATTCTGTCG GAGAATTTTC CCGGGGAAAC 
NT_176796.1/942484-942247        CTACGTATGT TCGATGTCTG AATTCTGTCG GAGAATTTTC CCGGGAAAAC 


                                 251                                                300
NC_015762.1:109247-109500/1-254  TCTG 
NT_176796.1/942484-942247        TCTG 


NoName   MSF: 2  Type: N  Thu Apr 20 20:46:12 2017  Check: 00 ..

 Name: NC_015762.1:112973-113279/1-307  Len:    307  Check:  4070  Weight:  1.00
 Name: NT_176796.1/938037-937761        Len:    307  Check:  7358  Weight:  1.00

//


                                 1                                                   50
NC_015762.1:112973-113279/1-307  CTCGCGGTTG CCCACGTTGC AGCCACGTGA ACAAAGGGTG GACACACCTA 
NT_176796.1/938037-937761        CTCGCGGTTG CCCACGTTGC AGCCACGTGA ACAAAGGGTG GATACACCTA 


                                 51                                                 100
NC_015762.1:112973-113279/1-307  CATACGTTCT CACCACGGAT TCGCCGGGAC AAAACAAACC CGACACGTCG 
NT_176796.1/938037-937761        CATACGTTCT CACCACGGAT TCGCCGGGAC AAAACAAACC CGACACGCCG 


                                 101                                                150
NC_015762.1:112973-113279/1-307  CGACGACGAC GACGAAGACA GCGACGACGA CGACGACGAC GGTGACGACG 
NT_176796.1/938037-937761        CGACGACGAC AA---AGACA AAGACAACGA CAACGACGAC G------ACG 


                                 151                                                200
NC_015762.1:112973-113279/1-307  GTGACGACGA CGACGGCGAC GGTGACGACG GTGACGACGA CGACGGCGAC 
NT_176796.1/938037-937761        GTGACGACG- ---------- -G-------- -TGACGACGA CGACGGCGAT 


                                 201                                                250
NC_015762.1:112973-113279/1-307  GATGACGTTC CCCTTCGTTC GTCGGTGTTC TTCGCGACGT TCGGGTGGCG 
NT_176796.1/938037-937761        GATGACGTTC CCCTTCGTTC GTCGGTGTTC TTCGCGACGT TCGGGTGGCG 


                                 251                                                300
NC_015762.1:112973-113279/1-307  ACCGTGCGAG CAGAGGAGGA CGAGGCACAG AAGCCTTTCG AAGACGACCA 
NT_176796.1/938037-937761        ACCGTGCGAG CAGAGGAGGA CGAGGCACAG AAGCCTTTCG AAGACGACCA 


                                 301                                                350
NC_015762.1:112973-113279/1-307  CGAACGA 
NT_176796.1/938037-937761        CGAACGA 


NoName   MSF: 2  Type: N  Thu Apr 20 20:47:02 2017  Check: 00 ..

 Name: NC_015762.1:148885-149124/3-240  Len:    266  Check:  8844  Weight:  1.00
 Name: NT_176796.1/899898-899633        Len:    266  Check:  3642  Weight:  1.00

//


                                 1                                                   50
NC_015762.1:148885-149124/3-240  TCTGTACGAT CGTTCGACGG AGGCCGAGCA CCGGAGTACT TCGCTCCGGA 
NT_176796.1/899898-899633        TCTGTACGAT TGTTCGACGG AGGCCGAGGA CTGGAGCACT TCGCTCCGGA 


                                 51                                                 100
NC_015762.1:148885-149124/3-240  ATTTCCTTGA TCCGCTATAG AGTAGAACGA GCGAACGAGC GAAATATG-- 
NT_176796.1/899898-899633        ATTTCCTTGA TCCGCTATAG AGTAGAACGA GCGAACGAGT GAAATGTAAA 


                                 101                                                150
NC_015762.1:148885-149124/3-240  ---------- --GAGAGAGG GATAGAGAGA GAGAGAGAGA GAGAGAGAGA 
NT_176796.1/899898-899633        GAGAGAGGGA GAGAGAGAGA GAAAGAGAGA GAGAGAGAGA GAGAGAGAGA 


                                 151                                                200
NC_015762.1:148885-149124/3-240  GA-------- -----AGAA- CAGGACGAGG AGAGCACTGG GATTCGAAAC 
NT_176796.1/899898-899633        GAGTAGGAGA GAGAGAGAAA CAGGACGAGA AGAGCACTGG GATTCGAAAC 


                                 201                                                250
NC_015762.1:148885-149124/3-240  AGGAGTACGT CGTCGGTCTA ACGACACCGG TGGCGGACTT CTCTCTCCCG 
NT_176796.1/899898-899633        AGGAGTACGT CGTCGATCTA ACGACACCGG TGGCGGACTT CTCTCTCCCG 


                                 251                                                300
NC_015762.1:148885-149124/3-240  AAACAAGAAA GGGACG 
NT_176796.1/899898-899633        AAACAAGAAA GGGACG 


NoName   MSF: 2  Type: N  Thu Apr 20 20:47:05 2017  Check: 00 ..

 Name: NC_015762.1:200675-200914/1-240  Len:    262  Check:  8248  Weight:  1.00
 Name: NT_176796.1/841392-841136        Len:    262  Check:  438  Weight:  1.00

//


                                 1                                                   50
NC_015762.1:200675-200914/1-240  TGGGGGAAGA AACAGAATGA AAACGTGAGA GGAGAGTAGC GGTCTGAGAG 
NT_176796.1/841392-841136        TGGGGGAAGA AACAGAATGA AAACGTGAGA GGTGAGTAGC GGTCTGAGAG 


                                 51                                                 100
NC_015762.1:200675-200914/1-240  GGGAGGGGAG TGGAAGGAAA GGAAGCAAGA GGAAAGGGCT GGAGAGAATG 
NT_176796.1/841392-841136        GGGAG----- TGGAAGGAAA GGAAGCAAGA GAAAAGGGCA GGAGAGAATG 


                                 101                                                150
NC_015762.1:200675-200914/1-240  GAGGAAAAAG G--------- ---------- --GAGAGAGA AAAGGAGAGG 
NT_176796.1/841392-841136        GAGGAAAAAG GAGAAGAAAG GAGAAAAAAA GGGAGAGAAA AAAGGAGAGG 


                                 151                                                200
NC_015762.1:200675-200914/1-240  AAAAAA-GGA GAAGCACGAA GCAACGCCAA TTCACCGGGG GCCTAATTAC 
NT_176796.1/841392-841136        AAAAAAAGGA GAAGCACGAA GCAACGGCAA TTCACCGGGG GCCTAATTAC 


                                 201                                                250
NC_015762.1:200675-200914/1-240  ATTAGAATAG GCGTATTTGA GCCGAAAGGA TGGTTTCCTC GAAATCGATG 
NT_176796.1/841392-841136        ATTAGAATAG GCGTATTTGA GCCGAAAGGA TGGTTTCCTC GAAATCGATG 


                                 251                                                300
NC_015762.1:200675-200914/1-240  CGTTCGGTGG CC 
NT_176796.1/841392-841136        CGTTCGGTGG CC 


NoName   MSF: 2  Type: N  Thu Apr 20 20:47:05 2017  Check: 00 ..

 Name: NC_015762.1:214132-214391/1-260  Len:    262  Check:  6854  Weight:  1.00
 Name: NT_176796.1/826905-826660        Len:    262  Check:  2190  Weight:  1.00

//


                                 1                                                   50
NC_015762.1:214132-214391/1-260  TCGTTCGATC CCGAGGCACT CAGACACCAC CGTCTTCGCG ATCGAGCATC 
NT_176796.1/826905-826660        TCGTCCGATC CCGAGGCACT CAGGCACCAC CGTCTTCGCA GTCGAGCGTC 


                                 51                                                 100
NC_015762.1:214132-214391/1-260  GTGTCTTTCG ATCGTCTTGT TC--GGTCCA CGGCTCACAC TTTGCTGTCG 
NT_176796.1/826905-826660        TTC-CTT--- ATCGTCTTGT CCACGGTCCA CGACTCGCAC TTTGCTGTC- 


                                 101                                                150
NC_015762.1:214132-214391/1-260  TTCGCTGCAA AACGAGTCCG CTCCAAAACT TAGTCCACTC CGAAACGAGT 
NT_176796.1/826905-826660        --------AA AACGAGTCCG CTCCAAAACG -AGTCCACTC CGAAACGAGT 


                                 151                                                200
NC_015762.1:214132-214391/1-260  CCGCTCCGAA ACAAACGCGG AGCGTTGCCT GACGCTATAG AAACGGAATT 
NT_176796.1/826905-826660        CCGCTCCGAA ACAAACGCGG AGCGTTGTCT GACGCTA--G AAACGGAATT 


                                 201                                                250
NC_015762.1:214132-214391/1-260  TCACACGCGC GTAACGCTGT CGGACGTCTC GGTGGCGACA CTATCACGGC 
NT_176796.1/826905-826660        TCACACGCGC GTAACGCTGT CGGACGTCTC GGTCGCGACA CTATCACGGC 


                                 251                                                300
NC_015762.1:214132-214391/1-260  CTCGTAGCAC AC 
NT_176796.1/826905-826660        CTCGTAGCAC AC 


NoName   MSF: 2  Type: N  Thu Apr 20 20:47:12 2017  Check: 00 ..

 Name: NC_015762.1:259306-259546/1-238  Len:    238  Check:  5109  Weight:  1.00
 Name: NT_176796.1/777561-777344        Len:    238  Check:  1307  Weight:  1.00

//


                                 1                                                   50
NC_015762.1:259306-259546/1-238  AGGGTGTGCC GTTTCGACGG AGCAAACTCT GTTTATTCCA TACAGAACAC 
NT_176796.1/777561-777344        AGGGTGTGCC GTTTCGACGG AGCAAACTCT GTTTATACCA TACAGAACAC 


                                 51                                                 100
NC_015762.1:259306-259546/1-238  GCCTCGTATC GAAGTTTCTC GCTAACAATG AGTTTCATAG CGGACTCGCG 
NT_176796.1/777561-777344        GCCTCGTATC GAAGTTTCTC GCTAACAATG AGTTTCATGG CGGACTCGCG 


                                 101                                                150
NC_015762.1:259306-259546/1-238  GTATCGTATC GTATCGTATC GTATCGTATC GTATCGTATC GATGTGGAAA 
NT_176796.1/777561-777344        ATATCGTATC ---------- ---------- GTATCGTATC GATGTGGAAA 


                                 151                                                200
NC_015762.1:259306-259546/1-238  TTGCAGCTTT GTTGCCAAAT GGAACCAAAC AGAGAATCTT CGTCTGTGAA 
NT_176796.1/777561-777344        TTGCAGCTTT GTTGCCAAAT GGAAGCAAAT AGAGAATCTT CGTCTGTGAA 


                                 201                                                250
NC_015762.1:259306-259546/1-238  ACCGCAAATA ATTTCTGGCG AAATTGTTCC TTGATTCT 
NT_176796.1/777561-777344        ACCGCAAATA ATTTCTGACG ATATTGTTCC TTGATTCT 


NoName   MSF: 2  Type: N  Thu Apr 20 20:47:48 2017  Check: 00 ..

 Name: NC_015762.1:596847-597093/1-242  Len:    259  Check:  4078  Weight:  1.00
 Name: NT_176796.1/435475-435228        Len:    259  Check:  244  Weight:  1.00

//


                                 1                                                   50
NC_015762.1:596847-597093/1-242  ACGTACGTTT ATTCTCGCTA CCGAACCGAA ATCGCTTCAA GCTGAATAAT 
NT_176796.1/435475-435228        ACGTACTTTT ATTCTCGCTA CCGAACCGAA AACGCTTCAA GCTGAATAAT 


                                 51                                                 100
NC_015762.1:596847-597093/1-242  GTTTTGAA-- ---------- ---TTCAAAC GTATCTAATC CGGATAAAGA 
NT_176796.1/435475-435228        GTTTTGAAAT CAAGTTATTC GAATTCAAAC GTATCTAATC CGGACAAAGA 


                                 101                                                150
NC_015762.1:596847-597093/1-242  TTAAGAGCAA TCACGATATA TAAATATATA TATAGATGTA TATATATAAT 
NT_176796.1/435475-435228        ATAAGAGCAA TCACGATATA CATGTGTATA TAAGCAT--- --------AC 


                                 151                                                200
NC_015762.1:596847-597093/1-242  ATATGTATAT ATTACGAAAA TGTTCT--TC TCCGTTCGGC CATTGACTAG 
NT_176796.1/435475-435228        GTGTGTATGT ATTACGAAAA TGTTCTCTTC TCCGTTCGGC CATCGATTAG 


                                 201                                                250
NC_015762.1:596847-597093/1-242  TTTCGCATTC TTACTTTATT TGTCGGTTTG TCATGTTTTC ATCCCACACA 
NT_176796.1/435475-435228        TTTCGCATCC TTATTTTATT TGTCGGTTTG TCATATTTTT ATCTCGCACG 


                                 251                                                300
NC_015762.1:596847-597093/1-242  TTAATTTAA 
NT_176796.1/435475-435228        TTAATTTAA 


NoName   MSF: 2  Type: N  Thu Apr 20 20:47:57 2017  Check: 00 ..

 Name: NC_015762.1:874801-875066/5-266  Len:    271  Check:  7322  Weight:  1.00
 Name: NT_176796.1/152530-152280        Len:    271  Check:  1322  Weight:  1.00

//


                                 1                                                   50
NC_015762.1:874801-875066/5-266  AACTGCATTC GGATAATCCT CAATTACAAG GTAGCTCTAT TGTTTCGAAT 
NT_176796.1/152530-152280        AACTGCATTC GGATAATCTT CGATTACCAG GTAGCTCTAT TCTTCCAAAT 


                                 51                                                 100
NC_015762.1:874801-875066/5-266  CAGATGGAGC AGCAGC---- ----GTCAGT TTAAGGGCAA CTTTAATCTC 
NT_176796.1/152530-152280        CAGATAGAGC AGCAGTTTAG AGTTGTCAGT TTAAGGACAA CTTGAATTTT 


                                 101                                                150
NC_015762.1:874801-875066/5-266  AATTTCTTCT CGGTTCGTTG ATCAAAATCT TCTCGTGGTT CCGTTGATCA 
NT_176796.1/152530-152280        AATCTC---- ---------- ---AAATTTT TCTCG--GTT C-GTTGATCA 


                                 151                                                200
NC_015762.1:874801-875066/5-266  AAATCTTCCC GTCGTTCCGT CACATGC-AG CGGATAACCT ATCGGCGCAG 
NT_176796.1/152530-152280        AAATCTTCTC GTGATTCCGT CACATGCCAG CGGATAACCT ATCGGCGCAG 


                                 201                                                250
NC_015762.1:874801-875066/5-266  GTGCAGCAAA TTGCTAATCT CTCACCTTCC AAATTATCGC GATTGATTTC 
NT_176796.1/152530-152280        GTGCAGCAAA CTGCTAATCT CTCACCTTCC CAAGTATCGC GATTGATTTC 


                                 251                                                300
NC_015762.1:874801-875066/5-266  ACGGCTCCAT TTCTACTGCG T 
NT_176796.1/152530-152280        ACAGTTCCAT TCCTACTGCG T 


NoName   MSF: 2  Type: N  Thu Apr 20 20:47:57 2017  Check: 00 ..

 Name: NC_015762.1:983080-983342/1-263  Len:    270  Check:  8119  Weight:  1.00
 Name: NT_176796.1/42459-42207          Len:    270  Check:  7452  Weight:  1.00

//


                                 1                                                   50
NC_015762.1:983080-983342/1-263  TAGATTTATA TAGACCACAC ACAGCAGCTT ATCGTTTACT CACTATCGTT 
NT_176796.1/42459-42207          TAGATTTATA TAGGCCACAT ACAGCAGCTT ATCGTTTACT CCTTATTGCT 


                                 51                                                 100
NC_015762.1:983080-983342/1-263  T---GCTTAC CGTTT----A TCGCTCTTTT GTATAATCGT GGCTTGAAAG 
NT_176796.1/42459-42207          TACTGCTTAC CGCTTGCTTA TCGCTCTTTT GTATAATCGT GGCTTGAAAG 


                                 101                                                150
NC_015762.1:983080-983342/1-263  GATGAAGGAA GGAATAAGGA AGGCGTAGAA GAAGGCGTAG AAGAAGGCGT 
NT_176796.1/42459-42207          GACGAAGGAA GGAATAAGGA AGGCGT---- --------AG AACAAGACGT 


                                 151                                                200
NC_015762.1:983080-983342/1-263  AGAACAAGGC ATAGTAGAAG AAGGAGAGCG AGTTAGAATC GTATAAAGTG 
NT_176796.1/42459-42207          AGAACAAGGC GTAGTAGAAG AAGGAGAGCG AGTTAGA--- --ATAAAGTG 


                                 201                                                250
NC_015762.1:983080-983342/1-263  TAAGCGAAGA ACTTACAGAT ATCGAGTGAG ATCTTCAACG TCGACGAGCA 
NT_176796.1/42459-42207          TAAGCGAAAA ACTTACAGAT ATCGAGTGAG ATCTTCGACG TCGACGAGCA 


                                 251                                                300
NC_015762.1:983080-983342/1-263  TCGAATCCTG TTCCATGTGT 
NT_176796.1/42459-42207          TCGAATCTTG TTCCATGTGT 


NoName   MSF: 2  Type: N  Thu Apr 20 20:50:45 2017  Check: 00 ..

 Name: NC_015762.1:1006231-1006505/2-275  Len:    280  Check:  6778  Weight:  1.00
 Name: NT_176796.1/19758-19534            Len:    280  Check:  9489  Weight:  1.00

//


                                   1                                                   50
NC_015762.1:1006231-1006505/2-275  TACGAAATAC TGTTTCTGTT CACGGAAACC TTTAAATCAC TGTTTAACCT 
NT_176796.1/19758-19534            TACGAAATAC TGTCTCTGTT CACGGAAACC TTTAAACCAC TGTTTAACCT 


                                   51                                                 100
NC_015762.1:1006231-1006505/2-275  TTTTCGCGAA AAAGCTTGTT TCGAACGAAA GCAACAAGAG CGCGACAATG 
NT_176796.1/19758-19534            TTTTCGTGAA AAAGCTCGTT TCGAACGAAA GCGACCACGG CGCAACAA-- 


                                   101                                                150
NC_015762.1:1006231-1006505/2-275  ATCACGATCA CGATCACGAT CACGATCACG ATCACGATCA CGATCACGAT 
NT_176796.1/19758-19534            ---------- ---------- --CGATCACG ATCACGATCA ---------- 


                                   151                                                200
NC_015762.1:1006231-1006505/2-275  CACGATCACG ATCACGATCA CGATTACAAT GAGGATCAGC GATGACGACC 
NT_176796.1/19758-19534            ---------- ---------- CGATTACAAT GAGGATCA-C AATGACGACC 


                                   201                                                250
NC_015762.1:1006231-1006505/2-275  ACGGTGACGA AACGAAATTG TGCGATTACG GAACGGTGAA AACGGATCAC 
NT_176796.1/19758-19534            ACGGTGATGA AACGAAATTG TGCGATTACG GAACGGTGAA GACGGATCAC 


                                   251                                                300
NC_015762.1:1006231-1006505/2-275  GA------AC TAACCCGGTT TTGACTCAAC 
NT_176796.1/19758-19534            GAACATCGAC TAACCCGGTT TTGACTCAAC 


NoName   MSF: 2  Type: N  Thu Apr 20 20:51:52 2017  Check: 00 ..

 Name: NC_015762.1:1344502-1344740/1-239  Len:    257  Check:  9158  Weight:  1.00
 Name: NT_176796.1/1089758-1089502        Len:    257  Check:  4660  Weight:  1.00

//


                                   1                                                   50
NC_015762.1:1344502-1344740/1-239  CTAACCGTAG ATTAGGAAAC GTCGATAGGG GTCTTAATAA CAAGCGACAT 
NT_176796.1/1089758-1089502        CTAACCGTAG ATTAGGAAAC GTCGATAGGG GTCTTAATAA CAAGCGACAT 


                                   51                                                 100
NC_015762.1:1344502-1344740/1-239  TATCCTCGCG ACTCATAACT CTGCGGTACG GTTAGCGAGC GATCGCGAAC 
NT_176796.1/1089758-1089502        TATCCCCGCG ACTCATAACT CTGCGGTACG GTTAGCGAGC GATCGCGGAC 


                                   101                                                150
NC_015762.1:1344502-1344740/1-239  CGAGAGAGCG AGCGAGC--- ---------- -----GAGAG AGAGAGAGAG 
NT_176796.1/1089758-1089502        CGAGAGAGCG AGCGAGCGAG CGAGCGAGGG AGAGAGAGAG AGAGAGAGAG 


                                   151                                                200
NC_015762.1:1344502-1344740/1-239  AGAGAGAACG GCGCGTTGCA CGGCGAACAA AAAGAGAACG GTGCCGGAAC 
NT_176796.1/1089758-1089502        AGAGAGAACG ACGCGTTGCA CGGCGAACAA AAAGAGAACG GTGCCGGAAC 


                                   201                                                250
NC_015762.1:1344502-1344740/1-239  AAGGAGGTGG AAAGGGATTC GGGGGGCTGC CCTTCAATTA TCGAGCGGGG 
NT_176796.1/1089758-1089502        AAGGAGGTGG AAAGGGATTC GGGGGGCTGC CCTTCAATTA TCGAGCGGGG 


                                   251                                                300
NC_015762.1:1344502-1344740/1-239  CTCGCCT 
NT_176796.1/1089758-1089502        CTCGCCT 


NoName   MSF: 2  Type: N  Thu Apr 20 20:51:54 2017  Check: 00 ..

 Name: NC_015762.1:1365445-1365676/1-232  Len:    232  Check:  9739  Weight:  1.00
 Name: NT_176796.1/1067607-1067394        Len:    232  Check:  9899  Weight:  1.00

//


                                   1                                                   50
NC_015762.1:1365445-1365676/1-232  TCCCCGTTGA AACGTCCGTT GAAACGTAGA TGCCTGGAAC CTCGGGTTAA 
NT_176796.1/1067607-1067394        TCCCCGTTGA AACGTCCGCT GAAACGTAGA TGCCTGGGAC CTCGGGTTAA 


                                   51                                                 100
NC_015762.1:1365445-1365676/1-232  CGTCCCGCTT GCTTAATAAC GCGTTATCGA GAGAACGAGC TAAAACCGTG 
NT_176796.1/1067607-1067394        CGTCCTGCTT GCTTAATAAC GCGTTATCGA GAGAACGAGC TAAAATCGTG 


                                   101                                                150
NC_015762.1:1365445-1365676/1-232  GGGAGCAAGG GAGCAAGGGA GCAAGGGAGC AACCAGTTGA AAGTGTACGG 
NT_176796.1/1067607-1067394        GGGAGCAAGG GG-------- ---------- AACCAGTTGA AAGTGTACGG 


                                   151                                                200
NC_015762.1:1365445-1365676/1-232  TGACCGTCGT AACGATAACC TCGCAGGGTA GGCGGTAATT ACGGGAAACG 
NT_176796.1/1067607-1067394        TGACCGTCGT AACGATAACC TCGCAGGGTA GGAGGTAATT ACGGGAAACG 


                                   201                                                250
NC_015762.1:1365445-1365676/1-232  TTCGAAAATT TTACTCTAAT CGCGATAACG CG 
NT_176796.1/1067607-1067394        TTCGAAAATT TTACTCTAAT CGCGATAGCG CG 


NoName   MSF: 2  Type: N  Thu Apr 20 20:51:59 2017  Check: 00 ..

 Name: NC_015762.1:1372845-1373082/1-238  Len:    252  Check:  1417  Weight:  1.00
 Name: NT_176796.1/1059228-1058977        Len:    252  Check:  7401  Weight:  1.00

//


                                   1                                                   50
NC_015762.1:1372845-1373082/1-238  CAGGCTTCTC ATTGTGCGAT GCGTGGAACA CAGT-AGGGA AGGAATCGTG 
NT_176796.1/1059228-1058977        CAGGCTTCTC ATTGTGCGAT GCGTGGAACA CGGTTAGGGA AGGAATCGTG 


                                   51                                                 100
NC_015762.1:1372845-1373082/1-238  GCGGGAACGC GACAGACGGA AAAGAAGAGT AGTCGGTCGT AGAGACGGTT 
NT_176796.1/1059228-1058977        GCGGGAACGC GACAGACGGA AAAGAAGAGT AGTCGGTCGT AGAGACGGTA 


                                   101                                                150
NC_015762.1:1372845-1373082/1-238  CGAGAGAGAG AGAGAGAGAG AGAGAGA--- ---------- AGGGAGAAGA 
NT_176796.1/1059228-1058977        CGAGAGAGAG AGAGAGAGAG AGAGAGAGAG AGAGAGAGAA AGGGGGGAGA 


                                   151                                                200
NC_015762.1:1372845-1373082/1-238  GAAGACGGTG AGGAGCGGTA GCACGGAGCG GACACATCGA AGGGGCTCTC 
NT_176796.1/1059228-1058977        GAAGACGGCG AGGAGCGGTA GCACGGAGCG AACACATCGA AGGGGCTCTC 


                                   201                                                250
NC_015762.1:1372845-1373082/1-238  TCGATGTCGT CGACAGGCCT GCTTGGTATT CCGTTCTCGT CCGGAGGCAT 
NT_176796.1/1059228-1058977        TCGATGTCGT GGACAGGCCT GCTTGGTATT CCGTTCTCGT CCGGAGGCAT 


                                   251                                                300
NC_015762.1:1372845-1373082/1-238  AA 
NT_176796.1/1059228-1058977        AA 


NoName   MSF: 2  Type: N  Thu Apr 20 20:52:00 2017  Check: 00 ..

 Name: NC_015762.1:1561707-1561947/1-241  Len:    241  Check:  9821  Weight:  1.00
 Name: NT_176796.1/1518564-1518792        Len:    241  Check:  9781  Weight:  1.00

//


                                   1                                                   50
NC_015762.1:1561707-1561947/1-241  CCAAAGACTA CTCCTGTAGT TGTGCAGAAC GTTGAAGAGA AGTGTTTACC 
NT_176796.1/1518564-1518792        CCAAAGACTA CTCCTGTAGT TGTGCAGAAC GTCGAAGAGA AGTGTTTACC 


                                   51                                                 100
NC_015762.1:1561707-1561947/1-241  TTCAAGAGCT CAAAAACCTG TGGATGTTGA GCCTGTCGTT CAGTCAAACA 
NT_176796.1/1518564-1518792        TTCAAGAGCT CAACAACCTG TGGATATCGA GCCTGTCGTT CAGTCAAATA 


                                   101                                                150
NC_015762.1:1561707-1561947/1-241  TTCAAGCTGC TGTTCAACCT GCTGTTCAAC CTGCTGTTCA AACGGAAGAG 
NT_176796.1/1518564-1518792        TTCAAG---- --------CT GCTGCGCAAC CTGCTGTTCA AGCGGAAGAA 


                                   151                                                200
NC_015762.1:1561707-1561947/1-241  GTTTCTGAAC CAGAAAAACC AGTAGAACCA GAACAGTTTA TGCAGCAGAC 
NT_176796.1/1518564-1518792        GTTTCTGAAC CAGAAAAACC AGTAGAACCA GAACAGTCTA TGCAGCAGCC 


                                   201                                                250
NC_015762.1:1561707-1561947/1-241  TATCGAGCAA CCTGTACAGC AAGTTGCTAC GCCAGTTGCA G 
NT_176796.1/1518564-1518792        TATCGAGCAA CCTGTACAAC AAGTTTCTAC GCCAGTTGCA G 


NoName   MSF: 2  Type: N  Thu Apr 20 20:52:00 2017  Check: 00 ..

 Name: NC_015762.1:1561944-1562195/1-252  Len:    252  Check:  8580  Weight:  1.00
 Name: NT_176796.1/1518789-1519019        Len:    252  Check:  7367  Weight:  1.00

//


                                   1                                                   50
NC_015762.1:1561944-1562195/1-252  GCAGAAAGTA CACCTATTAA GACGAAAAGT ACTATCTCAA GCGAGAGCAA 
NT_176796.1/1518789-1519019        GCAGAAAGTA CACCTATTAA GACGAAAAGT ACTACCTCAA GCGAGAGCAA 


                                   51                                                 100
NC_015762.1:1561944-1562195/1-252  GACATTCTCG TACGCCCAAA TTTTATCGCA GGGTCTCAGT TCTAAATCGA 
NT_176796.1/1518789-1519019        GACATTCTCG TACGCCCAAA TTTTATCGCA GGGTCTCAGT TCTAAACCGA 


                                   101                                                150
NC_015762.1:1561944-1562195/1-252  CATCGACTAC AAATAGTCAA TCATCGACAA CAAATAGTCT ATCATCGACA 
NT_176796.1/1518789-1519019        CATCGACTAC AAGTAGTCA- ---------- ---------- ATCATCGACA 


                                   151                                                200
NC_015762.1:1561944-1562195/1-252  ACGACGACTT TAATCTCAAA ACAGGCGAAA GAGCGTTCAC GCTCGCCAGT 
NT_176796.1/1518789-1519019        ACGGTGACTT TGATCTCAAA ACAGGCGAAA GAGCGTTCAC GCTCGCCAGT 


                                   201                                                250
NC_015762.1:1561944-1562195/1-252  GAACTCGGCG ACATCCTCTG TGCACGAGTC GAGTCCTCCT CAGGAAGCTA 
NT_176796.1/1518789-1519019        GAACTCGGCG ACGTCCTCTG TGCACGAGTC GAGTCCTCCT CAGGAAGCTA 


                                   251                                                300
NC_015762.1:1561944-1562195/1-252  GA 
NT_176796.1/1518789-1519019        GA 


NoName   MSF: 2  Type: N  Thu Apr 20 20:53:04 2017  Check: 00 ..

 Name: NC_015762.1:1739552-1739783/1-230  Len:    230  Check:  8769  Weight:  1.00
 Name: NT_176796.1/1690922-1691147        Len:    230  Check:  1109  Weight:  1.00

//


                                   1                                                   50
NC_015762.1:1739552-1739783/1-230  AGCTGCAATC GGTTCGCCGG ACCATGCATT CGCTTATAAT CCGATTTTCT 
NT_176796.1/1690922-1691147        AGCTGCAATC GGTTCGCCGG ACCATGCATT CGCTTATAAT CCGATTTTCT 


                                   51                                                 100
NC_015762.1:1739552-1739783/1-230  CCGGGGGGTA AGCTGTCTGC GCGCGTGTAC ACGCGAATCT GGAGAGTAAA 
NT_176796.1/1690922-1691147        CCGGGGGGTA AGCTGTCTGC GCGCGTGTAC ACGCGAATCT GGAGAGTAAA 


                                   101                                                150
NC_015762.1:1739552-1739783/1-230  CTCTCTCTCT CTGTCTCTCT CTCTCTCTCT CTGTGAATCT GCGAGCGCGA 
NT_176796.1/1690922-1691147        CTCTCTGTCG CTGTCTCTGT CTCTCTCTC- ---TGAATTT GCGCGCGCGA 


                                   151                                                200
NC_015762.1:1739552-1739783/1-230  TAGACACGAT CCGTGTGTCA CGATGCAAAT GTTTGCTTAT TCAGCAAGTC 
NT_176796.1/1690922-1691147        TAGACACGAT CCGTGTGTCA CGATGCAAAT GTTTGCTTAT TCAGCAAGTC 


                                   201                                                250
NC_015762.1:1739552-1739783/1-230  GAACTTACGC GAGCGGCCAT GGCGCGTTGT 
NT_176796.1/1690922-1691147        GAACTTACGC GGGCGGCCAT GGCGCGTTGT 


NoName   MSF: 2  Type: N  Thu Apr 20 20:54:16 2017  Check: 00 ..

 Name: NC_015762.1:1994079-1994312/1-234  Len:    254  Check:  4061  Weight:  1.00
 Name: NT_176796.1/1951494-1951747        Len:    254  Check:  6019  Weight:  1.00

//


                                   1                                                   50
NC_015762.1:1994079-1994312/1-234  AGCCATCTCA CACCCACCGT GACAACGTCC GCATCCCATT CTGGCTTCAA 
NT_176796.1/1951494-1951747        AGCCATCTCA CACCCACCGT GACAACGTCC GCATCCCATT CTGGCTTCAA 


                                   51                                                 100
NC_015762.1:1994079-1994312/1-234  CGTCCTTTGA GCCAAACCAC CGCACCCCGT TCACGCCCTC TTTGCTCTTA 
NT_176796.1/1951494-1951747        CGTCCTTTGA GCCAAACCAC CGCACCCCGT TCACGCCCTC TTTGCTCTTA 


                                   101                                                150
NC_015762.1:1994079-1994312/1-234  CTCTCTCTCT CTCTCTCTCT CT-------- ---------- --CTCTCACT 
NT_176796.1/1951494-1951747        CTCACTCTCT CTCTCTCTCT CTTTCTCCCT CTCTCTCTCT CCCTCTCACT 


                                   151                                                200
NC_015762.1:1994079-1994312/1-234  CTCTTCTACC CTTGTCGGTC CACCAGCCTC GTGCAGGCTG GATACGACAA 
NT_176796.1/1951494-1951747        CTCTTCTACC CTTGTCGGTC CACCAGCCTC GTGCAGGCTG GATACGACAA 


                                   201                                                250
NC_015762.1:1994079-1994312/1-234  GCCAGCACAA GAGAAGGGGG TTATATTCCG TTGTATCGTT CCTGCCTTTT 
NT_176796.1/1951494-1951747        GCCAGCACAA GAGAAGGGGG TTATATTCCG TTGTATCGTT GCTGCCTTTT 


                                   251                                                300
NC_015762.1:1994079-1994312/1-234  CACG 
NT_176796.1/1951494-1951747        CACG 


NoName   MSF: 2  Type: N  Thu Apr 20 20:55:30 2017  Check: 00 ..

 Name: NC_015762.1:2098022-2098257/1-236  Len:    249  Check:  7575  Weight:  1.00
 Name: NT_176796.1/2054969-2055217        Len:    249  Check:  1110  Weight:  1.00

//


                                   1                                                   50
NC_015762.1:2098022-2098257/1-236  TAGGACTGTT TCTCAAGTTC CACGAGACCC GCCCTTTGCT CTTCATTCTC 
NT_176796.1/2054969-2055217        TAGGACTGTT TCTCAAGTTC CACGAGACCC GCCCTTTGCT CTTCATTCTC 


                                   51                                                 100
NC_015762.1:2098022-2098257/1-236  CGGCGCGGGT CTATTTACGA GTGAAAAATC TAGTGGTAAA GGAAATGTCT 
NT_176796.1/2054969-2055217        CGGTGCAGGT CTATTTATGA GTGAAAAATC TAGTGGTAAA GGGGATGTCT 


                                   101                                                150
NC_015762.1:2098022-2098257/1-236  GA-------- -----GAGAA AGAGAGAGAG AGAGAGAGAG AGAGAGAGAA 
NT_176796.1/2054969-2055217        GAAAGAGAGA GGGGGGAGAG AGAGAGAGAG AGAGAAAGAG AGAGAGAGAA 


                                   151                                                200
NC_015762.1:2098022-2098257/1-236  ATGGAGCTCG AATGTGGCAG TAGACTCGGA GGTATCTTGA TTGAGATATG 
NT_176796.1/2054969-2055217        ATGGAGCTCT AAGGTGGTAG TAGGCTCGGA GGTATCTTGA TTGAGATATG 


                                   201                                                250
NC_015762.1:2098022-2098257/1-236  GTAACGTAGC TTGGTAGTTA AGGGGCAATT TCTATGGATG TTCGAATGC 
NT_176796.1/2054969-2055217        GTAACGTGGC TGGGTAGTTA AGGGGCAATT TCTATGGATG TTCGAATGC 


NoName   MSF: 2  Type: N  Thu Apr 20 20:57:27 2017  Check: 00 ..

 Name: NC_015762.1:2162017-2162254/1-238  Len:    241  Check:  7781  Weight:  1.00
 Name: NT_176796.1/2120490-2120730        Len:    241  Check:  1218  Weight:  1.00

//


                                   1                                                   50
NC_015762.1:2162017-2162254/1-238  TTTTCTCGTT GGCCACGGAA ATCAGTTTCG ACAACCGCGA AATGGCGCTT 
NT_176796.1/2120490-2120730        TTTCCTCGTT GGCCACGGAA ATCAGTTTCG ACAACCGCGA AATGGCGCTT 


                                   51                                                 100
NC_015762.1:2162017-2162254/1-238  TTTCAACCTG TCATCCGCGC GTTTCGGTCA ATCGATAGTT ACGCGTGCTG 
NT_176796.1/2120490-2120730        TTTCAACCTG TCATCCGCGC GTTTCGGTCA ATCGATAGTT ACGCGTGCTG 


                                   101                                                150
NC_015762.1:2162017-2162254/1-238  CCTTTTTCTC TT---TCTTT TTTCCTTTCC TTTTTCCTCT TCGGTTTACT 
NT_176796.1/2120490-2120730        CCTTTTTCTC TTCTTTCTTT TTTCCTTTCT TTTTTCCTCT TCGGTTTACT 


                                   151                                                200
NC_015762.1:2162017-2162254/1-238  CTCGTCTACC ACTCCACGTA ACGCAACAGT TATTTTTGTC ATCCATTTCC 
NT_176796.1/2120490-2120730        CTCGTCTGCC ACTCCACGTA ACGCAACAGT TATTTTTGTC ATCCATTTCC 


                                   201                                                250
NC_015762.1:2162017-2162254/1-238  ACGCAGAATT TAATATCCGA CCGGTTGGTT ACGACGATTA A 
NT_176796.1/2120490-2120730        ACGCAGAATT TAATATCCGA CCGGTTGGTT ACGACGATTA A 


NoName   MSF: 2  Type: N  Thu Apr 20 20:57:30 2017  Check: 00 ..

 Name: NC_015762.1:2169532-2169793/1-262  Len:    262  Check:  3638  Weight:  1.00
 Name: NT_176796.1/2128160-2128388        Len:    262  Check:  8158  Weight:  1.00

//


                                   1                                                   50
NC_015762.1:2169532-2169793/1-262  ATTCATCGCG TTTCGAGGCT GCCTTTGAAT CCTTAAATAA GAGCAAGGAA 
NT_176796.1/2128160-2128388        ATTCATCGCG TTCCAAGGCT GCCTTTGAAT CCTTAAATAA GAGCAAGGAA 


                                   51                                                 100
NC_015762.1:2169532-2169793/1-262  GCGATTTTCC TATCCCGAAT AGCTGAAAAT CTTGTCTCTT TTTTCGTTGG 
NT_176796.1/2128160-2128388        GCGACTTTCC TATCCCGGAT AGCTGAAAAT CTTGTCTCTT TTTTCGTTCG 


                                   101                                                150
NC_015762.1:2169532-2169793/1-262  GTCGTTGTCG TCGACGTCGT CATCGTCGTT GTCGTCGTCG TTGTCGTCGT 
NT_176796.1/2128160-2128388        GTCGTTGTCG TCGACGTTGT CA-------- ---------- ---------- 


                                   151                                                200
NC_015762.1:2169532-2169793/1-262  CGTTGTCGTC GTATCGACCC TGCGACTTGG AAAACGACGC GTTCGTTCCG 
NT_176796.1/2128160-2128388        -----TCGTC GTATCGACCC TGCGACTTGG AAAACGACGC GTTCGTTCCG 


                                   201                                                250
NC_015762.1:2169532-2169793/1-262  AAACGATCGC AACGCGGATC CGACGAAATA CCGGCGGCGA AATTTCGTGT 
NT_176796.1/2128160-2128388        AAACGATCAC AACGCGGATC CGACGAAATA CCGGCGGCGA AATTTTGTGT 


                                   251                                                300
NC_015762.1:2169532-2169793/1-262  ACAGGTAGAG TT 
NT_176796.1/2128160-2128388        ACGGATGGAG TT 


NoName   MSF: 2  Type: N  Thu Apr 20 20:57:32 2017  Check: 00 ..

 Name: NC_015762.1:2224442-2224701/1-260  Len:    269  Check:  3318  Weight:  1.00
 Name: NT_176796.1/2184070-2184338        Len:    269  Check:  4578  Weight:  1.00

//


                                   1                                                   50
NC_015762.1:2224442-2224701/1-260  GTTGTCTGCA GAACTTGAAA ATTTGCTGGA ACCCCCGCCC CCACCGGCCC 
NT_176796.1/2184070-2184338        GTTGTCTGCA GAACTTGAAA ATTTGCTGGA ACCCCCGCCC CCACCGGCCC 


                                   51                                                 100
NC_015762.1:2224442-2224701/1-260  CAACACATTC TGCGACCACG CCTCGAACAA ACACCGTCGT CAACGACCAC 
NT_176796.1/2184070-2184338        CAACACATTC TGCGACCACG CCTCGAACAA ACACCGTCGT CAACGATCAC 


                                   101                                                150
NC_015762.1:2224442-2224701/1-260  CAACAACAGC AGCAACAACA ACAGCAGCAG CA-------- -GCAACAGCA 
NT_176796.1/2184070-2184338        CAACAACAGC AGCAACAGCA GCATCAGCAA CAACAACAAC AGCAACAGCA 


                                   151                                                200
NC_015762.1:2224442-2224701/1-260  ACAACAACAG CGCAACAACG TACAATCGTC CCCGATCAAC CAGTTGCCCT 
NT_176796.1/2184070-2184338        ACAACAACAG CGCAATAACG TACAATCGTC CCCGATCAAC CAGTTGCCCT 


                                   201                                                250
NC_015762.1:2224442-2224701/1-260  CCCGTAGCCC GAGTCACAAT GGTCACGGAT TCCCATTGTA CACCCCACCA 
NT_176796.1/2184070-2184338        CCCGTAGCCC GAGTCACAAT GGTCACGGAT TCCCATTGTA CACCCCACCA 


                                   251                                                300
NC_015762.1:2224442-2224701/1-260  GCTCCGATAC CAGCATCCG 
NT_176796.1/2184070-2184338        GCTCCGATAC CAGCATCCG 


NoName   MSF: 2  Type: N  Thu Apr 20 20:57:33 2017  Check: 00 ..

 Name: NC_015762.1:2353412-2353656/1-245  Len:    245  Check:  9487  Weight:  1.00
 Name: NT_176796.1/2310469-2310671        Len:    245  Check:  2461  Weight:  1.00

//


                                   1                                                   50
NC_015762.1:2353412-2353656/1-245  GTTTCCTTTG CACACGTTCC TTTATGTATT TAACCGAACA AGCGTTACCT 
NT_176796.1/2310469-2310671        GTTTCCTTTG CACATGTTCC TTTATGTATT TAACCGAACA AGCGTTACCT 


                                   51                                                 100
NC_015762.1:2353412-2353656/1-245  AAGACTACCT TATCTCTCGA ACATTTCCAC GTCAAAGAAC ATTCGAGTGT 
NT_176796.1/2310469-2310671        AAGACTACCT TATCTCTCGA ACATTTCCAC GTCAAAGAAC ATTCAAGCG- 


                                   101                                                150
NC_015762.1:2353412-2353656/1-245  CATCAACATT CAAGAACATC AACATTCAAC ATTCAACATT CAAGACCAAG 
NT_176796.1/2310469-2310671        ---------- ---------- ---------- ---------- -AAGACCAAG 


                                   151                                                200
NC_015762.1:2353412-2353656/1-245  GAATCGTCGA TGTCTGTACG ATCGCGATAA CTCGCCATAT CGTAGTCGCC 
NT_176796.1/2310469-2310671        GAATTGTCGA TGTATATAAG ATCGCGATAA CTCGCCATAT CGTAGTCGCC 


                                   201                                                250
NC_015762.1:2353412-2353656/1-245  ATATTACTTT CGTGTTATTT TTGGCTCTAT CAACAAGCGC AGACG 
NT_176796.1/2310469-2310671        GTATTACCTT CGTGTTATTT TTGGCTCTAT CAACAAGCGC AGGCG 


NoName   MSF: 2  Type: N  Thu Apr 20 20:58:45 2017  Check: 00 ..

 Name: NC_015762.1:2902077-2902319/1-243  Len:    269  Check:  8456  Weight:  1.00
 Name: NT_180434.1/163452-163720          Len:    269  Check:  6687  Weight:  1.00

//


                                   1                                                   50
NC_015762.1:2902077-2902319/1-243  ATTTCGTGCG GTCAATGCGC AGCCTGAACT CTGCCCAGGG ATTCTAAGTA 
NT_180434.1/163452-163720          ATTTCGTGCG GTCAATGCGC AGTCTGAACT CTGCCCAGGG ATTCTAAGTA 


                                   51                                                 100
NC_015762.1:2902077-2902319/1-243  CGGATTCTGA GGCACAACGG GCTTCAAACT TGCCGTGGTT CTCTAGAAAG 
NT_180434.1/163452-163720          CGGATTCTGA GGCACAACGG GCTTCAAACT TGCTGTGGCT CTCCAGAAAG 


                                   101                                                150
NC_015762.1:2902077-2902319/1-243  CTCTCTCT-- --------CT ---------- ------CTCT CTCTCTTTCT 
NT_180434.1/163452-163720          CTCTCTCTCT CTCTCTCTCT CTCACTCACT CTCTCCCTCT ATCTCTCTTT 


                                   151                                                200
NC_015762.1:2902077-2902319/1-243  CTCTCTTTCT CTGTCTCTCG TCTATGTGCA CATGCCTGTA AGTCGCGGCT 
NT_180434.1/163452-163720          CTCTCTTTCT CTGTCTCTCG TCTATGTGCA CATGCCTGTA AGTCGCGGCT 


                                   201                                                250
NC_015762.1:2902077-2902319/1-243  GCGTGTATCG GTTTGACCGC GCATAAGTGC GCGTGTAGCC GTGAACGAAG 
NT_180434.1/163452-163720          GCGTGTATCG GTTTGACCGC GCATAAGTGC GCGTGTATCC GTGAACGAAG 


                                   251                                                300
NC_015762.1:2902077-2902319/1-243  GGGTGGAAGC GCTTGAATA 
NT_180434.1/163452-163720          GGGTGGAAGC GCTTGAATA 


NoName   MSF: 2  Type: N  Thu Apr 20 20:59:52 2017  Check: 00 ..

 Name: NC_015762.1:3095808-3096055/1-248  Len:    248  Check:  5251  Weight:  1.00
 Name: NT_180434.1/362988-363231          Len:    248  Check:  9831  Weight:  1.00

//


                                   1                                                   50
NC_015762.1:3095808-3096055/1-248  CCCGATCTTC GTGTTCCGAG TACGCGATCC CGGCTTTGAG CTCTACCTTT 
NT_180434.1/362988-363231          CCCGATCTTC GTGTTCCGAG TACGCGATCC CGGCTTTCGG CTCTACCTTT 


                                   51                                                 100
NC_015762.1:3095808-3096055/1-248  ATGGAACGAG GGCTCACTTT TCACTTAAGA ACGCCAAGGG TTGGCCTCCC 
NT_180434.1/362988-363231          ATGGAACGAG GGCTCACTTT TCACTTAAGA ACGCCAAGGG TTGGCCTCCC 


                                   101                                                150
NC_015762.1:3095808-3096055/1-248  CTTTCTTCCC TTCTCTTTCT CTTCCTCTCT CTTTCTCTCT CTCTCTCTCT 
NT_180434.1/362988-363231          CTTTCTTCCC TTCTCTCTCT ----CTCGTT CTTTCCCTCT CTCTCTCTCT 


                                   151                                                200
NC_015762.1:3095808-3096055/1-248  CTAACTGCAT GGCATTATTC GTTATTACCG CGTGCGTGAT GCGAGCAGGG 
NT_180434.1/362988-363231          CAAACTGCAT GGCATTATTC GTTATTACCG CGTGCGTGAT GCGAGCAGGG 


                                   201                                                250
NC_015762.1:3095808-3096055/1-248  CAAAACGGTA TCGCCGATAA ATCTCAGAGA ACAAACCGGA GAGACCAG 
NT_180434.1/362988-363231          CAAAACGGTA TCGCCGATAA ATCTCAGGGA ACAAACCGGA GAGACCAG 


NoName   MSF: 2  Type: N  Thu Apr 20 21:01:03 2017  Check: 00 ..

 Name: NC_015762.1:3128682-3128920/1-239  Len:    239  Check:  1378  Weight:  1.00
 Name: NT_180434.1/397393-397629          Len:    239  Check:  434  Weight:  1.00

//


                                   1                                                   50
NC_015762.1:3128682-3128920/1-239  ACGTGACATC TGCCGAGAGG CGCATACAAT GTTAGAATAC CGTATTACAA 
NT_180434.1/397393-397629          ACGTGACATC TGCCGAGAGG CGCATACAAT GTTAGAATAC CGTATTACAA 


                                   51                                                 100
NC_015762.1:3128682-3128920/1-239  TCGTCAAACC GCACGAACGT CACGAGATTC GATTGTAATT GCAACGAAGG 
NT_180434.1/397393-397629          TCGTCAAACC GCACGAACGT CACGAGATTC GATTGTAATT GCAACGAAGG 


                                   101                                                150
NC_015762.1:3128682-3128920/1-239  GAGAGAGAAA GAGAGAGAGA GAGAGAGTGA AAGAGAGAGT CGAGTGGACG 
NT_180434.1/397393-397629          GAGAGAGA-- GAGAGAGAAA GAGAGAATGG AAGAGAGAGT CGAGTGGACG 


                                   151                                                200
NC_015762.1:3128682-3128920/1-239  GGCGGGCGAT CGAGCGAGTG TGTGCAAGTA AGCGAGCGAA CGAGGCAAAC 
NT_180434.1/397393-397629          GGCGGGCGAT CGAGCGAGTG TGTGCGAGTA AGCGAGCGAA CGAGGCAAAC 


                                   201                                                250
NC_015762.1:3128682-3128920/1-239  GCGCGCGCTG GCATTCATTA CCGATACGAA TCTGATACT 
NT_180434.1/397393-397629          GCGCGCGCTG GCATTCATTA CCGATACGAA TCTGATACT 


NoName   MSF: 2  Type: N  Thu Apr 20 21:02:08 2017  Check: 00 ..

 Name: NC_015762.1:3144632-3144863/1-232  Len:    232  Check:  515  Weight:  1.00
 Name: NT_180434.1/414528-414751          Len:    232  Check:  145  Weight:  1.00

//


                                   1                                                   50
NC_015762.1:3144632-3144863/1-232  GAGAGGTGAA CCGTTAGGTG GTGAGATCCA AAGGGTGTTC TAATCGCTCC 
NT_180434.1/414528-414751          GAGAGGTGAA CCGTTAGGTG GTGAGATCCA AAGGGTGTTC TAATCGCTCC 


                                   51                                                 100
NC_015762.1:3144632-3144863/1-232  GTAAACGAAG ACCCGACGTT CGATGTGTCG CCTGTTTACG ACTATTCTCC 
NT_180434.1/414528-414751          GTAAACGAAC ACCCGACATT CGATGTGCCG CCTGTTTACG ACTATTCTCC 


                                   101                                                150
NC_015762.1:3144632-3144863/1-232  GAGAGTGAGA GAGAGAGAGA GAGAGAGAGA GATCGGTTGT TAGGGGTGGT 
NT_180434.1/414528-414751          --------GA GAAAAAGAGA GAGAGAGACA GATCGGTTGT TAGGGGTGGT 


                                   151                                                200
NC_015762.1:3144632-3144863/1-232  CGGATTTTTG AGATTTTGAT GTTACAGAGG ATGCGATCGA CCTGCGTAAA 
NT_180434.1/414528-414751          CGGATTTTTG AGACTTTGAC GTTACAGAGG ATGTGATCGA CCTGCGTAGA 


                                   201                                                250
NC_015762.1:3144632-3144863/1-232  GACGCGACAA ATTGAATCGC TTCGTTCGTT GA 
NT_180434.1/414528-414751          GACGCGACAA ATCGAACCGT TTCGTTCGTT GA 


NoName   MSF: 2  Type: N  Thu Apr 20 21:02:47 2017  Check: 00 ..

 Name: NC_015762.1:3170571-3170805/1-235  Len:    236  Check:  156  Weight:  1.00
 Name: NT_180434.1/442468-442692          Len:    236  Check:  6711  Weight:  1.00

//


                                   1                                                   50
NC_015762.1:3170571-3170805/1-235  TCGCGACGTG GCCGATTGGT CAACGAGCGT GCCGTTAATC CCGCCTTGTC 
NT_180434.1/442468-442692          TCGCGACGTG GCCGATTGGT CAACGAGCGT GCCGTTAATC CCGCCTTGTC 


                                   51                                                 100
NC_015762.1:3170571-3170805/1-235  GATCTCGTGT ACCTAAACGC CATGCCGCCA CATCAAACAC ACGATACGCT 
NT_180434.1/442468-442692          GATCTCGTGT ACCTAAACGC CATGCC---A CATCAAACAC ACGATACGCT 


                                   101                                                150
NC_015762.1:3170571-3170805/1-235  TCTCTTCTCT CTCTCTCTCT CTCTTTCTCT CTCTCATTTT TTACGCTCTT 
NT_180434.1/442468-442692          TCTCTTCTCT CTCTCTCTCT TTCT------ --CTCACTTT TTACGCTCTT 


                                   151                                                200
NC_015762.1:3170571-3170805/1-235  CTATTCGAGT AATTAACGGG AATTAGTATC ATCGCATACG ACGAGAATCA 
NT_180434.1/442468-442692          CCATCCGAGT AATTAACGGA AATTAGTATC ATCGCATAGG ATGACAATCA 


                                   201                                                250
NC_015762.1:3170571-3170805/1-235  GAGAAACTAC GATTGACCTG ATC-GAGGGT TAATAA 
NT_180434.1/442468-442692          GAGAAACTAC GGTTGACCTG GTCGGGGGGT TAATAA 


NoName   MSF: 2  Type: N  Thu Apr 20 21:03:25 2017  Check: 00 ..

 Name: NC_015762.1:3174210-3174447/1-238  Len:    238  Check:  4700  Weight:  1.00
 Name: NT_180434.1/446060-446290          Len:    238  Check:  60  Weight:  1.00

//


                                   1                                                   50
NC_015762.1:3174210-3174447/1-238  AATTAGGAGA TAAACGCGAT ACCGGTCGTG ACGCGAGAAT TTTTGGTCGC 
NT_180434.1/446060-446290          AATTAGGAGA TAAACGCGAT ACCGGTCGTG ACGCGAGAAT TTTTGGTCGC 


                                   51                                                 100
NC_015762.1:3174210-3174447/1-238  CTTTGTTGGC AACGAAAGAA CTCCACCACG TCCATGTTCC GCGAGTCTTT 
NT_180434.1/446060-446290          CTTTGTTGGC AACGAAACAA CCCCACCACG ACCATGTTCC GCGAGTCTTT 


                                   101                                                150
NC_015762.1:3174210-3174447/1-238  GAGAGAGAGA GAGAGAGAGA GAAAGAGAGA GGAGAGAGGC ACAGGCGCTC 
NT_180434.1/446060-446290          GAGAGAGAGA AAGAGAAAGA GA-------A GAAGAGAGGC ACAGGCGCTC 


                                   151                                                200
NC_015762.1:3174210-3174447/1-238  GCGAATATCC TGCGAATTAC GCGACGAAAA CGACGGAAGA AGAGGGTCGC 
NT_180434.1/446060-446290          GCGAATATCC TGCGAATTAC GCGACGAAAA CGACGGAAGA AGAGGGTCGC 


                                   201                                                250
NC_015762.1:3174210-3174447/1-238  GCCACTCGGG AAACCACAAA TTTCCGACTG CAGGGTAA 
NT_180434.1/446060-446290          GCCACTCGGG AAACCACAAA TTTCCGACTG CAGGGTAA 


NoName   MSF: 2  Type: N  Thu Apr 20 21:04:33 2017  Check: 00 ..

 Name: NC_015762.1:3223944-3224191/1-248  Len:    270  Check:  1120  Weight:  1.00
 Name: NT_180434.1/496327-496596          Len:    270  Check:  8714  Weight:  1.00

//


                                   1                                                   50
NC_015762.1:3223944-3224191/1-248  CAAAACTGAT ATTCCAAAAC TTTTCACGGT TGACACGTTC GAGAGCGCTG 
NT_180434.1/496327-496596          CAAAACTGAT ATTCCAAAAC TTTTCACGGT TGACACGTTC GAGAGCTCTG 


                                   51                                                 100
NC_015762.1:3223944-3224191/1-248  GCTGTGAGAG GGTCGCGGGA ACAAGTACGG TCGGATTGAC GCTACGCGAA 
NT_180434.1/496327-496596          GCTGTGAGAG GGTCGCGGAA ACAAGTACGG TCGGATTGAC GCTACGCGGA 


                                   101                                                150
NC_015762.1:3223944-3224191/1-248  AGAGCGAGAG AGAGTGAGAT AGATAGAGAG ---------- ------AGGG 
NT_180434.1/496327-496596          AGAGCGAGAG AGGGTGAGAC AGATAGAGAG GGAGAGGGAG AGAGAGAGAG 


                                   151                                                200
NC_015762.1:3223944-3224191/1-248  AGAGAGAG-- ----AGAGAG TTTTACGGCG CGAGTTTCGA ACCCTGAATC 
NT_180434.1/496327-496596          AGAGAGAGAG AGAGAGAGAG TTTTACGGCG CGAGTTTCGA ACCCTGAATC 


                                   201                                                250
NC_015762.1:3223944-3224191/1-248  CCGAAGCCAA CAACATTTGA CAGCCAGAAA GCGACGAAGC AAAGTTAACG 
NT_180434.1/496327-496596          CCGAAGCCAA CAACATTTGA CAGCCAGAAA GCGACGAAGC AAAGTTAACG 


                                   251                                                300
NC_015762.1:3223944-3224191/1-248  GGCGCCGTGC CGGTCGCGTT 
NT_180434.1/496327-496596          GGAGCCGTGC CGGTCGCGTT 


NoName   MSF: 2  Type: N  Thu Apr 20 21:04:35 2017  Check: 00 ..

 Name: NC_015762.1:3240282-3240529/1-248  Len:    260  Check:  1182  Weight:  1.00
 Name: NT_180434.1/513091-513328          Len:    260  Check:  7771  Weight:  1.00

//


                                   1                                                   50
NC_015762.1:3240282-3240529/1-248  ACAGTGGCTT TGGTTATCAA TTATATTCAG GTTCTCGCGA TTCTCTAAAT 
NT_180434.1/513091-513328          ACAGTGGCTT TGATTATCAA TTATATTCAG GTTCTCGCGA TTCCCTAAAT 


                                   51                                                 100
NC_015762.1:3240282-3240529/1-248  ATCGTAACTT TAATTATTGC TCGAAGCGTG ACAAGATGGT TCGTCTGGCC 
NT_180434.1/513091-513328          ATCGTAACTT TAATTACTAC TCGAAGCATG ACAAGATAGT TGGTCTGGCC 


                                   101                                                150
NC_015762.1:3240282-3240529/1-248  AGTCTTTAAT TCGACGAGAG TCTTTAATTC GACGAGAGTC TTTAATTCTC 
NT_180434.1/513091-513328          AGTCTTTAAT TCGACGAGAG ---------- ---------- --AAATTCTC 


                                   151                                                200
NC_015762.1:3240282-3240529/1-248  TTCTCGGTAA TATCACGGAC ATGTTCGCCA TTATCCCAGG TTCTTGCATA 
NT_180434.1/513091-513328          TTCTCGGTAA TATCACGGAC ATGTTCGCCA TTATCCCAGG TTCTTACATA 


                                   201                                                250
NC_015762.1:3240282-3240529/1-248  GCTTCGATCT GCCTTT---- --------CC CATTCTCCTT CTTCTCGTTC 
NT_180434.1/513091-513328          GCTTCGATCT GCCTTTGCTC TCCAGCAACC CATTCTCCTT CTTCTCGTTC 


                                   251                                                300
NC_015762.1:3240282-3240529/1-248  CACTGCTTTC 
NT_180434.1/513091-513328          CACTGCTTTC 


NoName   MSF: 2  Type: N  Thu Apr 20 21:04:36 2017  Check: 00 ..

 Name: NC_015762.1:3313613-3313843/1-231  Len:    235  Check:  5898  Weight:  1.00
 Name: NT_180434.1/585761-585995          Len:    235  Check:  9214  Weight:  1.00

//


                                   1                                                   50
NC_015762.1:3313613-3313843/1-231  CCGTGCGAGC GGGAGTCTTA AAGTTCACTT TATTAAAGAC CCCCGTGACT 
NT_180434.1/585761-585995          CCGTGCGAGC GGGAGTCTTA AAGTTCACTT TATTAAAGAC CCCCGTGACT 


                                   51                                                 100
NC_015762.1:3313613-3313843/1-231  ACTTGAACGT TGGTTGGCTG GGCCGAGCTG GCTGGGCTGG TTGGCTGCGT 
NT_180434.1/585761-585995          ACTTGAACGT TGGTTGGCTG GGCCGAGCTG GCTGGGTTGG TTGGCTGCGT 


                                   101                                                150
NC_015762.1:3313613-3313843/1-231  GGAA----GG AAGGAAGGAA GGAAGGAAGG AAGGAGGATC ACTTTCCTGC 
NT_180434.1/585761-585995          GGAAGGAAGG AAGGAAGGAA GGAAGGAAGG AAGGAGGATC ACTTTCCTGC 


                                   151                                                200
NC_015762.1:3313613-3313843/1-231  GGTTCCGCCG CGTCTTTCCC TGACGTATAC GTTTCGCGCG AAATTAAAAG 
NT_180434.1/585761-585995          GGTTCCGCCG CGTCTTTCCC TGACGTATAC GTTTCGCGCG AAATTAAAAG 


                                   201                                                250
NC_015762.1:3313613-3313843/1-231  CTTGTAGAGT TTCACCGCCC ATCCGTCTCG GGCTT 
NT_180434.1/585761-585995          CTTGTAGAGT TTCACCGCCC ATCCGTCTCG GGCTT 


NoName   MSF: 2  Type: N  Thu Apr 20 21:05:47 2017  Check: 00 ..

 Name: NC_015762.1:3337546-3337794/1-249  Len:    251  Check:  3583  Weight:  1.00
 Name: NT_180434.1/610318-610565          Len:    251  Check:  133  Weight:  1.00

//


                                   1                                                   50
NC_015762.1:3337546-3337794/1-249  TCTTCGTCGT GTAGGGTAAA ACACGACGGC GCGCGTGTTC CACGACCTTT 
NT_180434.1/610318-610565          TCTTCGTCGT GTAGGGTAAA ACACGACGGC GCGCGTGTTC CACGACCTTT 


                                   51                                                 100
NC_015762.1:3337546-3337794/1-249  ATGGCGACCG CGTGGAAATC AAGCTTGAAT CAATGACAGA TGTAGGGAAG 
NT_180434.1/610318-610565          ATGGCGACCG CGTGGAAATC AAGCTTGAAT CAATGACAGA TGTAGGGAAG 


                                   101                                                150
NC_015762.1:3337546-3337794/1-249  GAGAGAAAGC GAGAGAAAGA GAGAGAGAGA GAGAGAAGGA GAGAGAGAGT 
NT_180434.1/610318-610565          GAGAGAAAGC GAGAGAGAAA GAGAGACAGA GAGAGAAG-- GAGAGAGAGT 


                                   151                                                200
NC_015762.1:3337546-3337794/1-249  TGGG--TGGC GATCGGTAAA GCGAAAGGGC GAAGGATTAA TCTGGTTATG 
NT_180434.1/610318-610565          TGCGACGGGC GATCGG-AAA GCGAAAGGGC GACGGATTAA TCTGGTTATG 


                                   201                                                250
NC_015762.1:3337546-3337794/1-249  GCATGCAACC GGGAGTGCGT GAAAGCTCGC GCCACTTAGA TGGACGAAGT 
NT_180434.1/610318-610565          GCATGCAACC GGGAGTGCGT GAAAGCTCGC GCCACTTAGA TGGACGAAGT 


                                   251                                                300
NC_015762.1:3337546-3337794/1-249  G 
NT_180434.1/610318-610565          G 


NoName   MSF: 2  Type: N  Thu Apr 20 21:06:04 2017  Check: 00 ..

 Name: NC_015762.1:3346543-3346790/1-248  Len:    248  Check:  2360  Weight:  1.00
 Name: NT_177066.1/2205122-2204893        Len:    248  Check:  2808  Weight:  1.00

//


                                   1                                                   50
NC_015762.1:3346543-3346790/1-248  GGCCCAACGG TGCACGAACC CGCGGGATTA ACGCTTTCTA CCCATTGTAG 
NT_177066.1/2205122-2204893        GGCCCAACGG TGCACGAACC CGCGGGATTA ACGCTTTCTA CCCATTGTAG 


                                   51                                                 100
NC_015762.1:3346543-3346790/1-248  CCTTTCTCGT AAACGTCAAA ACGTAACGAT CTTTCCCTCC ACTCTTTCGA 
NT_177066.1/2205122-2204893        CCTTTCTCGT AAACGTCAAA ACGTAACGAT CTTTCCCTCC A--------- 


                                   101                                                150
NC_015762.1:3346543-3346790/1-248  TCTTTCTCTC TCTCTCTTTC TCTCTTTTTC TCTTTCTTTC TTTTCTCTGG 
NT_177066.1/2205122-2204893        ---------C TCTCTCTCTC TCTCTCTTTC TCTTTCTTTC TTTTCTCTGG 


                                   151                                                200
NC_015762.1:3346543-3346790/1-248  CTTCACCTTA TGATCTCGAC TCGTGCGCAC GGGTGCGCGT TACGCACCTT 
NT_177066.1/2205122-2204893        CTTCACCTTA TGATCTCGAC TCGTGCGCAC GGGTGCGCGT TACGCACCTT 


                                   201                                                250
NC_015762.1:3346543-3346790/1-248  ATAAAATCCA ATTGAATATA CCGCATTGTC GACTGTTCAA TCGATAAT 
NT_177066.1/2205122-2204893        ATAAAATCCA ATTGAATATA CCGCATTGTC GACGGTTCAA TCGATAAT 


NoName   MSF: 2  Type: N  Thu Apr 20 21:06:06 2017  Check: 00 ..

 Name: NC_015762.1:3493129-3493396/1-268  Len:    274  Check:  9879  Weight:  1.00
 Name: NT_177066.1/2058518-2058245        Len:    274  Check:  9474  Weight:  1.00

//


                                   1                                                   50
NC_015762.1:3493129-3493396/1-268  TTTCCTGCCC GTCCATCTCA CCCGTGTCAC CCCACGGTAG GTTGCCTCTC 
NT_177066.1/2058518-2058245        TTTCCTGCCC GTCCATCTCA CCCGTGTCAC CCCACGGTAG GTTGCTTCTC 


                                   51                                                 100
NC_015762.1:3493129-3493396/1-268  ACCCTGCCGG ATAGCCCGAG TTCCTCTGGA AAGTGCGCCG TCCAGATACC 
NT_177066.1/2058518-2058245        ACCCTGCCGG ATAGCCCGAG TTCCTCTGGA AAGTGCGCCG TCCAGATACC 


                                   101                                                150
NC_015762.1:3493129-3493396/1-268  AGAAGAGAAG AGAAGAAAAG AGAAGAGAAG AGAAGAGAAG AG------AA 
NT_177066.1/2058518-2058245        AGAAGAGAAG AGAAGAGAAG AGAAGAGAAG AGAAGAGAAG AGGAGAGAAA 


                                   151                                                200
NC_015762.1:3493129-3493396/1-268  CGAAGAGAGG AGAAGAGAAG AGAAACTGTT GATTTATCGT ATCGTCTGTC 
NT_177066.1/2058518-2058245        CGAAGAGAGG AGAAGAGAAG AGAAACTGTT GATTTATCGT ATCGTCTGTC 


                                   201                                                250
NC_015762.1:3493129-3493396/1-268  AGAAGTGCCC GGGGCCGCGC GCCACGTATC CCCAGACGAA ACATCCTGGA 
NT_177066.1/2058518-2058245        AGAAGTGCCC GGGGCCGCGC GCCACGTATC CCCAGACGAA ACATCCTGGA 


                                   251                                                300
NC_015762.1:3493129-3493396/1-268  TCTCGGGAAG ATTCTCTGCG GGCA 
NT_177066.1/2058518-2058245        TCTCGGGAAG ATTCTCTGCG GGCA 


NoName   MSF: 2  Type: N  Thu Apr 20 21:06:07 2017  Check: 00 ..

 Name: NC_015762.1:3536086-3536320/1-235  Len:    238  Check:  1238  Weight:  1.00
 Name: NT_177066.1/2014114-2013877        Len:    238  Check:  4104  Weight:  1.00

//


                                   1                                                   50
NC_015762.1:3536086-3536320/1-235  ATTTCAAAAA CGGCTTATCC GCCGCGAGAC TATTAATGTC AAGCCTCCTC 
NT_177066.1/2014114-2013877        ATTTCAAAAA CGGCTTATCC GCCGCGAGAC TATTAATGTC AAGCCTCCTC 


                                   51                                                 100
NC_015762.1:3536086-3536320/1-235  TTCGTCGACG CGTAAACGGA AGGGAAGAAA CGACGGATGA CGACTACTAA 
NT_177066.1/2014114-2013877        TTCGTCGACG CGTAAACGGA AGGGAAGAAA CGACGGATGA CGACTACTAA 


                                   101                                                150
NC_015762.1:3536086-3536320/1-235  GACGACGACG ACGACGAC-- -AACGAAGAC GACGACGATG TCGCGTTGTG 
NT_177066.1/2014114-2013877        GACGACGACG ACGACGACGA CAACGAAGAC GACGACGATG TCGCCTTGTG 


                                   151                                                200
NC_015762.1:3536086-3536320/1-235  CGAACGACGA TCTGATTTGT CCAGAATCCT TCCCGATTTA AGGCGACCCT 
NT_177066.1/2014114-2013877        CGAACGACGA TCTGATTTGT CCAGAATCCT TCCCGATTTA AGGCGACCCT 


                                   201                                                250
NC_015762.1:3536086-3536320/1-235  GGATTTAAAT CCTTCCGACA AGCACTCCGC CGTAATGA 
NT_177066.1/2014114-2013877        GGATTTAAAT CCTTCCGACA AGCACTCCGC CGTAATGA 


NoName   MSF: 2  Type: N  Thu Apr 20 21:06:09 2017  Check: 00 ..

 Name: NC_015762.1:3734434-3734709/1-276  Len:    276  Check:  1796  Weight:  1.00
 Name: NT_177066.1/1808487-1808220        Len:    276  Check:  4071  Weight:  1.00

//


                                   1                                                   50
NC_015762.1:3734434-3734709/1-276  ATCGACTGGG TTATCCACCC GGCTCGTTTG TTATTGCAGG AAACGAGCGC 
NT_177066.1/1808487-1808220        ATCGACTGGG TTATCCACCC GGCTCGTTTG TTATTGCAGG AAACGAGCGC 


                                   51                                                 100
NC_015762.1:3734434-3734709/1-276  GATTCTCGAT TCGTATGCAT CGTAAGTGCA TGTATTTACG TGTTATGCGC 
NT_177066.1/1808487-1808220        GATTCTCGAT TCGTATGCAT CGTAAGTGCA TGTATTTACG TGTTATGCGC 


                                   101                                                150
NC_015762.1:3734434-3734709/1-276  ATGTATGTAT GCATGTATGT ATGTATGTAT AATACGTATA CTTGTATGTA 
NT_177066.1/1808487-1808220        ATGTATGTAT GCATGTATGT ATGTATGTAT AATACGTATA CTTGTATG-- 


                                   151                                                200
NC_015762.1:3734434-3734709/1-276  TGTATATATG TATGTATGTA TGTATGACTC ACGTATTTGG CACTTCTTAT 
NT_177066.1/1808487-1808220        ------TATA TATGTATGTA TGTATGAATC ACGTATTTGG CACTTCTTAT 


                                   201                                                250
NC_015762.1:3734434-3734709/1-276  GTGATCGATT ATTTACAGAG ATTTCGCGCG TCGAACTCGT ATCGAGAACG 
NT_177066.1/1808487-1808220        GTGATCGATT ATTTACAGAG ATTTCGCGCG TCGAACTCGT ATCGAGAAGG 


                                   251                                                300
NC_015762.1:3734434-3734709/1-276  CTTCTCGACA AGACCGGGAA TCGATA 
NT_177066.1/1808487-1808220        TTTCTCGACA AGACCGGGAA TCGATA 


NoName   MSF: 2  Type: N  Thu Apr 20 21:06:11 2017  Check: 00 ..

 Name: NC_015762.1:3909417-3909652/1-236  Len:    236  Check:  4965  Weight:  1.00
 Name: NT_177066.1/1634557-1634338        Len:    236  Check:  1805  Weight:  1.00

//


                                   1                                                   50
NC_015762.1:3909417-3909652/1-236  CACGATAGTG GAAACAGATG GCACGTGCAG ACGTTTCACC ATTTTCACAG 
NT_177066.1/1634557-1634338        CACGATAGTG GAAACAGATG GCACGTGCAG ACGTTTCACC ATTTTCACAG 


                                   51                                                 100
NC_015762.1:3909417-3909652/1-236  GATCGGTCCA TCCATGCATT GTCCTCACGT TCTCTTTATA CGATGCCGAT 
NT_177066.1/1634557-1634338        GATCGGTCCA TCCATGCATT GTCCTCACGT TCTCTTTATA CGATGCCGAT 


                                   101                                                150
NC_015762.1:3909417-3909652/1-236  CTACCTACCT ACCTACCTAC CTACCTACCT ACCTACATGA AAGCAGGGAG 
NT_177066.1/1634557-1634338        CTACCTACC- ---------- -----TACCT ACCTACATGA AAGCGGGGAG 


                                   151                                                200
NC_015762.1:3909417-3909652/1-236  GGAAGAAATG GCGAGGAAGA AATGCGCACG CGACACATTT CGAAGTCACT 
NT_177066.1/1634557-1634338        GGAGGAAATG GCGAGGAAGA AATGCGCACG CGACACATTT CCAAGTCACT 


                                   201                                                250
NC_015762.1:3909417-3909652/1-236  TCGATCGAAT CTCTCGATTT GACGACGGTG AATTGG 
NT_177066.1/1634557-1634338        TCGATCGAAT CTCTCGATTT GACGACGGTG AATTGG 


NoName   MSF: 2  Type: N  Thu Apr 20 21:06:12 2017  Check: 00 ..

 Name: NC_015762.1:3961672-3961920/2-249  Len:    259  Check:  5516  Weight:  1.00
 Name: NT_177066.1/1583431-1583173        Len:    259  Check:  4044  Weight:  1.00

//


                                   1                                                   50
NC_015762.1:3961672-3961920/2-249  GCAGTAAGTA AGGCGTAAGT GGCTCGCGAG ACTATGTCCT CGACGAGCCA 
NT_177066.1/1583431-1583173        GCAGTAAGTA AGGCGTAAGT GGCTCGCGAG ACTATGTCCT CAACGAGCTA 


                                   51                                                 100
NC_015762.1:3961672-3961920/2-249  GATATTCCCG AAGTAATTAG AGAGTATCTC GCTTACCGGT -TCTCTCCGA 
NT_177066.1/1583431-1583173        GATATTCCCG AAGTAATTAG GGAGTACCTC GCTTACCGGT ATCTCTCTTT 


                                   101                                                150
NC_015762.1:3961672-3961920/2-249  TTC-TCTTCT TCTCCCT-CT TT----TTTC TCT---TCTT TG-CTCTCTC 
NT_177066.1/1583431-1583173        TTCCTCTTTT TTTCTCTTCT TTGCTCTTTC ACTCTCTCTC TCTCTCTCTA 


                                   151                                                200
NC_015762.1:3961672-3961920/2-249  TTTCTCTCTC TTGCCGGCAG TAACCATGAA CATAACCATT AGAATCTGTT 
NT_177066.1/1583431-1583173        TCTCTCTCTC TCGCCGGCAG TAACCATGAA CATAACCATT AGAATCTGTT 


                                   201                                                250
NC_015762.1:3961672-3961920/2-249  ACATTCAACG GAGACGCCAT TGGCTTTTGG CCGAGCGTAG CTTATATAAC 
NT_177066.1/1583431-1583173        ACATTCAACG GAGACGCCAT TGGCTTTTGG CCGAGCGTAG CTTATATAAC 


                                   251                                                300
NC_015762.1:3961672-3961920/2-249  CGCGCCTTT 
NT_177066.1/1583431-1583173        CGCGCCTTT 


NoName   MSF: 2  Type: N  Thu Apr 20 21:06:13 2017  Check: 00 ..

 Name: NC_015762.1:4036870-4037125/1-256  Len:    256  Check:  5972  Weight:  1.00
 Name: NT_177066.1/1514665-1514418        Len:    256  Check:  4985  Weight:  1.00

//


                                   1                                                   50
NC_015762.1:4036870-4037125/1-256  ATGCGTCGTC GCGGCCAACT ATTCTTAGAG TAAAGGCAGT TCGTCGCTGC 
NT_177066.1/1514665-1514418        ATGCGTCGTC GCGGCCAACT ATTCTTAGAG TAAAGGCAGT TCGTCGCTGC 


                                   51                                                 100
NC_015762.1:4036870-4037125/1-256  ACTGTCCATC GCTTGGTATC GCGAGTGCGT ATATGCATGC GTACGCGCGT 
NT_177066.1/1514665-1514418        ACTGTCCATC GCTTGGTATC GCGAGTGCGT ATATGCGTGC GTACGCGCGT 


                                   101                                                150
NC_015762.1:4036870-4037125/1-256  ACGTACGTAT GTACATAAGT GCGCAAGAAC GTAAGTACAT AAGTACGTTC 
NT_177066.1/1514665-1514418        ACGTAC---- ----ATAAGT GCGCAAGAAC GTAAGTACAT AAGTACGTTC 


                                   151                                                200
NC_015762.1:4036870-4037125/1-256  GTACGTTTAT CGACGCGCGT TCGTAGCTCG TTACGAGAAG CTGCTATCAA 
NT_177066.1/1514665-1514418        GTACGTTTAT CGACGCGCGT TCGTAGCTCG TTACGAGAAG CTGCTATCAA 


                                   201                                                250
NC_015762.1:4036870-4037125/1-256  CGAAACTAGG CGTACTTGCC GAGGGAATAT ATTTCTGCGA AGAGGGAAAT 
NT_177066.1/1514665-1514418        CGAAACTAGG TGTACTTGCT GCGGGAATAT ATTTCTGCGA AGAGGGAAAT 


                                   251                                                300
NC_015762.1:4036870-4037125/1-256  ACGTTT 
NT_177066.1/1514665-1514418        ACGTTT 


NoName   MSF: 2  Type: N  Thu Apr 20 21:06:14 2017  Check: 00 ..

 Name: NC_015762.1:4039035-4039329/1-295  Len:    321  Check:  9178  Weight:  1.00
 Name: NT_177066.1/1512513-1512193        Len:    321  Check:  1863  Weight:  1.00

//


                                   1                                                   50
NC_015762.1:4039035-4039329/1-295  CCGATACAAC GGACGACGCG TCGTCCGAGT CCACCGCGTA CCGCGATGCT 
NT_177066.1/1512513-1512193        CCGATACAAC GGACGACGCG TCGTCCGAGT CCACCGCGTA CCGCGATGCT 


                                   51                                                 100
NC_015762.1:4039035-4039329/1-295  CGCGACCTGT CGACCCATCA TAAACTTT-A CTCTTT-CGT CTCTATTTTG 
NT_177066.1/1512513-1512193        CGCGACCTGT CGACCCATCA TAAACTTTTA CTCTTTTCGT CTCTACTTTG 


                                   101                                                150
NC_015762.1:4039035-4039329/1-295  CCTCCTTTCT TTCTTTCTTT CTTTCTTCCT TCCTTCTTTC CTCCTTCGTT 
NT_177066.1/1512513-1512193        CCTTCTCTCT TTCTTTCTTT TTTCCTTCCT TCCTTCCTCC TTCCTTCCTT 


                                   151                                                200
NC_015762.1:4039035-4039329/1-295  CGTTCCTTCC TTCCTTCCTT CCTTCCTTCC TTCCTTTCTT --------CT 
NT_177066.1/1512513-1512193        CCTTCCTTCC TTCCTTCCTC CCTTTCTTTC TTTCTTTCTT TCTTTCTTCT 


                                   201                                                250
NC_015762.1:4039035-4039329/1-295  TCCTTAGCTT TTATAAGCGA GGGAACGAGT CGAATAATTA GGAAATATCG 
NT_177066.1/1512513-1512193        TGCTTGGCTT TTACAAGCGA GGGAACGAGT CGAATAATTA GGAAATATCG 


                                   251                                                300
NC_015762.1:4039035-4039329/1-295  TCGCGTCACG CTGCTCGATA GACGAGAC-- ---------- ----CGGACC 
NT_177066.1/1512513-1512193        TCGCGTCACG CTGCTCGATA GACGCGACCG GACCNNNNNN NNNNCGGACC 


                                   301                                                350
NC_015762.1:4039035-4039329/1-295  GCGTTTCACG GAGAACGTTG T 
NT_177066.1/1512513-1512193        GCGTTTCACG GAGAACGTTG T 


NoName   MSF: 2  Type: N  Thu Apr 20 21:06:15 2017  Check: 00 ..

 Name: NC_015762.1:4076928-4077165/1-238  Len:    258  Check:  5868  Weight:  1.00
 Name: NT_177066.1/1472987-1472730        Len:    258  Check:  3924  Weight:  1.00

//


                                   1                                                   50
NC_015762.1:4076928-4077165/1-238  AAATCGAGCG TGATTCTCGA CATTTTG--- CGCGTGGATC TGCCGACGCG 
NT_177066.1/1472987-1472730        AAATCGAGCG TGATTCTCGA CATTTTGTTG CGCGCGGATC CGCCGACGCA 


                                   51                                                 100
NC_015762.1:4076928-4077165/1-238  AACTCTTCGA CGCGGTCGCT AAGCGGCGCG TATCGATGTA ACGCGCTCGA 
NT_177066.1/1472987-1472730        AACTCTTCGA CGCGGTCGCT AAGCGGCGCG TATCGACGTA ACGCGCTCGA 


                                   101                                                150
NC_015762.1:4076928-4077165/1-238  TTGTCTCTTC CTGTCTTT-- --CTCTCTT- ---------- -CCTCTCTTT 
NT_177066.1/1472987-1472730        TTGTCTCTTC CCGTCCTTTT CGCTCTCTTT CGCTCTCTTT CGCTCTCTTT 


                                   151                                                200
NC_015762.1:4076928-4077165/1-238  CGCTCTTTCA CTGTTTCATT CAACTGTCGT TTGAATGTTG -CGCGCAGGA 
NT_177066.1/1472987-1472730        CGCTCTTTCA CCGTTTTATT CAACTGTCGT TCGAACGTTG CCTCGCAGGA 


                                   201                                                250
NC_015762.1:4076928-4077165/1-238  CTTTATCCTC GAACACTATA GCGAAGACGG AACGAATTAC GAGGAGGCGA 
NT_177066.1/1472987-1472730        CTTTATCCTC GAACACTACA GCGAAGACGG AACGAATTAC GAGGAGGCGA 


                                   251                                                300
NC_015762.1:4076928-4077165/1-238  TCGCAGAT 
NT_177066.1/1472987-1472730        TCGCGGAT 


NoName   MSF: 2  Type: N  Thu Apr 20 21:07:24 2017  Check: 00 ..

 Name: NC_015762.1:4241709-4241940/3-232  Len:    230  Check:  5512  Weight:  1.00
 Name: NT_177066.1/1303583-1303367        Len:    230  Check:  2597  Weight:  1.00

//


                                   1                                                   50
NC_015762.1:4241709-4241940/3-232  CCAAGATAGG ACTAGATGAG ATACTTTATT CTTGTTTACA CGTTTTGGGA 
NT_177066.1/1303583-1303367        CCAAGACGGG ACTAGATGAG ATACTCTATT CTCGTTTACA CGTTTTGGCA 


                                   51                                                 100
NC_015762.1:4241709-4241940/3-232  GCGGAACGCG CAGTAAGAAC GCGGTGAAGA AGGAGAAACG ACAGAGGCTC 
NT_177066.1/1303583-1303367        GCGGAACGCG CAGTAAGAAC GCGGTGAAGA GGGAGAAACG ACAGAGGCTC 


                                   101                                                150
NC_015762.1:4241709-4241940/3-232  GCGCATCGCT GTCGCGCATC GCTGTCGCGC GTCACGGGAA CATCGTACGA 
NT_177066.1/1303583-1303367        GCGCATCGCT GTCGCGC--- ---------- GTCACGGGAA CATCGTACGA 


                                   151                                                200
NC_015762.1:4241709-4241940/3-232  ACCTGTCGTC GATACATATT GTCTCCAACG TACATTTACA CGTACGAAAT 
NT_177066.1/1303583-1303367        ACCTGTCGTC GATACATATT GTCTCCAACG TACATTTACA CGTACGAAAT 


                                   201                                                250
NC_015762.1:4241709-4241940/3-232  ACAGTCTGCG ATTAATCGAC GATCGTTCTA 
NT_177066.1/1303583-1303367        ACAGTCTGCG ATTAATCGAC GATCGTTCTA 


NoName   MSF: 2  Type: N  Thu Apr 20 21:07:27 2017  Check: 00 ..

 Name: NC_015762.1:4584846-4585075/1-230  Len:    235  Check:  2512  Weight:  1.00
 Name: NT_177066.1/961073-960839          Len:    235  Check:  3233  Weight:  1.00

//


                                   1                                                   50
NC_015762.1:4584846-4585075/1-230  AATTGCGGAA TATTTTCGCG ATAAAAGACT TTACGTCGTC CGTAGCAACT 
NT_177066.1/961073-960839          AATTGCGGAA TATTTTCGCG ATAAAAGACT TTACGTCGTC CGTAGCAACT 


                                   51                                                 100
NC_015762.1:4584846-4585075/1-230  GTTCCGTGTA TACAACTTTA CGTTTGCCAA GAAACTAGAA TGACGAGGGA 
NT_177066.1/961073-960839          GTTCCGTGTA TATAACTTTA CGTTTGCCAA GAAACTAGAA TGGCGAGGGA 


                                   101                                                150
NC_015762.1:4584846-4585075/1-230  AGGAGGAGCA AGAGGAGGAG GAGGA----- AGAGGTGGTC CGATGCATCG 
NT_177066.1/961073-960839          AGGAGGAGGA TAAGGAGGAG GAAGAGAAAG AGATGTGGTC CGATGCATCG 


                                   151                                                200
NC_015762.1:4584846-4585075/1-230  AGGAATCGAG TACGTTTTCA AGTGGAAAAA ACGTAGAACG CCAGGATGAC 
NT_177066.1/961073-960839          AGGAATCGAG TACGTTTTCA AGTGGAAAAA ACGTAGAACG CCAGGGTGAC 


                                   201                                                250
NC_015762.1:4584846-4585075/1-230  CGTCGACGAA TCTACTACGA TCGTGGCCCG TGTAA 
NT_177066.1/961073-960839          CGTCGACGAA TCCACTACGA TCGTGGCCCC TGTAA 


NoName   MSF: 2  Type: N  Thu Apr 20 21:07:32 2017  Check: 00 ..

 Name: NC_015762.1:4693500-4693755/1-256  Len:    264  Check:  2103  Weight:  1.00
 Name: NT_177066.1/848250-847987          Len:    264  Check:  9404  Weight:  1.00

//


                                   1                                                   50
NC_015762.1:4693500-4693755/1-256  AATAAGATCT CGCAAGGGGA AGAACAGCCA ACAGAACGTG CTGATCGTGC 
NT_177066.1/848250-847987          AATAAGATCT CGCAAGGGGA AGAACAGCCA GCAGAACGTG CTGATCGTGC 


                                   51                                                 100
NC_015762.1:4693500-4693755/1-256  GGGGGATGGC GAAACGGACT AAAAAGAGTG TCAGCCAGCA AAAGACGGTT 
NT_177066.1/848250-847987          GGGGGATGGC GAAGCGGACT AAAAAGAGTG TCAGCCAGCA AAAGACGGTT 


                                   101                                                150
NC_015762.1:4693500-4693755/1-256  AAAGAAGAGA AAGAGAGAGA GAAA------ -AAAACGAAA GAAAGAAAAG 
NT_177066.1/848250-847987          AAAGAGGAGA AAGAGAGAGA GAGAGAGAGA GAAAAAGAAA GAAAGAAAAG 


                                   151                                                200
NC_015762.1:4693500-4693755/1-256  AAAAA-GAAG AAGATGGAGG GGGGTTGCAT AGAGAATACC CTCATTAATA 
NT_177066.1/848250-847987          AAAAAAGAAG AAGATGGAGA GGGGTTGCAT AGAGAATACC CTCATTAATA 


                                   201                                                250
NC_015762.1:4693500-4693755/1-256  AAGGCTCCAT TTTGAAGGTC ATCCAGCGGT AGACGCGAGG CGAACTTTTG 
NT_177066.1/848250-847987          AAGGCTCCAT TTTGAAGGTC ATCCAGCGGT AGACGCGAGG CGAACTTTTG 


                                   251                                                300
NC_015762.1:4693500-4693755/1-256  TGCAGGCATG AATT 
NT_177066.1/848250-847987          TGCAGGCATG AATT 


NoName   MSF: 2  Type: N  Thu Apr 20 21:08:27 2017  Check: 00 ..

 Name: NC_015762.1:4816793-4817056/1-264  Len:    264  Check:  6231  Weight:  1.00
 Name: NT_177066.1/723187-722946          Len:    264  Check:  6351  Weight:  1.00

//


                                   1                                                   50
NC_015762.1:4816793-4817056/1-264  CGCGAACCAC CGGTGCTTTT GTTCGTTCGC CTTCTGCTTT CCTTACCTCT 
NT_177066.1/723187-722946          CGCGAACCAC CGGTGCTTTT GTTCGTTCGC CTTCTGCTTT CCTTACCTCT 


                                   51                                                 100
NC_015762.1:4816793-4817056/1-264  TGCTTCGTCT CATCGCAAAA CTTATTACGT ACCGTTCCAA GTTACGTTCC 
NT_177066.1/723187-722946          TGCTTCGTCT CATCACAAAA CTTATTACGT ACCGTTCCAA GTTACGTTCC 


                                   101                                                150
NC_015762.1:4816793-4817056/1-264  TTCTCGTCTC TCTCTTACTC ACTCTCTCTC TCTCTCTCTC TCTCACTCTC 
NT_177066.1/723187-722946          TTCTCGTTTC TCTCA----- -------CTC TCTCT----- -----CTCTC 


                                   151                                                200
NC_015762.1:4816793-4817056/1-264  TCTCTTTCTG TCTCGAAAGA TACTTGTCCG TTTGTCGCGG TTATCGTCAG 
NT_177066.1/723187-722946          TCTCTCTATG TTTCGAAAGA TACTTGTCCA TTTGTCGCGG TTATCGTCAG 


                                   201                                                250
NC_015762.1:4816793-4817056/1-264  CAGCAACAGC GACATTCTAA AATTAACTGT CTATCGTTCG ATCCCACCCG 
NT_177066.1/723187-722946          CAGCAACAGC GACATTCTAA AATTAACTGT CTATCGTTCG ATCCCACCCG 


                                   251                                                300
NC_015762.1:4816793-4817056/1-264  CTTTCTCGTA ATTC 
NT_177066.1/723187-722946          CTTTCTCGTA ATTC 


NoName   MSF: 2  Type: N  Thu Apr 20 21:08:29 2017  Check: 00 ..

 Name: NC_015762.1:4964469-4964713/1-245  Len:    246  Check:  1045  Weight:  1.00
 Name: NT_177066.1/581685-581444          Len:    246  Check:  6962  Weight:  1.00

//


                                   1                                                   50
NC_015762.1:4964469-4964713/1-245  CGATTCCCAC CTCCTGCCCA ACCGACCACC CTCCTTTGCA GCCTCTCTCT 
NT_177066.1/581685-581444          CGATTCCCAC CTCCTGCCCA ACCAACCACC CTCCTCTGCA GCCTCTCTCT 


                                   51                                                 100
NC_015762.1:4964469-4964713/1-245  CCTTCCTCAA CTCTGACATC CATCTATCCC CCTCTCTGCC TCTTCACCCT 
NT_177066.1/581685-581444          CCTTCCTCCA CTCTCACATC CATCTATCCC CCTCTCTGCC CCTTCACCCT 


                                   101                                                150
NC_015762.1:4964469-4964713/1-245  CATCTGTCCA TCCATCCATC CATCCATCTA TCCATCCATC TATCCCTTCT 
NT_177066.1/581685-581444          CATCTGTCCA TCCATCCATC ----CATCTA TCCATCCATC TATCCCTTCT 


                                   151                                                200
NC_015762.1:4964469-4964713/1-245  -CCCCTACCC TTCATCCTTT CTCTTCCTGT CTTTCTGTAT CTCCCTCCAT 
NT_177066.1/581685-581444          CCCCCTCCCC TTCATCCTTT CTCTTCCTGT CTTTCTGTGT CTCCCTCCAT 


                                   201                                                250
NC_015762.1:4964469-4964713/1-245  TCTACTTCAC ACGCACTTGC GCACATATCC ATGACGCATT ACCGTA 
NT_177066.1/581685-581444          TCTACTTCAC ACGCACTTGC GCACATATCC ATGACGCATT ACCGTA 


NoName   MSF: 2  Type: N  Thu Apr 20 21:08:30 2017  Check: 00 ..

 Name: NC_015762.1:5021390-5021631/1-242  Len:    251  Check:  4294  Weight:  1.00
 Name: NT_177066.1/521061-520811          Len:    251  Check:  5401  Weight:  1.00

//


                                   1                                                   50
NC_015762.1:5021390-5021631/1-242  TGCAGAGTCG TCTCTGATCG AATACCTCGG CACCCGATTA CCCTGCGCTC 
NT_177066.1/521061-520811          TGCAGAGTCA TCTCTGATCG AATACCTCGA CACCCGATTA CCCTCCGCTC 


                                   51                                                 100
NC_015762.1:5021390-5021631/1-242  GCAGAACAGC CAGCGTATAT ATCCGAACGC GCGAATCTCA TAGTGGCAGC 
NT_177066.1/521061-520811          ACAGATCAGC CAGCGTATAT ATCCCAACGC GCGAATCTCA CATTGGCAGC 


                                   101                                                150
NC_015762.1:5021390-5021631/1-242  CGACGACGAC GACGACGAC- --GATGACGA CGA------C GATGACGACG 
NT_177066.1/521061-520811          CAACGACGAC GACGACGACA ACGATGACGA CGATGACGAC GATGACGACG 


                                   151                                                200
NC_015762.1:5021390-5021631/1-242  AGTGTATTTT GACAATGTCC CTGTGAAGCG TATACCTCGA AACGACAGAA 
NT_177066.1/521061-520811          AGTGTATTTT GACAATGTCC CTGTGAAGCG TATACCTCGA AACGACAGAA 


                                   201                                                250
NC_015762.1:5021390-5021631/1-242  CGCGGCAGTA GTCTATGAGC CGAGGGAAAT GGGAATATTC GATCTTTGTC 
NT_177066.1/521061-520811          CGCGGCAGTA GTCTATGAAC CGAGAGAAAT GGGAATATTC GATCTTTGTC 


                                   251                                                300
NC_015762.1:5021390-5021631/1-242  C 
NT_177066.1/521061-520811          C 


NoName   MSF: 2  Type: N  Thu Apr 20 21:09:48 2017  Check: 00 ..

 Name: NC_015762.1:5052088-5052339/3-252  Len:    264  Check:  6737  Weight:  1.00
 Name: NT_177066.1/489385-489122          Len:    264  Check:  7297  Weight:  1.00

//


                                   1                                                   50
NC_015762.1:5052088-5052339/3-252  CGGACAACTT TTCTTCCATC TCTCACAGCG TCGTCGCGTG TCGTCACGCC 
NT_177066.1/489385-489122          CGGACAACTT TTCTTCCGTC TCTCGCAGCG TCGTCGCGTG TCGTCGTGCC 


                                   51                                                 100
NC_015762.1:5052088-5052339/3-252  GCTTTCGAAC GACTCGTCCT GCTCAGCTGT CCGTACGGAG AATACGGTTC 
NT_177066.1/489385-489122          GCTTTCGAAC GACTCGCCCT GCTCAGCTGT CCGTACGGAG AATACGGCTC 


                                   101                                                150
NC_015762.1:5052088-5052339/3-252  TCTCTCTCTC TCTCTCTCTC T----CTCTC TCTCTGTCTC TCTCTCTTTC 
NT_177066.1/489385-489122          TCTCTCTCTC TCTCTCTCTC TTTCTCTCTC TCTCTCTCTC TCTCTCTATC 


                                   151                                                200
NC_015762.1:5052088-5052339/3-252  TCTC------ ----GCGTTC AAAGCAGTCG ATAACAATCA GCGTCGAAGG 
NT_177066.1/489385-489122          TCTCCCTCGC GCGCGCGTTC AAAGCAGTCG ATAACAATCA GCGTCGAAGG 


                                   201                                                250
NC_015762.1:5052088-5052339/3-252  TGGTCGTAAA GTGAGGAATT AACCCGCTTG CACGGCAAGT CGGAAAAGTC 
NT_177066.1/489385-489122          TGGTCGTAAA GTGGGGAATT AACCCGCTTC CACGGCAAGT CGGAAAAGTC 


                                   251                                                300
NC_015762.1:5052088-5052339/3-252  ACGAACCGAA CGGT 
NT_177066.1/489385-489122          ACGAACCGAA CGGT 


NoName   MSF: 2  Type: N  Thu Apr 20 21:13:36 2017  Check: 00 ..

 Name: NC_015762.1:5358154-5358401/1-248  Len:    248  Check:  4302  Weight:  1.00
 Name: NT_177066.1/169502-169262          Len:    248  Check:  4653  Weight:  1.00

//


                                   1                                                   50
NC_015762.1:5358154-5358401/1-248  AGAGGACGAA AGGGGATCGA TAGCCGTACA ACGAGGAAAA TCCCGATGGA 
NT_177066.1/169502-169262          AGAGGACGAA AAGGGATCGA TAGCCGTACA ACGGGGAAAA TCCCGATGGA 


                                   51                                                 100
NC_015762.1:5358154-5358401/1-248  AAACGCGTGG AAAACGCGGA TACGTTGCTC TGGCACTCGT CACGAAGGGT 
NT_177066.1/169502-169262          AAACGCGTGG AAAACGCGGA TACGTTGCTC TGGCACTCGT CACGAAGGGT 


                                   101                                                150
NC_015762.1:5358154-5358401/1-248  GAGAGAGAAA GAGTGAGAAA GAGTGAAGAG AGAGAGAGAG AGAGAGAGCA 
NT_177066.1/169502-169262          GAGAGAGAAA GAGCG---AA GAG---AGAG AAAGAGAGAG AGAGAGAGAG 


                                   151                                                200
NC_015762.1:5358154-5358401/1-248  GCAGAGGGAC AAAAGTCGCG GCAGCAGCCA GTCGAGCGAT CGAAGGGCGT 
NT_177066.1/169502-169262          GCAGAGGG-C AAAAGTCGCG GCAGCAGCCA GTCGAGCGAT CGAAGGGCGT 


                                   201                                                250
NC_015762.1:5358154-5358401/1-248  GGAACAAAAC CCAATTAAGT CCGTCGAAGT CCAACTTCCG TCAGGCCG 
NT_177066.1/169502-169262          GGAACAAAAC CCAATTAAGT CCGTCGAAGT CCAACTTCCG TCAGGCCG 


NoName   MSF: 2  Type: N  Thu Apr 20 21:14:35 2017  Check: 00 ..

 Name: NC_015762.1:5453978-5454230/1-253  Len:    255  Check:  9559  Weight:  1.00
 Name: NT_177066.1/67479-67225            Len:    255  Check:  3403  Weight:  1.00

//


                                   1                                                   50
NC_015762.1:5453978-5454230/1-253  GGAGAGAAGA TCGAGGGGTG AGGAAGAACA GGGGGACGCG AAGGTATACG 
NT_177066.1/67479-67225            GGAGAGAAGA TCGAGGGGTG AGGAAGAACA GGGGGACGCG AAGGTATACG 


                                   51                                                 100
NC_015762.1:5453978-5454230/1-253  CGGCCGCGAA GAGAGGGACG ACAAAAAGTG GGGGACTTAG AGAGACGAAA 
NT_177066.1/67479-67225            CGGCCGCGAA GAGAGGGACG ACAAAAAGTG GGGGACTTAG AGAGACGAAA 


                                   101                                                150
NC_015762.1:5453978-5454230/1-253  AGAGAGAGAG ACAGAGAGAG AGAGAGAGAG A--GAGAAAG AGGAGGGAAG 
NT_177066.1/67479-67225            AGAGAGAGAG AGAGAGAGAG AGAGAGAGAG AAAGAGAGAG AGGAGGGAAG 


                                   151                                                200
NC_015762.1:5453978-5454230/1-253  AGAGAAACTA CTCGAGTATC TCGAGGCCAG TTCTATACGC GGGTCTGTAA 
NT_177066.1/67479-67225            AGAGAAACTA CTCGAGTATC TCGAGGCCAG TTCTATACGC GGGTCTGTAA 


                                   201                                                250
NC_015762.1:5453978-5454230/1-253  GTGCCGTGTA ATTGCTACGG CGCGTTTGCT CGGGCATCTG TTTACCCACT 
NT_177066.1/67479-67225            GTGCCGTGTA ATTGCTACGG CGCGTTTGCT CGGGCATCTG TTTACCCACT 


                                   251                                                300
NC_015762.1:5453978-5454230/1-253  TCGAT 
NT_177066.1/67479-67225            TCGAT 


NoName   MSF: 2  Type: N  Thu Apr 20 21:14:37 2017  Check: 00 ..

 Name: NC_015762.1:5475236-5475471/1-236  Len:    240  Check:  4116  Weight:  1.00
 Name: NT_177066.1/45196-44957            Len:    240  Check:  7012  Weight:  1.00

//


                                   1                                                   50
NC_015762.1:5475236-5475471/1-236  ATAAAACTAT CGTATCGTTT AAATACGCAC TGAAAGGTGA GGCGATGCAT 
NT_177066.1/45196-44957            ATAAAACTAT CGTATCGTTT AAATACGCAC TGAAAGGTGA GGCGATGCAT 


                                   51                                                 100
NC_015762.1:5475236-5475471/1-236  CGGAAGATAC GCGGGCGGTG GCAGGCTGCC TCTCGGCTGC GTCTTCTCGT 
NT_177066.1/45196-44957            CGGAAGATAC GCGGGCGGTG GCAGGCTGCC TCTCGGCTGC GTCTTCTCGT 


                                   101                                                150
NC_015762.1:5475236-5475471/1-236  TCCGTCCGTC CGTCCGTCCG T----TCGTT CGTCCGTCCG CGTGTCGATC 
NT_177066.1/45196-44957            TCCGTCCGTC CGTCCGTCCG TCCGTTCGTT CGTCCGTCCG CGTGTCGATC 


                                   151                                                200
NC_015762.1:5475236-5475471/1-236  CGCGCCGAAG ATACCCGGCT GGAATCCATG GGAACCACGG AGAACCGAGC 
NT_177066.1/45196-44957            CGCGCCGAAG ATACCCGGCT GGAATCCATG GGAACCACGG AGAACCGAGC 


                                   201                                                250
NC_015762.1:5475236-5475471/1-236  TTAACGCGTA TAACCCCTTC CCAGGCTGGC GCAGACCAGA 
NT_177066.1/45196-44957            TTAACGCGTA TAACCCCTTC CCAGACTGGC GCAGACCAGA 


NoName   MSF: 2  Type: N  Thu Apr 20 21:14:38 2017  Check: 00 ..

 Name: NC_015762.1:5483000-5483231/1-232  Len:    233  Check:  3422  Weight:  1.00
 Name: NT_177066.1/37059-36847            Len:    233  Check:  7489  Weight:  1.00

//


                                   1                                                   50
NC_015762.1:5483000-5483231/1-232  AAGACCGATC TCGCGTCTAG GTTCGCGCTG GCGAGAGTAG AAGACGATCG 
NT_177066.1/37059-36847            AAGACCGATC TCGCGTCTAG GTTCGCGCTG GCGAGAGTAG AAGACGATCC 


                                   51                                                 100
NC_015762.1:5483000-5483231/1-232  -CGATCGCTG AGGAATCAGT TGAAACGGAG ATAATACCGC GATCGAGGGC 
NT_177066.1/37059-36847            TCGATCGCCG AGGAATCAGT TGAAACGGAG ACAATACCGC GATCGATTGC 


                                   101                                                150
NC_015762.1:5483000-5483231/1-232  TTTCTCTTCC GTTCTTTTCC GTTCTCTTCC GTTACGTAAA CCAGTTTGCG 
NT_177066.1/37059-36847            TTTCTCTTCC GTT------- ---------- ---ACATAAA CCAGTGTGCG 


                                   151                                                200
NC_015762.1:5483000-5483231/1-232  TCAGAAGAGA AGCGGTAAAC CTATCAGCCG ACGATGAAAC GACTGCCTCC 
NT_177066.1/37059-36847            TCAGAAGAGA AGCGGTAAAC CTATCAGCCG ACGACGAGAC GACTGCCTCC 


                                   201                                                250
NC_015762.1:5483000-5483231/1-232  CGTTTTCACC TCGCAGCGTA GCAGTCGAAA GAT 
NT_177066.1/37059-36847            CGTTTTCACC TCGGATCGTA GCAGTCGAAA GAT 


NoName   MSF: 2  Type: N  Thu Apr 20 21:15:39 2017  Check: 00 ..

 Name: NC_015762.1:5664196-5664430/1-235  Len:    248  Check:  7688  Weight:  1.00
 Name: NT_176700.1/207670-207423          Len:    248  Check:  406  Weight:  1.00

//


                                   1                                                   50
NC_015762.1:5664196-5664430/1-235  TCCGTACACC GTTTCAAGAT TACCCGCGTG CAAGAGTTTT CAGAATTTTA 
NT_176700.1/207670-207423          TCCGTACACC GTTTCAAGAT TACCCGCGTG CGAGAGTTTT CAGAATTTTA 


                                   51                                                 100
NC_015762.1:5664196-5664430/1-235  CTCTACACCG TATCCTCGGC TACGAGCTTT CATCGAAACA ATTGCCAGCG 
NT_176700.1/207670-207423          CTCTACACCG TATCCTCGGC TACGAGCTCC CATCGAAACA ATTGCCAGCG 


                                   101                                                150
NC_015762.1:5664196-5664430/1-235  AGAGCGA--- ---------G AGAAAGAGAG AGAGAAAGAG AGAGAGATGT 
NT_176700.1/207670-207423          AGAGCGAGAT CAAGAGAAGG AGAAAGAGAG AGAGAGAGAG AAAGAGATGT 


                                   151                                                200
NC_015762.1:5664196-5664430/1-235  TTTTGTTAC- GTTGAACATT TGCAATAACG CTAGCCGGCT TGCTTAAACT 
NT_176700.1/207670-207423          TTTTGTTACA GTTGAACGTT TGCAATAACG CTAGGCGGCT TGCTTAAACT 


                                   201                                                250
NC_015762.1:5664196-5664430/1-235  ACACGTGTGT ACACGGAGCG TGGCGATGCG TGTCTCGTTG CCAGCGTG 
NT_176700.1/207670-207423          ACACGTGTGT ACACGGAGCG TGGCGATGCG TGTCTCGTTG CCAGCGTG 


NoName   MSF: 2  Type: N  Thu Apr 20 21:16:23 2017  Check: 00 ..

 Name: NC_015762.1:5729002-5729253/1-252  Len:    252  Check:  6653  Weight:  1.00
 Name: NT_176700.1/144980-144742          Len:    252  Check:  3002  Weight:  1.00

//


                                   1                                                   50
NC_015762.1:5729002-5729253/1-252  AGATTAACGG CTGACGATCC GTTGTTCGGG CAAATTTTCC TCGCGCATTG 
NT_176700.1/144980-144742          AGATTAACGG CTGACGATCC GTTGTTCGGG CAAATTTTCC TCGCGCATTG 


                                   51                                                 100
NC_015762.1:5729002-5729253/1-252  CACCCGAGAT TACGGTATTT CATCGTCGAC AAAGCGTTTT GGCCATACGT 
NT_176700.1/144980-144742          CACCCGAGAT TACGGTATTT CATCGTCGAC AAAGCGTTTT GGCCATACGT 


                                   101                                                150
NC_015762.1:5729002-5729253/1-252  AGAGAGAGAA AGGGAGAACG AGAGAGAAGA GAGAGAGAGA GAGAGAGAGA 
NT_176700.1/144980-144742          AGAGAGAGAA AGGGAGA--- ---------- GAGAGAGAGA GAGAGAGAGA 


                                   151                                                200
NC_015762.1:5729002-5729253/1-252  GATAAACCAA TCCTGGCGCG ATCTATTCAG CAAGATTTAC GCCGGTATCT 
NT_176700.1/144980-144742          GATAAACCAA TCCTGGCGCG ATCTATTCAG CAAGATTTAC GCCGGTATCT 


                                   201                                                250
NC_015762.1:5729002-5729253/1-252  ACAACGAACA CGGGACCTCA ACGAGATATT TGCAGCCACA TTTGCATGAA 
NT_176700.1/144980-144742          ACAACGAACA CGGAACCTCA ACGAGATATT TGCAGCCACA TTTGCATGAA 


                                   251                                                300
NC_015762.1:5729002-5729253/1-252  TG 
NT_176700.1/144980-144742          TG 


NoName   MSF: 2  Type: N  Thu Apr 20 21:16:25 2017  Check: 00 ..

 Name: NC_015762.1:6025259-6025500/2-242  Len:    242  Check:  7072  Weight:  1.00
 Name: NT_177864.1/1280360-1280123        Len:    242  Check:  3207  Weight:  1.00

//


                                   1                                                   50
NC_015762.1:6025259-6025500/2-242  AAAAAGAGGC GCGTTCGTCG GTCTTGACGT ATTTATCAAT AAGTTTATTA 
NT_177864.1/1280360-1280123        AAGAAGAGGC GCGTTCGTCG GTCTTGACGT ATTTATCAAT AAGTTTATTA 


                                   51                                                 100
NC_015762.1:6025259-6025500/2-242  ATGACGCTAG CGACAGAAT- CGGGATACCC GATTGGACGC GATGCTATAT 
NT_177864.1/1280360-1280123        ATGACACTAG CGGCAGAATA CTGGATACCC GATTGGACGC AAGGCTATAT 


                                   101                                                150
NC_015762.1:6025259-6025500/2-242  AATTACTCGA ATGAACTCTA ATTACGCGAA TGAACGCAAA TTTCTCGGTC 
NT_177864.1/1280360-1280123        AATTACTCGA ATGAACTCTA ----CACGAA TGAACGCAAA TTTCTTGGTC 


                                   151                                                200
NC_015762.1:6025259-6025500/2-242  GCTAGGCGTG GGCTCCTTCT TTGGCAACTC TAATCGAGGC AAGCTCTCTT 
NT_177864.1/1280360-1280123        GCTAAGCGTG GGCTCCTTCT TTGGCAACCC TAATCGAGGC GAGCTCTCCT 


                                   201                                                250
NC_015762.1:6025259-6025500/2-242  CTGAAATCAT TATGGCAGAA CTAATTCGAA ATTGAAGGAT TA 
NT_177864.1/1280360-1280123        CTGAAATCAT TATGGCAGAA CTAATTCGAA ATTGAAGGAT TA 


NoName   MSF: 2  Type: N  Thu Apr 20 21:17:34 2017  Check: 00 ..

 Name: NC_015762.1:6356565-6356804/1-240  Len:    253  Check:  6013  Weight:  1.00
 Name: NT_177864.1/943617-943381          Len:    253  Check:  5200  Weight:  1.00

//


                                   1                                                   50
NC_015762.1:6356565-6356804/1-240  AAACGGCGTT CATTAGCGAC CGGGATACTT GGCAAGATAA ATTCGCTTCG 
NT_177864.1/943617-943381          AAACGGCGTT CATTAGCGAC TGGGATACTT GACAAGATAA ATTCGCTTCG 


                                   51                                                 100
NC_015762.1:6356565-6356804/1-240  TTATATAGAA GAGGCTGGCT CTCGATGATC GTCGGTCGGC ATCGTGGTTG 
NT_177864.1/943617-943381          TTATATAGAA GAGGCTGGCT CTCGATGATC GTCGGTCGGC ATCGTGGTTG 


                                   101                                                150
NC_015762.1:6356565-6356804/1-240  ---------- --CTCTCTCT CTCTCTCTCT CTCTCTCTTG CTCTTTCTCT 
NT_177864.1/943617-943381          CTCTCTCTTT CTCTCTCTCT CTCTCTCTCT CTCTGTCTTG GTCTTTCTCT 


                                   151                                                200
NC_015762.1:6356565-6356804/1-240  CTGATCGTTG TGAATTTTTT ACGCCTCGGT GGAAATCCGC GTTTCGTAGA 
NT_177864.1/943617-943381          CTGATCGTTG TGAATTTTTT ACGTTTCGGT GGAAATCCGC GTTTCGTAGA 


                                   201                                                250
NC_015762.1:6356565-6356804/1-240  AGCGCCCCGC GGATATATTC TTGCGCGTGT TCTTTCCTTG CCAGA-AGCC 
NT_177864.1/943617-943381          AGCGTCC--- ---------- ---CGCGCGT TCTTTCCTTG CCAGATAGCC 


                                   251                                                300
NC_015762.1:6356565-6356804/1-240  GTG 
NT_177864.1/943617-943381          GTG 


NoName   MSF: 2  Type: N  Thu Apr 20 21:20:09 2017  Check: 00 ..

 Name: NC_015762.1:6801820-6802052/1-233  Len:    233  Check:  1000  Weight:  1.00
 Name: NT_177864.1/481966-481748          Len:    233  Check:  2580  Weight:  1.00

//


                                   1                                                   50
NC_015762.1:6801820-6802052/1-233  GCGCGTCTCG GGACTGACAA TCCACCCTTA AATAGCAGTC AAGCTCAAAG 
NT_177864.1/481966-481748          GCGCGTCTCG GGACTGACAA TCCACCCTTA AATAGCAGTC AAGCTCAAAG 


                                   51                                                 100
NC_015762.1:6801820-6802052/1-233  TCTGCAGCAT CTTTTGCGCG TCAAGGTGAG TAAATTGCAA ATAGCAACGA 
NT_177864.1/481966-481748          TCTGCAGCAT CTTTTGCGCG TCAAGGTGAG TAAATTGCAA ATAGCAACGA 


                                   101                                                150
NC_015762.1:6801820-6802052/1-233  CTCTCTCTTT CTCTCTCTCT CTCTCTCTCT CTCCCCTCGT CTCATGAATT 
NT_177864.1/481966-481748          CTCT------ --------CT CTCTCTCTCT CTCCCCTCGT CCCGTGAATT 


                                   151                                                200
NC_015762.1:6801820-6802052/1-233  CGCATCAATT CTGATCTTAT TTGCCGGCAA ATCCGTACTT CCCCGACTTT 
NT_177864.1/481966-481748          CGCATCAATT CTGATCTTAT TTGCCGGCAA ATCCGTACTC CCCCGACTTT 


                                   201                                                250
NC_015762.1:6801820-6802052/1-233  CAGCCTAGTT GACTGGCCCT AGCTCGTAAC TTT 
NT_177864.1/481966-481748          CAGCCTAGTT GACTGGCCCT AGCTCGTAAC TTT 


NoName   MSF: 2  Type: N  Thu Apr 20 21:20:16 2017  Check: 00 ..

 Name: NC_015762.1:7098010-7098262/1-252  Len:    264  Check:  2771  Weight:  1.00
 Name: NT_177864.1/177654-177391          Len:    264  Check:  3701  Weight:  1.00

//


                                   1                                                   50
NC_015762.1:7098010-7098262/1-252  ACTTCGACTT CTTGATCTCC TAGACTTTGA TGCTGAACGA GATCTTGATC 
NT_177864.1/177654-177391          ACTTCGACTT CTTGATCTCC TAGACTTTGA TGCTGAACGA GATCTTGATC 


                                   51                                                 100
NC_015762.1:7098010-7098262/1-252  TTGATTTAGA CCGAGATGAA TGTCTAGATC TGGCAGCTGA CACTGATCTT 
NT_177864.1/177654-177391          TTGATTTAGA TCGAGATGAA TGTCTAGATC TGGCAGCTGA CACTGACCTT 


                                   101                                                150
NC_015762.1:7098010-7098262/1-252  GATCGCGAGC GTGATGGTGA ACGCGATCTC GAACGTGATC TTGAACGTGA 
NT_177864.1/177654-177391          GATCGCGAGC GTGATGGTGA ACGCGATCTT GAACGTGATC TTGAACGTGA 


                                   151                                                200
NC_015762.1:7098010-7098262/1-252  TC-------- ----TTGATG GTGAACCTGA AGCGGATCTT GAGGGAGATT 
NT_177864.1/177654-177391          TCTTGAACGT GATCTTGATG GTGAACCTGA AGCGGATCTT GAGGGAGATT 


                                   201                                                250
NC_015762.1:7098010-7098262/1-252  TTGACTTTGA TCGAGATCTC GATTTTGAAC GCGATCCAGA ACGCGACCTA 
NT_177864.1/177654-177391          TTGACTTTGA TCGAGATCTC GATTTTGAAC GCGATCCAGA ACGCGATCTA 


                                   251                                                300
NC_015762.1:7098010-7098262/1-252  GAAATAGATG CTTT 
NT_177864.1/177654-177391          GAAATAGATG CTTT 


NoName   MSF: 2  Type: N  Thu Apr 20 21:20:17 2017  Check: 00 ..

 Name: NC_015762.1:7148272-7148520/1-249  Len:    257  Check:  4673  Weight:  1.00
 Name: NT_177864.1/126204-125948          Len:    257  Check:  7088  Weight:  1.00

//


                                   1                                                   50
NC_015762.1:7148272-7148520/1-249  GAAATTCACC TGCGTTTTCG CCTCGATTTG ACCGCTTTGA TCGCGTTAGG 
NT_177864.1/126204-125948          GAAATTCACC TGCGTTTTCG TCTCGATTTG ACCGCTTTGA TCGCGTTAGG 


                                   51                                                 100
NC_015762.1:7148272-7148520/1-249  TGGAGACGGG ATGGAAAGAG AGACATAGAC AAATAGGTGG ATAGATAGAT 
NT_177864.1/126204-125948          TGGAGACGGG ATGGAAACAG AGACATAGAC AGACAGATAG ATAGATAGAT 


                                   101                                                150
NC_015762.1:7148272-7148520/1-249  AAAGAAAGAG AATGAGAAAG AGAGG----- ---GAAAGAA AGAGAGAGAA 
NT_177864.1/126204-125948          GAAGAAAGAG AAAGAGAAAG AGAGACGGAG AAAGAGAGAA AGAGAGAGAA 


                                   151                                                200
NC_015762.1:7148272-7148520/1-249  GGAGAAAACA AAGTCGGTAG CCGGTCGCGT AATGCGTGCG AAATGCGTGC 
NT_177864.1/126204-125948          AGAGAAAACA AAGTCGGCAG TCGGTCGCGT AATGCGTGCG AAATGCGTGC 


                                   201                                                250
NC_015762.1:7148272-7148520/1-249  GTAATATGTG CTTAACACGC GTACGCCGTG AAGGGCCAAT TACCGATTAG 
NT_177864.1/126204-125948          GTAATATGTG CTTAACACGC GTACGCCGTG AAGGGCCAAT TACCGATTAG 


                                   251                                                300
NC_015762.1:7148272-7148520/1-249  CTACACT 
NT_177864.1/126204-125948          CTACACT 


NoName   MSF: 2  Type: N  Thu Apr 20 21:20:18 2017  Check: 00 ..

 Name: NC_015762.1:7151811-7152050/1-240  Len:    240  Check:  1942  Weight:  1.00
 Name: NT_177864.1/122660-122436          Len:    240  Check:  3615  Weight:  1.00

//


                                   1                                                   50
NC_015762.1:7151811-7152050/1-240  AGCTTGTTGG CTCACCTGTT GTAGGCTCAC CTGAGTCACC TGGCTCGAGC 
NT_177864.1/122660-122436          AGCTTGTTGG CTCACCTGTT GTAGGCTCAC CTGAGTCAGC TGGCTCGAGC 


                                   51                                                 100
NC_015762.1:7151811-7152050/1-240  TACTCGTGCT GCTCGCAGGA CTTGTCTGCG GGACAGCGTG CTCGCCGCCG 
NT_177864.1/122660-122436          TACTCGTGCT GCTCGCAGGA CTTGTCTGCG GGACAGCGTG CTCGCCGCCA 


                                   101                                                150
NC_015762.1:7151811-7152050/1-240  CCTCCTCCTC CTCCTCCTCC TCCTCCTCCT CCTCCTCCTC GTATCGAATG 
NT_177864.1/122660-122436          CCGCCGCCTC CTCCTCCTCC TCCTC----- ---------- GTATCGAATG 


                                   151                                                200
NC_015762.1:7151811-7152050/1-240  ATCTGCGATC AGAAAGTTGT CTTTATTCGT GGATCACCCT GTCACTTGAT 
NT_177864.1/122660-122436          ATCTGCGATC AGAAAGTTGT CTTTATTCGT GGATCACCCT GTCACTTGAT 


                                   201                                                250
NC_015762.1:7151811-7152050/1-240  TATCAGAGAC CCGCTCCATC TTCACATGCA AAGTCAGTGA 
NT_177864.1/122660-122436          TATCAGAGAC CCGCTCCATC TTCACATGCA AAGTCAGTGA 


NoName   MSF: 2  Type: N  Thu Apr 20 21:20:19 2017  Check: 00 ..

 Name: NC_015762.1:7198059-7198291/1-233  Len:    238  Check:  3312  Weight:  1.00
 Name: NT_177864.1/75563-75338            Len:    238  Check:  8430  Weight:  1.00

//


                                   1                                                   50
NC_015762.1:7198059-7198291/1-233  CCGGCACTGG TTATTTATGG CTTTCCTGGC GAGCATTATT GAGAGAAGGG 
NT_177864.1/75563-75338            CCGGCACTGG TTATTTATGG CTTTCCTGGC GCGCATTATT GAGAGAAGGG 


                                   51                                                 100
NC_015762.1:7198059-7198291/1-233  TATCCTTATT TTTCGCAATC AGCTCGCTCG TTGTTACCGG TCGCCGATGC 
NT_177864.1/75563-75338            TATCCTTATT TTTCGCAATC AGCTCACTCG TTGTTACCG- ---------- 


                                   101                                                150
NC_015762.1:7198059-7198291/1-233  CGTCGCCGTT TTCGTCGTCG TTTTCGTCGT CGTCGGAACT ATTCGCTTCC 
NT_177864.1/75563-75338            -GTCGTCGTT TTCGTCGTCG TTTTCGTCGT CGTCGAAACT ATTCGCTTCC 


                                   151                                                200
NC_015762.1:7198059-7198291/1-233  TATC-----T ATCGCGACAT CTAAGTTCGA TAAGGCGTCA TCGCGATCTT 
NT_177864.1/75563-75338            TATCTGTATT ATCGCCACAT CTAAGTTCCA TGAGGCGTCA TCGCGATCTT 


                                   201                                                250
NC_015762.1:7198059-7198291/1-233  GCAACGATCG TACGATTCGA TAAAACTATA TTATCGAT 
NT_177864.1/75563-75338            ACGGCGATCG TACGATTCGA TAAAAGTGTA TTATCGAT 


NoName   MSF: 2  Type: N  Thu Apr 20 21:21:30 2017  Check: 00 ..

 Name: NC_015762.1:7205473-7205714/1-242  Len:    249  Check:  6675  Weight:  1.00
 Name: NT_177864.1/67114-66866            Len:    249  Check:  4965  Weight:  1.00

//


                                   1                                                   50
NC_015762.1:7205473-7205714/1-242  GGTCGTTTCG ACGATTGTCC TTGTATCGCT GTGATCGTGA AATCGTTGGA 
NT_177864.1/67114-66866            GGTCGTTTCG ACGATTGTCC TTGTATCGCT GTGATCGTGA AATCGTTGGA 


                                   51                                                 100
NC_015762.1:7205473-7205714/1-242  CGAACGTGCT G---GCAGTT CAATCAGATT CAATCGTACA AAAGTGGAAA 
NT_177864.1/67114-66866            CGAACGTGCT GCTGGCAGTT CAATCAGATT CGATCGTACA AAAGTGGAAA 


                                   101                                                150
NC_015762.1:7205473-7205714/1-242  AGTAGAGAGA GAGATAGAGA GAGAGAGAGA GAGAGA---- CAGAGAGAGT 
NT_177864.1/67114-66866            AGTAGAGAGA GAGAGAGAGA GAGAGAGAGA GAGAGAGAGA CAGAGAGAGT 


                                   151                                                200
NC_015762.1:7205473-7205714/1-242  TAGAGAAAAC GAACGCGTAC CGTCTATCGA TCATGCCGTG TATCGTCCAA 
NT_177864.1/67114-66866            TAGAGAAAAC GAACGCGTAC CGTCTATCGA TCATGCTGTG TATCGTCCAA 


                                   201                                                250
NC_015762.1:7205473-7205714/1-242  CGAGCACGAA GGGATCGTTC AAGCGTTCCA CTCGATGGAT GGACGCGAT 
NT_177864.1/67114-66866            CGAGCACGAA GGGATTGTTC AAGCGTTCGA CTCGATGGAT GGACGCGAT 


NoName   MSF: 2  Type: N  Thu Apr 20 21:21:33 2017  Check: 00 ..

 Name: NC_015762.1:7582785-7583017/1-233  Len:    235  Check:  5611  Weight:  1.00
 Name: NT_177158.1/247222-247443          Len:    235  Check:  1303  Weight:  1.00

//


                                   1                                                   50
NC_015762.1:7582785-7583017/1-233  AGAAACAAAG TGATTGGCAA AAAAA--GGC TAACTTGAGC AAAGTTGAAA 
NT_177158.1/247222-247443          AGAAACAAAG TGATTGGCAA AAAAAAAGGC TAACTTGAGC AAAGTTGAAA 


                                   51                                                 100
NC_015762.1:7582785-7583017/1-233  AGGAATTCAC GAACGGAGGA GGTCGAAAGC GGATGGAGGA GAGGAGAAGG 
NT_177158.1/247222-247443          AGGAATTTAC GAACGGAGGA GGTCGAAAGC GGATGGAGGA GAGGAGAAGG 


                                   101                                                150
NC_015762.1:7582785-7583017/1-233  ATCGATCGAA GAACGCGATC GAAGAACGCG ATCGATCACG CCTTGGTTTC 
NT_177158.1/247222-247443          ATCGATCGAT GAACGCAATC G--------- ----ATCACG CCTTGGTTTC 


                                   151                                                200
NC_015762.1:7582785-7583017/1-233  TTCTCTCCCG CTCTGGCTCC CGATGTTCCT TCATATGTGT GCCTTTGCAC 
NT_177158.1/247222-247443          TTCTCTCCCG CTCTAGCTCC CGATGTTCCT TCATATGTGT GCCTTTGCAC 


                                   201                                                250
NC_015762.1:7582785-7583017/1-233  GCCACTCTTT GTGAGTTTTC TCGACATGTT CAAAA 
NT_177158.1/247222-247443          GCCACTCTTT GTGAGTTTTC TCGACATGTT CAAAA 


NoName   MSF: 2  Type: N  Thu Apr 20 21:25:31 2017  Check: 00 ..

 Name: NC_015762.1:8478965-8479212/1-248  Len:    248  Check:  1882  Weight:  1.00
 Name: NT_177158.1/1146008-1146231        Len:    248  Check:  6156  Weight:  1.00

//


                                   1                                                   50
NC_015762.1:8478965-8479212/1-248  ACGGCCTACC AACAACAGAG ACGAGTGCAC CCTCCATTTG AGGGAAACCC 
NT_177158.1/1146008-1146231        ACGGCCTACC AACAACAGAG ACGAGTGCAC CCTCCATTTG AGGGAAACCC 


                                   51                                                 100
NC_015762.1:8478965-8479212/1-248  CTACCCTCTT CCCGCTGCAT TCTCCCTCTA ACTTTCTATT TCCCTATTTC 
NT_177158.1/1146008-1146231        CTACCCTCTT ACCACTGCAT TCTCCCTCTT ACTTTCTATT TCCCTATTTC 


                                   101                                                150
NC_015762.1:8478965-8479212/1-248  TCTCTGTCTG TCTGTCTCTC TCTCTGTCTC TGTCTCTGTC TCTCTCTCAT 
NT_177158.1/1146008-1146231        TCTCT----- -----CTCTC TCTCG----- ---------C TCCCTCTCAT 


                                   151                                                200
NC_015762.1:8478965-8479212/1-248  CGTCTCATTC TCTCATTCGT TTTCCAACAA TCCAGCTTCG CCTGTAGGGG 
NT_177158.1/1146008-1146231        CGTCTCATTC TCTCATTCGT TTTCCAACAA TCCAGCTTCG CCTGTAGGGG 


                                   201                                                250
NC_015762.1:8478965-8479212/1-248  ATGAACCTAG GTCTCTGCTT GTTGCGCCGA CGGCTGGCCA GTCGGTTG 
NT_177158.1/1146008-1146231        ATGAACCTAG GTCTCTGCTT GTTGCGCCGA CGGCTGGCCA GTCGGTTG 


NoName   MSF: 2  Type: N  Thu Apr 20 21:25:35 2017  Check: 00 ..

 Name: NC_015762.1:8481349-8481594/1-246  Len:    246  Check:  7562  Weight:  1.00
 Name: NT_177158.1/1148361-1148599        Len:    246  Check:  5343  Weight:  1.00

//


                                   1                                                   50
NC_015762.1:8481349-8481594/1-246  GGCCATTACG CTTCAGCCAC ATGTGTCTAA CCGCGAAAGT TTAGCAGTCT 
NT_177158.1/1148361-1148599        GGCCATTACG TTTCAGCCAC ATGTGCCTGG CCGCGAAAGT TTAGCAGCCT 


                                   51                                                 100
NC_015762.1:8481349-8481594/1-246  AGCAGCTGTT TCTGCAGCTT CGGCCCGCAT ACATATATCG TCCGGAACTC 
NT_177158.1/1148361-1148599        AGCAGCTGTA TCTACAGCTT CAGCCCGCAT ACATATATCG TCCGGGACTC 


                                   101                                                150
NC_015762.1:8481349-8481594/1-246  CTTTCTTTTC TTCTTTTTCT TTTTTTTTCT TTTTTTTTTT TGTTCTAGCC 
NT_177158.1/1148361-1148599        CTTTCTTTTC TCCTTTTTCT TTTTTTTT-- ----TCTTTT TGT-CTAGCC 


                                   151                                                200
NC_015762.1:8481349-8481594/1-246  TCTCCGCTCA TAAAGTCGGT AATTACACGT ATAATAGAGT TACTGAAAAA 
NT_177158.1/1148361-1148599        TCTCCGCTCA TAAAGTCGGT AATTACACGT ATAATAGAGT TACTGAAAAA 


                                   201                                                250
NC_015762.1:8481349-8481594/1-246  GTAGTTCCTT CCAGAGCATC TCCCGCTTAC CCTTATTACT ATGGAT 
NT_177158.1/1148361-1148599        GTAGTTCCTT CCAGAGCATC TCCCGCTTAC CCTTATTACT ATGGAT 


NoName   MSF: 2  Type: N  Thu Apr 20 21:26:08 2017  Check: 00 ..

 Name: NC_015762.1:8523132-8523390/1-259  Len:    262  Check:  4924  Weight:  1.00
 Name: NT_177158.1/1191446-1191691        Len:    262  Check:  8287  Weight:  1.00

//


                                   1                                                   50
NC_015762.1:8523132-8523390/1-259  GCTTCGTCTC TTTCAGTTTT AAGCACGATC CGATGCTTCC GTATCGTACT 
NT_177158.1/1191446-1191691        GCTTCGTCTC TTTCAGTTTT AAGCACGATC CGATGCTTCC GTATCGTACT 


                                   51                                                 100
NC_015762.1:8523132-8523390/1-259  TCTTCTGTTT CGCCGTCGAC CGTTCAAAAT CACCCTTTGA TAGACGCCTA 
NT_177158.1/1191446-1191691        TCTTCTGTTT CGCCGTCGAC CGTTCGAAAT CACCCTTTGA TAGACGCCCA 


                                   101                                                150
NC_015762.1:8523132-8523390/1-259  CTCTCTCTTT CTCTCCCTCT CCCTCTCTCT TTCTCTCTTC TCTCTCTCTC 
NT_177158.1/1191446-1191691        CTCTCTC--T CTCTCCCTCT CCCTCTCTC- --------TC TCTCTCTCTC 


                                   151                                                200
NC_015762.1:8523132-8523390/1-259  TCTCTCTCTT GCGCCCGTGT TTGTACGGTG TC-TTTTTTC TCAATAATGA 
NT_177158.1/1191446-1191691        TCT-----TT GCGCCCGTGT TTGTACGGTG TCTTTTTTTC TCAATAATGA 


                                   201                                                250
NC_015762.1:8523132-8523390/1-259  AACTGTCTCA TCATACGA-- GCGCGTCGTC GGGTGCAAAG CCATGAGTTT 
NT_177158.1/1191446-1191691        AACTGTCTCA TCATACGAGC GCGCGTCGTC GGGTGCAAAG CCATGAGTTT 


                                   251                                                300
NC_015762.1:8523132-8523390/1-259  CGTTATGATA CG 
NT_177158.1/1191446-1191691        CGTTATGATA CG 


NoName   MSF: 2  Type: N  Thu Apr 20 21:26:19 2017  Check: 00 ..

 Name: NC_015762.1:9472742-9473031/1-290  Len:    297  Check:  9030  Weight:  1.00
 Name: NT_176763.1/679518-679222          Len:    297  Check:  2857  Weight:  1.00

//


                                   1                                                   50
NC_015762.1:9472742-9473031/1-290  CGGTCCGTCG TGCGGTCTGA AGACGCAGAG GTGAGCGAGA ATGGGTGCTG 
NT_176763.1/679518-679222          CGGTCCGTCG TGCGGTCTCA AGGCGCAGAG GTGAGCGAGA ATGGGTGCTG 


                                   51                                                 100
NC_015762.1:9472742-9473031/1-290  GCACGAGTAC CAGAGCACGA GCACGAGCAC GGGCACGAAC AC----GAAA 
NT_176763.1/679518-679222          GCACGAGTAC GAGAGCACGA GCACGAGCAC GAACACGAAA ACAGGAGAAG 


                                   101                                                150
NC_015762.1:9472742-9473031/1-290  ACAGGAGAAG AGAAGAGAAG AGAAGAGAGG AGAAGAGAGG AGAGGAGAGG 
NT_176763.1/679518-679222          AGAAGAGAAG AGAAGAGAAG AGATGAGAAG AGAGGAGAGG AGAGGAGAGG 


                                   151                                                200
NC_015762.1:9472742-9473031/1-290  AGAGAAGA-G AAG--GAAAA GAAAGAAGAA GAAAAGAGAG AAAGAGAGAG 
NT_176763.1/679518-679222          AGAGAAGAAG AAGAGGAGAA GAAAGAAGAA GAAAAGAGAG AAAGAGAGAG 


                                   201                                                250
NC_015762.1:9472742-9473031/1-290  CAAAAGCACA CGCGGCCACG AGCTCACACG GGTATTTCAG GGCCCTATTA 
NT_176763.1/679518-679222          CACAAGCACA CGCGGCCACG AGCTCGCACG GGTATTTCAG GGCCCTATTA 


                                   251                                                300
NC_015762.1:9472742-9473031/1-290  ACGAGTGGCC CCCCGCGGCC GGCGCAACGG GCCCAATCAA CCCAACT 
NT_176763.1/679518-679222          ACGAGTGGCC CCCCGCGGCC GGCGCAACGG GCCCAATCAA CCCAACT 


NoName   MSF: 2  Type: N  Thu Apr 20 21:26:20 2017  Check: 00 ..

 Name: NC_015762.1:9552070-9552318/1-249  Len:    249  Check:  7023  Weight:  1.00
 Name: NT_176763.1/596038-595797          Len:    249  Check:  9644  Weight:  1.00

//


                                   1                                                   50
NC_015762.1:9552070-9552318/1-249  TTTACCCTAA GATCGAGATT TATACTGTTA TTTACTAGCT TGTAAAATTC 
NT_176763.1/596038-595797          TTTACCCCAA GATCGAGATT TATACTGTTA TTTACTAGCT TGTGAAATTC 


                                   51                                                 100
NC_015762.1:9552070-9552318/1-249  ATGATTCTGA ATAAGATTAC GAATTACGCA AATAGATGGA ACGTCTAGTA 
NT_176763.1/596038-595797          ATGATTCTGA ATAAGATTAC GAATTGCGCG AATAGATGGA ACGTCTAACA 


                                   101                                                150
NC_015762.1:9552070-9552318/1-249  AAATTGATAA GACGAGGAGG GAAATCTGAA AGACGAAGAG GCAAATCTGG 
NT_176763.1/596038-595797          AAATTGATAA GACGAAGAGG GAAA------ -GACGAGGAG GCAAATCTGG 


                                   151                                                200
NC_015762.1:9552070-9552318/1-249  AGGAAGGAGA TAAAGTACGG TAGTTTCAAG ATATTCTCAC GTACAGGGAA 
NT_176763.1/596038-595797          AGGAAGGAGA TAAAGTACAG TAGTTTCGAG ATATTCTCAC GTACAGGGAA 


                                   201                                                250
NC_015762.1:9552070-9552318/1-249  TTAGAGGGAA GAGACAAGAC GAGAAGCCGA CAGTTTGGGG TTCGAATTA 
NT_176763.1/596038-595797          TTAGAGGCAA GAGACAAGAC GAGAAGCCGA CAGTTTGGGG TTCGAATTA 


NoName   MSF: 2  Type: N  Thu Apr 20 21:26:20 2017  Check: 00 ..

 Name: NC_015762.1:9603548-9603815/1-268  Len:    268  Check:  2569  Weight:  1.00
 Name: NT_176763.1/543733-543472          Len:    268  Check:  8617  Weight:  1.00

//


                                   1                                                   50
NC_015762.1:9603548-9603815/1-268  CTGAAGTAGC AAGCACGGGC ACGAGCACGA GCACGAGTTG AAGAAGCACG 
NT_176763.1/543733-543472          CTGAAGTAGC AAGCACGGGC ACGAGCACGA GCACGAGTTG AAGAAGCACG 


                                   51                                                 100
NC_015762.1:9603548-9603815/1-268  AGCACGGGCA CGGGTACGGA GACGGGGAAG CTCACAAACA CAATCCTTAA 
NT_176763.1/543733-543472          GGCACGGGCA CGGGTACGAA GACGAGGAAC TTCACAAACG CAATCATGAA 


                                   101                                                150
NC_015762.1:9603548-9603815/1-268  CACGAGCACG AGCAGAGACA CGAGCACGAG CACGAGCACG AGTACGAGCA 
NT_176763.1/543733-543472          CACGACCGTG AGCAGAG--- ---GCACGTA CACGAGCACG ATTACGAGCA 


                                   151                                                200
NC_015762.1:9603548-9603815/1-268  CGAGCACGAG TACAAGCAGA AGCCCGAGTA GAAGCGCGAC CAACGAGGTC 
NT_176763.1/543733-543472          CGAGCACGAG TACAAACAGA AGCCCGAGTA GAAGCGCGAC CAACGAGGTC 


                                   201                                                250
NC_015762.1:9603548-9603815/1-268  CCGAGGACCC GCAACAACGT GACGCTTACG AAGTCACCGA ACAGCTCGAC 
NT_176763.1/543733-543472          CCGAGGACCC GCGACAACGT GACGCTTACG AAGTCACCGA ACAGCTCGAC 


                                   251                                                300
NC_015762.1:9603548-9603815/1-268  AACGTCGGCG AGTCTATA 
NT_176763.1/543733-543472          AACGTCGGCG AGTCTATA 


NoName   MSF: 2  Type: N  Thu Apr 20 21:26:20 2017  Check: 00 ..

 Name: NC_015762.1:9823477-9823771/4-295  Len:    297  Check:  3020  Weight:  1.00
 Name: NT_176763.1/314707-314467          Len:    297  Check:  7632  Weight:  1.00

//


                                   1                                                   50
NC_015762.1:9823477-9823771/4-295  AGCGAAAAAG TTGTGTTTCC GGAGATGAAG TTCACATTTT CGTGGAATCT 
NT_176763.1/314707-314467          AGCGAAAAAG TTGTGTTCCC GGAGGTGAAG TTCACATTTT CGTGAAATCT 


                                   51                                                 100
NC_015762.1:9823477-9823771/4-295  TTAATTCGAA CTGTACGATC TTCCTGAAAT TTGTGGGATG TACGTGGGAA 
NT_176763.1/314707-314467          TTAATTCGAA CTGTACGATC TTCCTGAAAT TT-------- ---GTGGGA- 


                                   101                                                150
NC_015762.1:9823477-9823771/4-295  TCTAGATGCA GGTAATTTTA TGTGCGAATC TAGATGCAAG TAATTTTGTG 
NT_176763.1/314707-314467          ---------- ---------- TGTACG---- ---------- ---------- 


                                   151                                                200
NC_015762.1:9823477-9823771/4-295  TGCGAATCTA GATGCAGGTA ATTTTGTGTG CGAATCTAGA TGTACATTAC 
NT_176763.1/314707-314467          TGGGAATCTA GATGCAGGTA ATTTTGTGTG CGAATCTAGA TGTACATTAC 


                                   201                                                250
NC_015762.1:9823477-9823771/4-295  TGCTCAAAAG TACATAGACA CTTACTTCCT TTAAACAGAA TTCACTCTTC 
NT_176763.1/314707-314467          TGCTCAAAAG TACATAGACA CTTGCTTCCT TTAAACAGAA TTCATTCTTC 


                                   251                                                300
NC_015762.1:9823477-9823771/4-295  CAAGATTTGT TACAAAT--- --AGAAAGAT CCCAGATGTT TATCCCT 
NT_176763.1/314707-314467          CAAAATTTGT TAGAAATATT GCAGAAAAAT CCTAGATGTT TATCCCT 


NoName   MSF: 2  Type: N  Thu Apr 20 21:26:23 2017  Check: 00 ..

 Name: NC_015762.1:10010020-10010267/1-248  Len:    248  Check:  7014  Weight:  1.00
 Name: NT_176763.1/128416-128179            Len:    248  Check:  6745  Weight:  1.00

//


                                     1                                                   50
NC_015762.1:10010020-10010267/1-248  AGGAAAGACC TTTTTTACCG GATTGGCGAA ACCACCAGAT CAGGCTTGGC 
NT_176763.1/128416-128179            AGGAAAGACC TTTTTTACCG GATTGGCGAA ACCACCAGAT CAGGCTTGGC 


                                     51                                                 100
NC_015762.1:10010020-10010267/1-248  CAAGTCGAGA AAGGGAAGCA CCGATGGCGT GGTTTGTTAC GCTGCTATTT 
NT_176763.1/128416-128179            CGAGTCGAGA AAGGGAAGCA CCGATGGCGT GGTTTGTTAC GCTGCTATTT 


                                     101                                                150
NC_015762.1:10010020-10010267/1-248  TCTTCACTTC TCTTCTCTTC TCTTCTCTTC TCATCTCTTC TCTTCTCTCT 
NT_176763.1/128416-128179            TCTTCACTTC TCTTCACTTC TCT------- ---TCTCTTC TCTTCTCTCC 


                                     151                                                200
NC_015762.1:10010020-10010267/1-248  TTCGTCTATA CCCGTCGGGA TCGACCGTCT TAATTAACGA ACGATTTTTG 
NT_176763.1/128416-128179            TTCGTCTATA CCCGTCGGGA TCGGCCGTCT TAATTAACGA ACGATTTTTG 


                                     201                                                250
NC_015762.1:10010020-10010267/1-248  CGGAGGTCAG CCGAGTGAAA AGGATACCGT CGAGACTTCG GAATCGGA 
NT_176763.1/128416-128179            CGGAGGTCAG CCGAGTGAAA AGGATACCGT TGAGACTTCG GAATCGGA 


NoName   MSF: 2  Type: N  Thu Apr 20 21:29:44 2017  Check: 00 ..

 Name: NC_015762.1:10840117-10840405/1-289  Len:    289  Check:  766  Weight:  1.00
 Name: NT_176635.1/89944-89695              Len:    289  Check:  3604  Weight:  1.00

//


                                     1                                                   50
NC_015762.1:10840117-10840405/1-289  TCCCCTAGCG AGCACTCATA TCGTCGGCAA GCTCGGTTCA GCTACGAAAT 
NT_176635.1/89944-89695              TCCCCTAGCG AGCACTCGTA TCGTCGGCAA GCTTGGTTCA ACTACGAAAT 


                                     51                                                 100
NC_015762.1:10840117-10840405/1-289  TGATTCCACA CCACCGCAGG GACACGATGG AGGGGAGACG TATGAACGAG 
NT_176635.1/89944-89695              TGATTCCACA CCATCGCAGG AACACGATGG AGGGGCGACG TATGAACGAG 


                                     101                                                150
NC_015762.1:10840117-10840405/1-289  AGAAGGAGAA AAAGAAGAAG AAGAAGGTGA AGAAGAAGAA GAAGGAGAAG 
NT_176635.1/89944-89695              AG---GAGAA GAAGAAGACG AAGAAG---- ---------- ---------- 


                                     151                                                200
NC_015762.1:10840117-10840405/1-289  AAGAAGAAGG AGAAGAAGAA GAAGAAGAAG AAGAAGAAGC TGAAAAGTCT 
NT_176635.1/89944-89695              ---------- --ACGAAGAA GAAGAAGAAG AAGAAGAAGC TGAAAAGTCT 


                                     201                                                250
NC_015762.1:10840117-10840405/1-289  GAATTCCCTC TCTCCCGCTG GTAAAACTCG CCAGGAATTC CTGGGCCACG 
NT_176635.1/89944-89695              GGATTCCCTC TCTCCCGCTG GTAAAACTCG CCAGGAATTC CTGGGCCACG 


                                     251                                                300
NC_015762.1:10840117-10840405/1-289  GCCGACTCGA AACCTCTTGG TCCGACTGGC GGAGTCCGG 
NT_176635.1/89944-89695              GCCGACTCGA AACCTCTTGG TCCGACTGGC GGAGTCCGG 


NoName   MSF: 2  Type: N  Thu Apr 20 21:29:47 2017  Check: 00 ..

 Name: NC_015762.1:10947960-10948195/3-231  Len:    230  Check:  6590  Weight:  1.00
 Name: NT_177536.1/452244-452053            Len:    230  Check:  6630  Weight:  1.00

//


                                     1                                                   50
NC_015762.1:10947960-10948195/3-231  GTACATTGAC GTTTTTGGTA ACACCAGCAA -TAACGACAT TGGTTCCGGA 
NT_177536.1/452244-452053            GTACATTGAC GTTTTTTGTA ACACCGGCAA ATAGCGACAT TGGTCCCAGA 


                                     51                                                 100
NC_015762.1:10947960-10948195/3-231  TCAACCCGTA GATCCCTCAA TGATCCAAAT ACCCGGGAAT CTAGCCGATC 
NT_177536.1/452244-452053            TCAACCCGTA GATC----AA TGATCCAAAT ACCCAGGAAT CT--CC---- 


                                     101                                                150
NC_015762.1:10947960-10948195/3-231  TAATAAAAAT AACTAGCTAA CTAAAAATAA CTAGCCGATC CAAGATTCCA 
NT_177536.1/452244-452053            ---------- ---------- --------AA CCAGCCGATC CAAGATTCCA 


                                     151                                                200
NC_015762.1:10947960-10948195/3-231  CAGGCCTGGC CCAATCGACA TCTTATTGAG CGCTGGACCA ACACTAGCAT 
NT_177536.1/452244-452053            TAGGCCTGGC CCGATCGACA TTTTATTGAG CGCGGGATCA ACACTAGCAT 


                                     201                                                250
NC_015762.1:10947960-10948195/3-231  CCCTATGTGT CGGACAAATT ATCAATCAAT 
NT_177536.1/452244-452053            CACTATGCGG CGAACAAATT ATCCATCAAT 


NoName   MSF: 2  Type: N  Thu Apr 20 21:29:49 2017  Check: 00 ..

 Name: NC_015762.1:11634651-11634889/1-239  Len:    239  Check:  1764  Weight:  1.00
 Name: NT_176514.1/768795-768577            Len:    239  Check:  351  Weight:  1.00

//


                                     1                                                   50
NC_015762.1:11634651-11634889/1-239  TGGTACGATA GGGGTATTAG AGCGAAGAAA CCCGACGTGA AATTGGCTTA 
NT_176514.1/768795-768577            TGGTACGATA GGGGTATTAG AGCGAAGAAA CCCGACGTGA AATTGGCTTA 


                                     51                                                 100
NC_015762.1:11634651-11634889/1-239  GAGTCACCCC AACTGTAAAG TAATGTCTCT TCGAGCTGCA TCATGATATT 
NT_176514.1/768795-768577            GAGTCACCCC AACTGTAAAG TAATGTCTCT TCGAGCTGCA TCATGATATT 


                                     101                                                150
NC_015762.1:11634651-11634889/1-239  CAACTATACT TGACAATACC AACTATACTT GGACAATACT TGACTACGCC 
NT_176514.1/768795-768577            CAACTA---- ---------- ------CCTT GGACAATACT TGACTACACC 


                                     151                                                200
NC_015762.1:11634651-11634889/1-239  TAATGTGGTG TATAAGCCGG TCAAATCACG AACATCGTGG CTTCTCAGTT 
NT_176514.1/768795-768577            TAATGTGGTG TATAAGCCGG TCAAATCACG AACATCGTGG CTTCTCAGTT 


                                     201                                                250
NC_015762.1:11634651-11634889/1-239  ACAACCATGT TATTGGCTAC GAAAACTTCA TTATTAACG 
NT_176514.1/768795-768577            ACAACCGTGT TATTGGCTAC GAAAATTTCA TTATTAACG 


NoName   MSF: 2  Type: N  Thu Apr 20 21:30:00 2017  Check: 00 ..

 Name: NC_015762.1:12058986-12059222/1-237  Len:    237  Check:  5662  Weight:  1.00
 Name: NT_177187.1/3135-3346                Len:    237  Check:  6234  Weight:  1.00

//


                                     1                                                   50
NC_015762.1:12058986-12059222/1-237  AGTTGTTAAG GAAAATGTGG AATGGGGAGG GGATTCCAGA AGATTGGAAA 
NT_177187.1/3135-3346                AGTTGTTAAG GAAAATATGG AATGGGGAGG GGATACCAGA AGATTGGAAA 


                                     51                                                 100
NC_015762.1:12058986-12059222/1-237  AGAGGAGTAA TATATCCTAT ATACAAGAAG GGGGACAAGA GAGTAGCGAA 
NT_177187.1/3135-3346                AAAGGAGTAA TATGCCCGAT ATATAAGAAG GGGGACAAGA GAGTAGCGAA 


                                     101                                                150
NC_015762.1:12058986-12059222/1-237  GAGTTACAGA GGAGTAACAG AAGAGTTACA GAGGAGTCCA TTAATGAATG 
NT_177187.1/3135-3346                GAGCTACAGA GGAGTAAC-- ----GCT--- ---------- ------AATA 


                                     151                                                200
NC_015762.1:12058986-12059222/1-237  GACACAGCAT ACAAGATCTA TGCAGGGATA CTAGACGAAC GGCTGAAGGG 
NT_177187.1/3135-3346                GATACAGCAT ACAAGATCTA TGCAGGGATA CTTGACGAAC GACTGAAGGC 


                                     201                                                250
NC_015762.1:12058986-12059222/1-237  AGAGATTGAA AACAAACTGA AAGAGAGCCA ATTCGGA 
NT_177187.1/3135-3346                AGAGATTGAA AACAAACTGG AAGAGAGCCA ATTCGGA 


NoName   MSF: 2  Type: N  Thu Apr 20 21:30:00 2017  Check: 00 ..

 Name: NC_015762.1:12143776-12144021/1-246  Len:    246  Check:  3659  Weight:  1.00
 Name: NT_176514.1/264854-264632            Len:    246  Check:  1665  Weight:  1.00

//


                                     1                                                   50
NC_015762.1:12143776-12144021/1-246  TGTAAACGTC ACCGCAGCTG CACGTGTGCA TTGGATCCCA ACAGACCTGG 
NT_176514.1/264854-264632            TGTAAACGTC ACCGCAGCTG CACGTGTGCA TTGGGTCCCA ACAGACGTGG 


                                     51                                                 100
NC_015762.1:12143776-12144021/1-246  TATTAAACAC TATATGCCTC CTCGCGTGCG TACGCCCTGC GCTAACCATA 
NT_176514.1/264854-264632            TATTAAACAC TATATGCCTC CTCGCGTGCG TACGCCCTGC GCTAACCATA 


                                     101                                                150
NC_015762.1:12143776-12144021/1-246  AAATTAGTCC ATAGAGACTA ATTAAATTAG TCTCTATAGA CTAATTTTCA 
NT_176514.1/264854-264632            AAATT----- ---------- --------AG TCTCTATGGA CTAATTTTCG 


                                     151                                                200
NC_015762.1:12143776-12144021/1-246  TGTTGTCTTC ATGCTGGATA CGAGGGTATA CCGTATGGAA ATTGCACGTC 
NT_176514.1/264854-264632            TGTTGTTTTC ATGCTGAATA CGAGGGTATG CCGTATGGAA TTTTCACGTC 


                                     201                                                250
NC_015762.1:12143776-12144021/1-246  ACAGTATATT GGCGTTTTTT ACATTCATGC ACGCGATCAC CCTTTG 
NT_176514.1/264854-264632            ACGGTATATT GGCGTTTTTT ACATTCATGC ACGCGATCAC CCTTTG 


NoName   MSF: 2  Type: N  Thu Apr 20 21:30:02 2017  Check: 00 ..

 Name: NC_015762.1:12187585-12187823/1-239  Len:    239  Check:  2665  Weight:  1.00
 Name: NT_176514.1/217425-217204            Len:    239  Check:  2539  Weight:  1.00

//


                                     1                                                   50
NC_015762.1:12187585-12187823/1-239  GTTTATTAAT AGATTTCACT CACGATTTCA GCTGGTGTTC CTGTAGCTTT 
NT_176514.1/217425-217204            GTTTATTAAT AGATTTCACT CACGATTTCA GCTGGTATTC CTGTAGCTTT 


                                     51                                                 100
NC_015762.1:12187585-12187823/1-239  CCTTCAATCG AATCGGGGAC TGTGCCGCTG ATGCTATTGG TCTCCGTGGT 
NT_176514.1/217425-217204            CCTTCAATCG AATCGGGGAC TGTGCATCTG GTGCTATTGG TCTCCGTGGT 


                                     101                                                150
NC_015762.1:12187585-12187823/1-239  TGTCGTGGAA CCGTCGATGT CGTGGAACCG TCGATGTCGA TATACGGTCT 
NT_176514.1/217425-217204            TGTCGTGGAA CCGTCGATGT CG-------- ---------A TATACGGTCT 


                                     151                                                200
NC_015762.1:12187585-12187823/1-239  CGTCGTGCAC AGAGAGATAC TCCAATCGAA GCGAGGAATG CGGAAGATGG 
NT_176514.1/217425-217204            CGTCGTGCAC GGAGAGATAC TCCAATCGAA GCGAGGAATG CGGAAGATGG 


                                     201                                                250
NC_015762.1:12187585-12187823/1-239  AGAAACGGGG ATAGCACCGC ACAGTTGCAC AGCCTGGGA 
NT_176514.1/217425-217204            AGAAACGGGG ATAGCACCGC ACAGTTGCAC AGCCTGGGA 


NoName   MSF: 2  Type: N  Thu Apr 20 21:31:24 2017  Check: 00 ..

 Name: NC_015762.1:12298748-12299001/1-252  Len:    252  Check:  7885  Weight:  1.00
 Name: NT_176514.1/106330-106100            Len:    252  Check:  9986  Weight:  1.00

//


                                     1                                                   50
NC_015762.1:12298748-12299001/1-252  AGTCTCGGTG GCTAAGCTGT TCCACAAATC CTTTATTCTG GTGAATCTTA 
NT_176514.1/106330-106100            AGTTTCGGTG GCTAAGTTGT TCCACAAATC CTTTATTCTG GTGAATCTTA 


                                     51                                                 100
NC_015762.1:12298748-12299001/1-252  TTTCTCGTGT AATCCTTGGA TACTCGGAGG CTGGTTGAAA ATCGCGTTGG 
NT_176514.1/106330-106100            TTTCTCGTGT AATCCT---- ----CGGAGA CTGGTTGAAA ATCGCGTTGG 


                                     101                                                150
NC_015762.1:12298748-12299001/1-252  TCTCCCTCTC TCTCTCTTTC TCTCTCTCTC TCTCTCTCTC TCTCTGCTTC 
NT_176514.1/106330-106100            TCTCCCTCTC CCTCCC---- ---------C CATCCCCCTC TCTCTTCTTC 


                                     151                                                200
NC_015762.1:12298748-12299001/1-252  TCTCCCTTTC ATTCTTTCAG AATTAGTCGG AACTGTTGCC CCGGTGTGTG 
NT_176514.1/106330-106100            TCTCCCTCTT ATTCTTTCAG AGTTAGTCGG AGCTACTGCC CTGGTGTGTG 


                                     201                                                250
NC_015762.1:12298748-12299001/1-252  AGTTTCAATC GAGCAAGGAA ACCACATTCA ATTCGAAATA ACAACGTCAT 
NT_176514.1/106330-106100            AGTTTCGACC GAGTAGGGAA ACCACATTCA ATTCCAAATA ACAACATCAT 


                                     251                                                300
NC_015762.1:12298748-12299001/1-252  CG 
NT_176514.1/106330-106100            CG 


NoName   MSF: 2  Type: N  Thu Apr 20 21:33:00 2017  Check: 00 ..

 Name: NC_015762.1:12812853-12813109/1-257  Len:    257  Check:  7293  Weight:  1.00
 Name: NT_177072.1/361934-362184            Len:    257  Check:  7764  Weight:  1.00

//


                                     1                                                   50
NC_015762.1:12812853-12813109/1-257  GCAAAGGATA AATCATCTCG TGATTTCAAC CACGCCTACC GTAGGACAGA 
NT_177072.1/361934-362184            GCAAAGGATA AATCATCTCG TGATTTCAAC CACGCCTACC GTAGGACAGA 


                                     51                                                 100
NC_015762.1:12812853-12813109/1-257  GAAGCGGCTC CCCCAGAGCG TAACGTACGG CCTAGACGTT CTCTATACTA 
NT_177072.1/361934-362184            GAAGCGGCTC CCCCAGAGCG TAACGTACGG CCTAGACGTT CTCTATACTA 


                                     101                                                150
NC_015762.1:12812853-12813109/1-257  CTCTCTCTTC TCTCTCCTTC TCTCTCACTC TCTCTCTGTC TCTGTCTCTC 
NT_177072.1/361934-362184            CTCTCTCTTC TCTCTCCTTC T------CTC TCTCTATTTC TCTGTCTCTT 


                                     151                                                200
NC_015762.1:12812853-12813109/1-257  TTTCTCTGTT ATATGCCGCT CGATGAAAAC GCCGCTTCCG AAAGCGGAAA 
NT_177072.1/361934-362184            TTTCTCTGTT ATATGCCGCT CGATGAAAAC GCCGCTTCCG AAAGCGGAAA 


                                     201                                                250
NC_015762.1:12812853-12813109/1-257  ACTAATAATC CTCCGCCGCG GATATCCGTT CTGGAACAGC CACTAGCACG 
NT_177072.1/361934-362184            ACTAATAATC CTCCGCCGCG GATATCCGTT CTGGAACAGC CACTAGCACG 


                                     251                                                300
NC_015762.1:12812853-12813109/1-257  GAACCGA 
NT_177072.1/361934-362184            GAACCGA 


NoName   MSF: 2  Type: N  Thu Apr 20 21:33:04 2017  Check: 00 ..

 Name: NC_015762.1:14659971-14660214/3-239  Len:    244  Check:  1850  Weight:  1.00
 Name: NT_176662.1/35927-36154              Len:    244  Check:  1606  Weight:  1.00

//


                                     1                                                   50
NC_015762.1:14659971-14660214/3-239  GCTTTGAACT GGTAGTTGTG ATACCCTGCG TTTTTCTCCT TTAGTGATTT 
NT_176662.1/35927-36154              GCTTTGAGCT GGTAAGTGTG ATACCTGGCG TTTTTTTCTT TTAGTGCTTT 


                                     51                                                 100
NC_015762.1:14659971-14660214/3-239  TGTCACTTTT CTGAA----- -TGGGGTGTT GTTTTGAACA TTGACTTGGT 
NT_176662.1/35927-36154              TGCCAATTTT CTGAAAGTTT CTGGTGTGTT CGTTTGTACT TTTACCTGAT 


                                     101                                                150
NC_015762.1:14659971-14660214/3-239  CTACTTTTAT CTGTTTTATA GTGTTTATCT GTTTTATCTG TTTTATCTTT 
NT_176662.1/35927-36154              CCTGTTTTAA TTGTTTTATA CT-------- ---TTA---G TTTT--CTTT 


                                     151                                                200
NC_015762.1:14659971-14660214/3-239  CCCTGCCGTG TTGTTTAGAA GTTCAA-GAG GGCGTCTGTT ATTTTAGCAT 
NT_176662.1/35927-36154              TCCTGCCGTG TTGTTCAGTA GTTCAATGAG GGGGTCTGTT ATTTGGGCTT 


                                     201                                                250
NC_015762.1:14659971-14660214/3-239  CGATGTAGAT TCGTGGTGAT TTAGCGATGC GGGTTGTTGG TTTT 
NT_176662.1/35927-36154              CGATGTAAAT TGGTGGTGGT TTGGCGATGT GGGTTATTGG TTTT 


NoName   MSF: 2  Type: N  Thu Apr 20 21:33:06 2017  Check: 00 ..

 Name: NC_015762.1:14740107-14740346/1-240  Len:    240  Check:  9377  Weight:  1.00
 Name: NT_177168.1/117555-117341            Len:    240  Check:  6082  Weight:  1.00

//


                                     1                                                   50
NC_015762.1:14740107-14740346/1-240  CTTTCTTCCG TAATCACACA AGGACGAACT TCACTCGTTC TCATAACTAC 
NT_177168.1/117555-117341            CTTTCTCCAG TAATCACACA AGGACGAACT TCACTTGTTC TCATAACTAC 


                                     51                                                 100
NC_015762.1:14740107-14740346/1-240  AGAGCAGTCA CTTCGTCTAT ATACTTGTTC TCACGACTAC AGAACAGTCA 
NT_177168.1/117555-117341            AGGGTAGTCA CTTCATCTCT ATACTTGTTC TCACGACT-- ---ACAGTCA 


                                     101                                                150
NC_015762.1:14740107-14740346/1-240  ACTTGTGCTC TAGACTTCAT ACTTGTGCTC TCGACTTCAT CTCTATACTT 
NT_177168.1/117555-117341            ---------- ---------- ACTTGTGCTC TCAACTTCAT CTCTATACTT 


                                     151                                                200
NC_015762.1:14740107-14740346/1-240  GATCTCTAGA CTTGTTCCAC AGTAACATTC AAGTAACAAT TAAAGCTCAT 
NT_177168.1/117555-117341            GATCTCTAGA CTTGTTCCAC AGTAACAATC AAGTAACAGT TGAAGCTCAT 


                                     201                                                250
NC_015762.1:14740107-14740346/1-240  CAGTAACAGC TAAAACTAGC ACGAGTTAAA ACATAGTTCA 
NT_177168.1/117555-117341            CAGTAACAGC TAAAACTAGC TCGAGTTAAA ACACAGTTCA 


NoName   MSF: 2  Type: N  Thu Apr 20 21:33:07 2017  Check: 00 ..

 Name: NC_015762.1:14818150-14818401/2-252  Len:    260  Check:  1353  Weight:  1.00
 Name: NT_177168.1/34379-34121              Len:    260  Check:  5744  Weight:  1.00

//


                                     1                                                   50
NC_015762.1:14818150-14818401/2-252  GGTACGCTTG TATAAGGGTA GAGTGACAGC GGCGATGGTT GTGATGGTGG 
NT_177168.1/34379-34121              GGTACGCTTG TAGAAGGGTA GAGTGACAGC GGTGATGGT- GTGATGGTGG 


                                     51                                                 100
NC_015762.1:14818150-14818401/2-252  TGTGGTGGTA GTGGTAGGGG AGTGGGGATG GTGGGTGGAG GTGGACGGAA 
NT_177168.1/34379-34121              TGTGGCGGTA GTGGTAGGGG AGTGGGGATG GTGGACGGAG GTGGACGGAA 


                                     101                                                150
NC_015762.1:14818150-14818401/2-252  GTGGAGGTGT GGTGGTAGTG GTGGTAGTGA TGGT------ ---GATGGTG 
NT_177168.1/34379-34121              GTGGAGGTGT GGTGGTAGTG GTGGTAGTGG TGGTAGTGGT GGTGATGGTG 


                                     151                                                200
NC_015762.1:14818150-14818401/2-252  GTAATGGTGG CGGCGATAGA GATAGAGGTA GTGGTGGCAG CAATAGCGGG 
NT_177168.1/34379-34121              GTGATGGTGG CGGCGGTAGA GATAGAGGTA GTGGTGGCAG CGATAGCGGG 


                                     201                                                250
NC_015762.1:14818150-14818401/2-252  GTGTCGGCTG TGGAGGGGAT GGGGTGATAT GGTGGGAGCG ATAGCGGTAC 
NT_177168.1/34379-34121              GTGTCGGCTG TGGAGGGGAT GGGATGATAT GGTGGGAGCG ATAGCGGTAC 


                                     251                                                300
NC_015762.1:14818150-14818401/2-252  GGTGGAGATG 
NT_177168.1/34379-34121              GGTGGAGATG 


NoName   MSF: 2  Type: N  Thu Apr 20 21:33:09 2017  Check: 00 ..

 Name: NC_015762.1:14827898-14828158/1-261  Len:    263  Check:  4921  Weight:  1.00
 Name: NT_177168.1/24987-24725              Len:    263  Check:  940  Weight:  1.00

//


                                     1                                                   50
NC_015762.1:14827898-14828158/1-261  CGTTTGTATA TCGTAGCCTG TGTATTATAC CGTTACGCAA CCGTTGAAAT 
NT_177168.1/24987-24725              CGTTTGTATA TCGTAGCCTG TGTATTATAC CGTTACGCAA CCGTTGAAAT 


                                     51                                                 100
NC_015762.1:14827898-14828158/1-261  GCAAAATGCA AAATGCAACA CGAAACATTA CGATTTCGCA TAAACCTGTT 
NT_177168.1/24987-24725              GCAAAATGCA AAATGCAACA CGAAACATTA CGATTTCGCA TAAACCTGTT 


                                     101                                                150
NC_015762.1:14827898-14828158/1-261  AGAAAAAAGA AAAAAGAAAA AAAA--GAAA GAAAGAAAAG GAAAAAATAA 
NT_177168.1/24987-24725              AGAAAAAAGA AAAAAGAAAA AAAAAGGAAA GAGAGAAAAG GAAAAAATAA 


                                     151                                                200
NC_015762.1:14827898-14828158/1-261  GAAAAGAGAG AAATGCGCTA AAACGACTCG TTCGACTCCT GTTCGACTCT 
NT_177168.1/24987-24725              GAAAAGAGAG AAATGCGCTA AAACGACTCG TTCGACTCCT GTTCGACTCT 


                                     201                                                250
NC_015762.1:14827898-14828158/1-261  TTCGAGTCGG AGTCCGAGCT AACGTTTGCA CCAGAGGAGT GTCACATGCA 
NT_177168.1/24987-24725              TTCGAGTCGG AGTCCGAGCT AACGTTTGCA CCAGAGGAGT GTCACATGCA 


                                     251                                                300
NC_015762.1:14827898-14828158/1-261  CCAGATCCAT AGC 
NT_177168.1/24987-24725              CCAGATCCAT AGC 


NoName   MSF: 2  Type: N  Thu Apr 20 21:33:10 2017  Check: 00 ..

 Name: NC_015762.1:14837821-14838076/1-256  Len:    256  Check:  1377  Weight:  1.00
 Name: NT_177168.1/15098-14864              Len:    256  Check:  4731  Weight:  1.00

//


                                     1                                                   50
NC_015762.1:14837821-14838076/1-256  TTCACCAAGC GACTGGCAGA GCAGGTGATA AGCGATTACT CGAAAGATTT 
NT_177168.1/15098-14864              TTCACCAAGC GACTGGCAGA ACAGGTGATA AGCGATTACT CGAAAGATTT 


                                     51                                                 100
NC_015762.1:14837821-14838076/1-256  GCCTAGCGTA ATTTTTCGAC CATCGATAGG TACGTAGCGA GGTTTATCTC 
NT_177168.1/15098-14864              GCCTAGCGTA ATTTTTCGAC CGTCGATAGG TACGTAGCGA GGTTCATCTC 


                                     101                                                150
NC_015762.1:14837821-14838076/1-256  ATAATAAATA ATAAATAATA AATAATAAAT AATAAATAAT AAGCAGTAAA 
NT_177168.1/15098-14864              ATAATAAATA -------ATA AATAATAAGT GA-------- ------TAAA 


                                     151                                                200
NC_015762.1:14837821-14838076/1-256  TAATAATGCG CTCGGAAATA AAAACAGTGA TATCGACGAT CGAGGATCCT 
NT_177168.1/15098-14864              TAATAATGCG CTCGGAAATA AAAACAGTGA TATCGACGAT CGAGGATCCT 


                                     201                                                250
NC_015762.1:14837821-14838076/1-256  GTGCCTGGCT GGCTGGACAA CTTCAACGGA CCCGTGGGTA TGATGGTCGG 
NT_177168.1/15098-14864              GTGCCTGGCT GGCTGGATAA CTTCAACGGA CCCGTGGGTA TGATGGTCGG 


                                     251                                                300
NC_015762.1:14837821-14838076/1-256  TGGTGG 
NT_177168.1/15098-14864              TGGTGG 


NoName   MSF: 2  Type: N  Thu Apr 20 21:33:10 2017  Check: 00 ..

 Name: NC_015762.1:14860613-14860854/1-242  Len:    242  Check:  2020  Weight:  1.00
 Name: NT_176695.1/449210-448971            Len:    242  Check:  2689  Weight:  1.00

//


                                     1                                                   50
NC_015762.1:14860613-14860854/1-242  TTCTTACGAC TTGAAGCTCA TTCGTTTCGT AATCTTCTCG ACTTTGCGTT 
NT_176695.1/449210-448971            TTCTTGCGAC TTGAAGCTCA TTCGTTTCGT AATCTTCTCG ACTTTGCGTT 


                                     51                                                 100
NC_015762.1:14860613-14860854/1-242  CTCGTTAAAA GGGAGGATGG GCAGGCACGT ACGATGAAAG GTCGTGTCCT 
NT_176695.1/449210-448971            CTCGTTAAAA GGGAGGATGA GCAGGCACGT ACGATGAAAG GTCGTGTTTT 


                                     101                                                150
NC_015762.1:14860613-14860854/1-242  CAAAGGAAAA AGGAACAAAA AAAAAAGAAC AGAAGGAAAA AGCAAACGTT 
NT_176695.1/449210-448971            CGAAGGTAAA AGGAACAAAA AAAGAG--AC AGAAGGGAAA AGCAAACGTT 


                                     151                                                200
NC_015762.1:14860613-14860854/1-242  TAGGAAAAGT AAGCGAAATG CGAAGACGTG AAAATCGCTC GTCAAGTGTA 
NT_176695.1/449210-448971            TAGGAAAAGT AAGCGAAATG CGAAGACGTG AAAATCGCTC GTCAAGTGTA 


                                     201                                                250
NC_015762.1:14860613-14860854/1-242  AGTATAAAGC TTCTGCCTTA TCGACTTGAT ATCTGGTAAG AT 
NT_176695.1/449210-448971            AGGATAAAGC TTCTGCCTTA TCGACTTGAT ATCTGGTAAG AT 


NoName   MSF: 2  Type: N  Thu Apr 20 21:33:11 2017  Check: 00 ..

 Name: NC_015762.1:14932824-14933065/1-242  Len:    242  Check:  5492  Weight:  1.00
 Name: NT_176695.1/372259-372040            Len:    242  Check:  2382  Weight:  1.00

//


                                     1                                                   50
NC_015762.1:14932824-14933065/1-242  GTAGAATAGT TGTATATGTA GTTGGTTGCA CTTTTTTTTA TGATTGGCGG 
NT_176695.1/372259-372040            GTAGAATAGT TGTATATGTA GCTGGTTGCA AGTTTTTT-A CGATTGGCGG 


                                     51                                                 100
NC_015762.1:14932824-14933065/1-242  TGCTTATTTT TACTAAGCGG GCTTTATATT TCATGCTAGA TTTAGTTCAC 
NT_176695.1/372259-372040            TGCTTATTTT TACTAAGCAA GCTTGATATT TCATGCTAGA TTTAGTTCAC 


                                     101                                                150
NC_015762.1:14932824-14933065/1-242  CTGTGCAAAT GTCTATAATA TCTGTACAAA TTTCTATAAT ATTTGCATAG 
NT_176695.1/372259-372040            CTGT------ ---------- -----ACAAA TATCTATAAT ATATGCATAG 


                                     151                                                200
NC_015762.1:14932824-14933065/1-242  ACAGATAATA CATTTCTCAA TTGATGTCGC CAATAACGTA AACTCCTAAT 
NT_176695.1/372259-372040            ACAAATAATA CATTTCTCAA TTGGTGCCGT CAATAATGAA AACTCCTAAT 


                                     201                                                250
NC_015762.1:14932824-14933065/1-242  AAAAGAACTC ATTTACAATT AAGTTATAAG TAATTAGATA CT 
NT_176695.1/372259-372040            AAAAAAACTC ATTTACAATT AAGTTATAAG TAATTAGATA CT 


NoName   MSF: 2  Type: N  Thu Apr 20 21:33:12 2017  Check: 00 ..

 Name: NC_015762.1:15283067-15283315/2-248  Len:    248  Check:  8804  Weight:  1.00
 Name: NT_176695.1/22402-22176              Len:    248  Check:  5689  Weight:  1.00

//


                                     1                                                   50
NC_015762.1:15283067-15283315/2-248  CCGATGATAC GGTCTTGTTT TGAATCCGCG CGAATGTTTC TATGGAAACT 
NT_176695.1/22402-22176              CCGATGATAC GGTCTTGTTT TGAATCCGCG CGAATGTTTC TATGGAAACT 


                                     51                                                 100
NC_015762.1:15283067-15283315/2-248  GCATAGCAAC AGCCTCTGCA ATTGTATAAA ACCGTCTTTG CCAATCATGG 
NT_176695.1/22402-22176              GCATAGTAAC AGGCTCTGCA ATTGTATAAA ACCGTCTTTG CCAATCATGG 


                                     101                                                150
NC_015762.1:15283067-15283315/2-248  TTATTACGAC GATTATTATC ACGTTATTAT TATGATTATT ATCACGTTCC 
NT_176695.1/22402-22176              TTATTACGAC GAT------- -CG------- ------TATT ATCACGTTCT 


                                     151                                                200
NC_015762.1:15283067-15283315/2-248  TCGTTGTCTA TACGATTACT ATCGAGAAGT TTGTCTATTC GCATA-TTAC 
NT_176695.1/22402-22176              TCGTCGTTTA TGCGATTGCT ACCGAGAAGT TTGTCTATTC GCATATTTAC 


                                     201                                                250
NC_015762.1:15283067-15283315/2-248  TAATACTTCA GCGTGTCGCT TAAATCGTTC GGGGAACCCA GCCAATAG 
NT_176695.1/22402-22176              TAATGCTCCA GCGTGTCGTT GAAATCGTTC GACAAACCCA GCCAATAG 


NoName   MSF: 2  Type: N  Thu Apr 20 21:35:58 2017  Check: 00 ..

 Name: NC_015762.1:16097144-16097395/1-252  Len:    252  Check:  8807  Weight:  1.00
 Name: NT_176627.1/233554-233799            Len:    252  Check:  9708  Weight:  1.00

//


                                     1                                                   50
NC_015762.1:16097144-16097395/1-252  TATTAACATC GGCGTATCGT AATACGCTAT TAATCACTCT TGGAGAAGAG 
NT_176627.1/233554-233799            TATTAACATC GGCGTATCGT AATACGCTAT TAATCACTCT TGGAGAAGAG 


                                     51                                                 100
NC_015762.1:16097144-16097395/1-252  TGGAAGCGGA ACCGTGGCAG ACGAGAGACA CGATCCGTTA GCATGGTAAC 
NT_176627.1/233554-233799            TGGAAGCGGA ACCGTGGCAG ACGAGAGACA CGATCCGTTA GCATGGTAAC 


                                     101                                                150
NC_015762.1:16097144-16097395/1-252  AGAGAGAGAA AGAGAGGGAG AGAGAGAGAG AGAGAGAGAG AGAAGCAGAG 
NT_176627.1/233554-233799            AGAGAGAGAA AGAGA----- -GAGAGAGAG AGAGAGAGAG AGAAGCAGAG 


                                     151                                                200
NC_015762.1:16097144-16097395/1-252  AGCAGACGTC GGGTAATTAG GCTGAGCCAA GGGAAAGAGA TTGTGCAAAT 
NT_176627.1/233554-233799            AGCAGACGCC GGGTAATTAG GCTGAGCCAA GGGAAAGAGA TTGTGCAAAT 


                                     201                                                250
NC_015762.1:16097144-16097395/1-252  TATTAAGATA TCGAGATAGT AATAGAGCGA TATGTTTTAT AATGGTCGCG 
NT_176627.1/233554-233799            TATTAAGATA TCGAGATAGT AATAGAGCGA TATGTTTTAT AATGGTCGCG 


                                     251                                                300
NC_015762.1:16097144-16097395/1-252  TG 
NT_176627.1/233554-233799            TG 


NoName   MSF: 2  Type: N  Thu Apr 20 21:36:01 2017  Check: 00 ..

 Name: NC_015762.1:16100184-16100429/1-246  Len:    282  Check:  1571  Weight:  1.00
 Name: NT_176627.1/236607-236888            Len:    282  Check:  1312  Weight:  1.00

//


                                     1                                                   50
NC_015762.1:16100184-16100429/1-246  CTGTACACGC GTTCGGTAGG CAAGGCCTAC CGATAGTATC GATAATTGTA 
NT_176627.1/236607-236888            CTGTACACGC GTTCGGTAGG CAAGGCCTAC CGATAGTATC GATAATTGTA 


                                     51                                                 100
NC_015762.1:16100184-16100429/1-246  TAACGAAGCG GCAATCGAGG CGGTATGAGA GGCAGACACA GCCACGATTC 
NT_176627.1/236607-236888            TAACGAAGCG GCAATCGAGG CGGTATGAGA GGCAGACACA GCCACGATTC 


                                     101                                                150
NC_015762.1:16100184-16100429/1-246  CAGAGAGAAA GAGATAGAGA GGGAA----- ---------- ---------- 
NT_176627.1/236607-236888            CAAAGAGAAA GAGACAGAGA GGGAAAGAGA GAGAGAGAGA GAGAGAGAGA 


                                     151                                                200
NC_015762.1:16100184-16100429/1-246  ---------- -AGAGAGAGC AGAGAGAAGA GAAAACGTGG TCGGACGACG 
NT_176627.1/236607-236888            GAGAGAGAGA GAGAGAGAGC AGAGAGAAGA GAAAACGTGG TCGGACGACG 


                                     201                                                250
NC_015762.1:16100184-16100429/1-246  ATGGACGGAG TAATATATAA CGGGTGGCCG GATCGTAGCT CCTCGCGTTT 
NT_176627.1/236607-236888            ATGGACGGAG CAATATATAA CGGGTGGCCG GATCGTAGCT CCTCGCGTTT 


                                     251                                                300
NC_015762.1:16100184-16100429/1-246  GCCGTCTCTT ATTCGCGGTG GGTCATTCGG TT 
NT_176627.1/236607-236888            GCCGTCTCTT ATTCGCGGTG GGTCATTCGG TT 


NoName   MSF: 2  Type: N  Thu Apr 20 21:36:03 2017  Check: 00 ..

 Name: NC_015762.1:16130754-16130987/1-234  Len:    238  Check:  1796  Weight:  1.00
 Name: NT_176627.1/268648-268885            Len:    238  Check:  5502  Weight:  1.00

//


                                     1                                                   50
NC_015762.1:16130754-16130987/1-234  GCGTGTAAAG GAGACAAAGC CGCGAGTCGA CGCATATTTT TGGAGCCGTG 
NT_176627.1/268648-268885            GCGTGTAAAC GAGACAAAGC CGCGAGTCGA CGCATATTTT TGGAGCCGTG 


                                     51                                                 100
NC_015762.1:16130754-16130987/1-234  GTACGATTCG ATCGTGACAG AACGTGGCGC GTCGCGATAT GCGAAGCCGC 
NT_176627.1/268648-268885            GTACGATTCG ATCGTGACAG AACGTGGCGC GTCGCGATAT GCGAAGCCGC 


                                     101                                                150
NC_015762.1:16130754-16130987/1-234  AGAGAGAGA- -AAGAGAGGA AGAAAGAGAG AGAGA--AGG CTGGGGTTTA 
NT_176627.1/268648-268885            AGAGAGAGAG AAAGAGAGGG CGGGAGGGAG AGAGAGGAGG TTGGGGTTTA 


                                     151                                                200
NC_015762.1:16130754-16130987/1-234  CATTTTTAGC GTAGCTTGGC AAAGATCGAC CCCGAGGAAG ATTCATGCCG 
NT_176627.1/268648-268885            CATTTTTAGC GTAGCTTGGC AAAGATCGAC CCCGAGGAAG ATTCATGCCG 


                                     201                                                250
NC_015762.1:16130754-16130987/1-234  GCACACCGTC GAAAACAACT TTTAATACGG CTTCGATC 
NT_176627.1/268648-268885            GCACACCGTC GAAAACAACT TTTAATACGG CTTCGATC 


NoName   MSF: 2  Type: N  Thu Apr 20 21:37:47 2017  Check: 00 ..

 Name: NC_015762.1:16742319-16742559/1-241  Len:    241  Check:  9840  Weight:  1.00
 Name: NT_177519.1/213417-213627            Len:    241  Check:  8624  Weight:  1.00

//


                                     1                                                   50
NC_015762.1:16742319-16742559/1-241  TAGAGTCCCG ACAAAGGCGA AATCCGCGCG GAGGTTGCAA AATACGAATC 
NT_177519.1/213417-213627            TAGAGTCCCG ACAAAGCCGA AATCCGCGCG GAGGTTGCAA AATACGAATC 


                                     51                                                 100
NC_015762.1:16742319-16742559/1-241  GTTGCCCTGT CGAGGATCAT GAAACGCTCG ACGAGGTACG TCACGCTTTC 
NT_177519.1/213417-213627            GTTGCCCTGT CGAGGATCAT GAAACACTCG ACGAGGTACG TCACGCTTTC 


                                     101                                                150
NC_015762.1:16742319-16742559/1-241  AGAGAGAGAG AGAGAGAGAG AGAGAGAGAG AGAGAGAGAG ATCAAGGCCC 
NT_177519.1/213417-213627            ---------- ---------- ---------- AGAGAGAGAG ATCAAGGACC 


                                     151                                                200
NC_015762.1:16742319-16742559/1-241  CATTCCAGCT CGTTCGAGCG TTCAGATCGC CCGCTCAATT ACCAACGAGG 
NT_177519.1/213417-213627            CATTCCAGCT CGTTCGAGCG TTCGGATCGC CCGCTCAATT ACCAACGAGG 


                                     201                                                250
NC_015762.1:16742319-16742559/1-241  ACGAACGTAG GGAACCAAGA GAAGAGCATA ACCTTGCTTG T 
NT_177519.1/213417-213627            ACGAACGTAG GGAACCAAGA GAAGAGCATA GCCTTGCTTG T 


NoName   MSF: 2  Type: N  Thu Apr 20 21:37:50 2017  Check: 00 ..

 Name: NC_015762.1:16796048-16796294/1-247  Len:    247  Check:  6845  Weight:  1.00
 Name: NT_176590.1/358216-358003            Len:    247  Check:  8317  Weight:  1.00

//


                                     1                                                   50
NC_015762.1:16796048-16796294/1-247  AATAGCGATA GACAAGAAGA CGAAAGGACC AGCTCGCCCA TGGGACAAGA 
NT_176590.1/358216-358003            AATAGCGATA GGCGAGGAGG CGAAAGGACC AGCTCGCCCA TGGGACAAGA 


                                     51                                                 100
NC_015762.1:16796048-16796294/1-247  CAGCGTTCGA AAGGCGCACG TCTTTTCAAA GCAAGAACCA TCGGTGAGAA 
NT_176590.1/358216-358003            CAGCGTTCGA AAAGCGCACG TCTTTTCAAG GCAAGAACCA TCGGCGAGA- 


                                     101                                                150
NC_015762.1:16796048-16796294/1-247  GAGGAGGAGG TGGAGGAGGA GGAGAAGGAG GAGGAGGAGG AGGAGGAAAC 
NT_176590.1/358216-358003            ---------- ---------- ---------- --GGAGGAAG AGGAGGAAAC 


                                     151                                                200
NC_015762.1:16796048-16796294/1-247  ATGCGCCATT CCGCCATTGG CAGATTAAAG CGACGTCGTT GGTCTTTGAT 
NT_176590.1/358216-358003            ATGCGCCATT CCGCCATTGG CAGATTAAAG CGACGTCGTT GGTCTTTGAT 


                                     201                                                250
NC_015762.1:16796048-16796294/1-247  CTTTGGCAAG AAGCAAGAAA AAGGCAAGAC GAGCGTGAAA CGGTGAG 
NT_176590.1/358216-358003            CTTTGGCAAG AAGCAAGAGA AAGGCAAGAC GAGCGTGAAA CGGTGAG 


NoName   MSF: 2  Type: N  Thu Apr 20 21:37:51 2017  Check: 00 ..

 Name: NC_015762.1:16842762-16843009/1-248  Len:    261  Check:  7119  Weight:  1.00
 Name: NT_176590.1/309950-309690            Len:    261  Check:  1118  Weight:  1.00

//


                                     1                                                   50
NC_015762.1:16842762-16843009/1-248  TTCGAGAGAT ACGGACAGGT AACGGAGAAC GAAAGAGTGG AAAACGAGCG 
NT_176590.1/309950-309690            TTCGAGAGAT ACGGACAGGT AACGGACAAC GAAAGGGCGG AAAACGAGCG 


                                     51                                                 100
NC_015762.1:16842762-16843009/1-248  ATCGGCATAA TGGG------ --ATAGTTCA GCGACAACGA TTCGCCCTCG 
NT_176590.1/309950-309690            ATCGGCATAA TGGGTGCCGA CTATCGTTCG GCGACAACAA TTCGCCCTCA 


                                     101                                                150
NC_015762.1:16842762-16843009/1-248  GATCCCCGTT TTCTTCCTCT TTTTTCTTT- -CTTTTT--- TTTCCTTTTT 
NT_176590.1/309950-309690            GACCCCCGTT TCCTTCTTCT TTTCTGTTTT TCTTTTTCTT TTTCTTTTTT 


                                     151                                                200
NC_015762.1:16842762-16843009/1-248  TTTCTGTTCT TCCTACTTTT TGTCGCGAAG CTTTCGTACA GGTTGCGGCT 
NT_176590.1/309950-309690            TTTCTGTTCT TCCTACTTTT TGTCGCGAAG CTTTCGTACA GGCTGTGGCT 


                                     201                                                250
NC_015762.1:16842762-16843009/1-248  ATCGACGGAA GATCGTGTCC CATAAAATTT CTGAGCAGTA GTAATCGAAA 
NT_176590.1/309950-309690            ATCGACGGAA GATCGTGTCC CATAAAATTT CTGAGCAGTA GTAATCGAAA 


                                     251                                                300
NC_015762.1:16842762-16843009/1-248  GGACCCTTCA G 
NT_176590.1/309950-309690            GGACCCTTCA G 


NoName   MSF: 2  Type: N  Thu Apr 20 21:37:52 2017  Check: 00 ..

 Name: NC_015762.1:16845937-16846179/1-242  Len:    262  Check:  9231  Weight:  1.00
 Name: NT_176590.1/306349-306088            Len:    262  Check:  8334  Weight:  1.00

//


                                     1                                                   50
NC_015762.1:16845937-16846179/1-242  GGAAACGCTT CGTTCGCTCT GATGTCTACC CTCGCCCATG GAAAACCTCT 
NT_176590.1/306349-306088            GGAAACGCTT CGTTCGCTCT GATGTCTACC CTCGCCCATG GAAAACCTCT 


                                     51                                                 100
NC_015762.1:16845937-16846179/1-242  TTCAATTAGG CAGCCAGCAA CCCCGAGCAC CGACCGTCGG ATCACCCTCT 
NT_176590.1/306349-306088            TTCAATTAGG CAGCCAGCAA CCCCGAGCAC CGACCGTCGG ATCACCCTCT 


                                     101                                                150
NC_015762.1:16845937-16846179/1-242  CTCTTTTTCC CTCTTTTTCC CTCTT----- -----TT--- -------TCT 
NT_176590.1/306349-306088            CTCTTTTTCC CTCTTTTTCC CTCTTTTTCC CTCTTTTTCC CTCTTTCTCT 


                                     151                                                200
NC_015762.1:16845937-16846179/1-242  CTCCTTTCCC CTCAACTCTC CGGCTTGTCC ACCGTACTTC CCCAACGCGT 
NT_176590.1/306349-306088            CTCCTTTCCC CTCTTCTCAC CGGCTTGTCC ACGGTACTTC TCCTACGCGT 


                                     201                                                250
NC_015762.1:16845937-16846179/1-242  ATCTACCTGC GTCTCGAGGT ATAGCTTTGC GACGAGTTCT CGTTCGCATC 
NT_176590.1/306349-306088            ATCTACCTGC GTCTCGAGGT ATAGCTTTGC GACGAGTTCT CGTTCGCATC 


                                     251                                                300
NC_015762.1:16845937-16846179/1-242  GACGACTCTG CC 
NT_176590.1/306349-306088            GACGACTCTC CC 


NoName   MSF: 2  Type: N  Thu Apr 20 21:37:52 2017  Check: 00 ..

 Name: NC_015762.1:16893100-16893351/1-252  Len:    252  Check:  8324  Weight:  1.00
 Name: NT_176590.1/259580-259354            Len:    252  Check:  1577  Weight:  1.00

//


                                     1                                                   50
NC_015762.1:16893100-16893351/1-252  CCGCCCTGGT GGCGGTTGAA AGAACCAATT TTGTCCTAAT AGAAAAATCC 
NT_176590.1/259580-259354            CCGCCCTGGT GGCGGTTGAA AGAACCAATT TTGTCCTAAT AGAAAAATCC 


                                     51                                                 100
NC_015762.1:16893100-16893351/1-252  CCAGCGCCGA ACCCAATTTA TAAACCCGCA AACATGGCTG GCGGAGGGCG 
NT_176590.1/259580-259354            CCAGCGCCGA ACCCAATTTA TAAACCCGCA AACATGGCTG GCGGAGGGCG 


                                     101                                                150
NC_015762.1:16893100-16893351/1-252  CTCGTCTCGC CTCGTCTTGC CGCGCCTCGC CTCGCCTCGC CTCGCCTCGC 
NT_176590.1/259580-259354            CTCGTCTCGC CTCGTCTTGC C--------- -TCGCCTC-- ---------- 


                                     151                                                200
NC_015762.1:16893100-16893351/1-252  CTAGCCGCCG CCGAATCCCG ACACACAACG CCAACGAACA TCGGATTTAT 
NT_176590.1/259580-259354            ---GCCACCG CCGAATCCCG ACACACAACG CCAACGAACA TCGGATTTAT 


                                     201                                                250
NC_015762.1:16893100-16893351/1-252  AAAGCCGAGT CAGCCGTGCA CCATGTGCCG CAGACGCGTA AATTCCGTTC 
NT_176590.1/259580-259354            AAAGCCGAGT CAGCCGTGCA CCATGTGCCG CAGACGCGTA AATTCCGTTC 


                                     251                                                300
NC_015762.1:16893100-16893351/1-252  GC 
NT_176590.1/259580-259354            GC 


NoName   MSF: 2  Type: N  Thu Apr 20 21:39:01 2017  Check: 00 ..

 Name: NC_015762.1:16971562-16971792/1-231  Len:    231  Check:  8362  Weight:  1.00
 Name: NT_176590.1/182292-182086            Len:    231  Check:  4288  Weight:  1.00

//


                                     1                                                   50
NC_015762.1:16971562-16971792/1-231  CACCGAAATC CCCTTAAACG GCCATTAAAC CCGCCCCTTA AACGGTCGTA 
NT_176590.1/182292-182086            CACCGAAATC CCCTTAAACG GCCATTAAAC CCGCCCCTTA AACGGCCGTA 


                                     51                                                 100
NC_015762.1:16971562-16971792/1-231  AAAGCACTTT AGGACTAAAC GGATACAGTA CAGTACGGCT CCTTGCTCGA 
NT_176590.1/182292-182086            AAAGCACTTT AGGACTAAAC GGATACAGTA CAGTACTGGT CCTTGCTCGA 


                                     101                                                150
NC_015762.1:16971562-16971792/1-231  TCTCTCTCTC TCTCTCTCTC TCTCTCTCTC TTCATCTTTC TTTGCAGGAT 
NT_176590.1/182292-182086            ---------- ---------- --TGTCTCTC TTCGTCTTTC TTTGCAAGGT 


                                     151                                                200
NC_015762.1:16971562-16971792/1-231  CTCTACCTTG CCGTGACTAC CGCTCTACCG GACTACCGAT TTTGATAATG 
NT_176590.1/182292-182086            CTCTACCTTG CCGCGACTAC CGCTCTA--G GGCTACCGAG TTTGATAATG 


                                     201                                                250
NC_015762.1:16971562-16971792/1-231  TCGCTCGACA TCTTACCGCG AATTCTTCAG G 
NT_176590.1/182292-182086            TCGCTCGACT TCTTACCGCG AATTCTTCGG G 


NoName   MSF: 2  Type: N  Thu Apr 20 21:39:05 2017  Check: 00 ..

 Name: NC_015763.1:48778-49017/1-240  Len:    241  Check:  6995  Weight:  1.00
 Name: NT_176463.1/693831-694055      Len:    241  Check:  8489  Weight:  1.00

//


                               1                                                   50
NC_015763.1:48778-49017/1-240  GGCAGGGG-T GAAGGTAATC CCTATTGTTT CTCCTGTCCC ATAAATCCTA 
NT_176463.1/693831-694055      GGCAGGGGGT GAAGGTAATC CCTATTGTTT CTCCTGTCCC ATAAATCCTA 


                               51                                                 100
NC_015763.1:48778-49017/1-240  CTAGCCGCTT CGCCTTTCCG CCTCTTGTGC TTCTGTACTT TCCTCTCTCA 
NT_176463.1/693831-694055      CTAGCCGCTT CGCCTTTCCG CCTCTTGTGC TTCTGTACTT TCCTCTCTCA 


                               101                                                150
NC_015763.1:48778-49017/1-240  CTCTCCTTCT CTCTCTGTCT CCTTCTCTCT CTGTCTCCTT CGCACTTTGG 
NT_176463.1/693831-694055      CTCTCTTTCT CTCTCTGTCT CCTTT----- ---------- -GCACTTTGG 


                               151                                                200
NC_015763.1:48778-49017/1-240  TTACCGACAA CACACCCCCA CACAACCCCA ACCTGCTACA ACTCCCGCTA 
NT_176463.1/693831-694055      TTACCGACAA CACACCCCCG CACAACCCCA ACCTGCTACA ACTCCCGCCA 


                               201                                                250
NC_015763.1:48778-49017/1-240  TTCTCAATCC CCTTGCTATG CTTTTCTCGG CGGCGGGCTT C 
NT_176463.1/693831-694055      TTCTCAATCC CCTTGCTATG CTTTTCTCGG CGGCGGGCTT C 


NoName   MSF: 2  Type: N  Thu Apr 20 21:39:08 2017  Check: 00 ..

 Name: NC_015763.1:144557-144819/1-263  Len:    263  Check:  4372  Weight:  1.00
 Name: NT_176463.1/789059-789294        Len:    263  Check:  9713  Weight:  1.00

//


                                 1                                                   50
NC_015763.1:144557-144819/1-263  GAGCTATGCG CACATATCTC TAATCAAAAG AAAAACTCAC TTCCATTGCT 
NT_176463.1/789059-789294        GAGCTATGCG CACATATCTC TAATCAAAAG AAAAACTCAC TTCCATTGCT 


                                 51                                                 100
NC_015763.1:144557-144819/1-263  ACATCATTTT ACTAACTGTG CTCTCGCTGT CGCTACTCGT TGGCCTGCTC 
NT_176463.1/789059-789294        ACACCATTTT ACTAACTGTG CTCTCGCTGT CGCTACTCGT TGCCCTGCTC 


                                 101                                                150
NC_015763.1:144557-144819/1-263  GTCGTCGTCG TCGTCGTCGT CACTGTCGTC GTCGTCGTCG TCGTCACTGT 
NT_176463.1/789059-789294        GTCGTCGTCG ---------- --------TC GTCGTCGTCG TCGTCACCGT 


                                 151                                                200
NC_015763.1:144557-144819/1-263  CGTCACCGTC GTCACCGGCG TCAATGTCTT TGTCGTCTAT TTAACACGAG 
NT_176463.1/789059-789294        CGTCACCGTC GTCACC---- -----GTCTT TGTCTTCGAT TTAACACGAG 


                                 201                                                250
NC_015763.1:144557-144819/1-263  AATCGGGCGG GTTACCAGTG CATGTCGGGA AATCAAGATG AGCTAATCGT 
NT_176463.1/789059-789294        AATCGGGCAG GTTACCAGTG GATGTCGGAA AATCAAGATG AGCTAATCGT 


                                 251                                                300
NC_015763.1:144557-144819/1-263  CAGAAATTAA GCT 
NT_176463.1/789059-789294        CAGAAATTAA GCT 


NoName   MSF: 2  Type: N  Thu Apr 20 21:40:23 2017  Check: 00 ..

 Name: NC_015763.1:839676-839957/1-282  Len:    292  Check:  6377  Weight:  1.00
 Name: NT_176463.1/1486254-1486545      Len:    292  Check:  8932  Weight:  1.00

//


                                 1                                                   50
NC_015763.1:839676-839957/1-282  GCTTGCGCGT TACACACCTA TGAACACACA TATGCACGGT CGCATAAATT 
NT_176463.1/1486254-1486545      GCTTGCGCGT TACACACGTA TGAACACACA TATGCACGGT CGCATAAATT 


                                 51                                                 100
NC_015763.1:839676-839957/1-282  CATCTATGCG AATGCGTGAC TAGTCGATAT AGTATCGAGA TATGATAGCA 
NT_176463.1/1486254-1486545      CATCTATGCG AATGCGTGAC TCGTCGATAT AGTATCGAGA TATGATAGCA 


                                 101                                                150
NC_015763.1:839676-839957/1-282  AGAGAGATAG AGATAGAGAG ATAGATAGAT AGGTAGATAG ATAGATAGAT 
NT_176463.1/1486254-1486545      AGAGAGATAG AGATAGAGAG ATAGATAGAT AGATAGACAG ATAGATAGAT 


                                 151                                                200
NC_015763.1:839676-839957/1-282  AGATAG---- ------AGAT AGAGAGAGAG AGAGATAAAG AGGGAGGAAT 
NT_176463.1/1486254-1486545      AGATAGATAG ATAGATAGAT AGATAGAGAG AGAGATAAAG AGGGAGGAAT 


                                 201                                                250
NC_015763.1:839676-839957/1-282  CAAACCACCG TGAAGTTTCG CCAAATGGTC ATCCGTGGCC ACCGTGGCGA 
NT_176463.1/1486254-1486545      CAAACCACCG TGAAGTTTCG CCAAATGGTC ATCCGTGGCC ACCGTGGCGA 


                                 251                                                300
NC_015763.1:839676-839957/1-282  CGATATTCAG AACGTTAATC GGACGAATCA ATCGGATCTC GT 
NT_176463.1/1486254-1486545      CGATATTCAG AACGTTAATC GGACGAATCA ATCGGATCTC GT 


NoName   MSF: 2  Type: N  Thu Apr 20 21:41:32 2017  Check: 00 ..

 Name: NC_015763.1:844701-844937/1-237  Len:    255  Check:  4639  Weight:  1.00
 Name: NT_176463.1/1491345-1491599      Len:    255  Check:  5797  Weight:  1.00

//


                                 1                                                   50
NC_015763.1:844701-844937/1-237  AACATAAAAC GAACTGGTCG GTGGAACAGT TTCGGTTACC AGTGCCTTCG 
NT_176463.1/1491345-1491599      AACATAAAAC GAACTGGTCG GTGGAACAGT TTCGGTTACC AGTGCCTTCG 


                                 51                                                 100
NC_015763.1:844701-844937/1-237  GTTACCTTCA ACTTCCTCGT CAGTGGCCTC TCTCGGACCC AACATGGTCG 
NT_176463.1/1491345-1491599      GTTACCTTCA ACTTCCTCGT CAGTGGCCTC TCTCGGACCC AACATGGTCG 


                                 101                                                150
NC_015763.1:844701-844937/1-237  GAGAAAGAGA AA-------- GAGAGAGAGA GAGAG----- -----AGAGA 
NT_176463.1/1491345-1491599      GAGAGAGAGA GAAAGGGAGA GAGAGAGAGA GAGAGAGAGA GAGAAAGAGA 


                                 151                                                200
NC_015763.1:844701-844937/1-237  GAGAGCCTAA TCGTAGAGAA AGTACTCGAG AATACGTTCT CTAGTTTCTC 
NT_176463.1/1491345-1491599      GAGAGCCGAA TCGTAGAGAA AGTACTCGAG GATACGTTCT CTAGTTTCTC 


                                 201                                                250
NC_015763.1:844701-844937/1-237  CCAGATCCGG TTATTGCCGA ACTCTACCAG GCTGAACTCT GGTAGCAGTC 
NT_176463.1/1491345-1491599      CCAGATCCAG TTATTGCCGA ACTCTACCAG GGTGAACTCT GGTAGCAGTC 


                                 251                                                300
NC_015763.1:844701-844937/1-237  AAATA 
NT_176463.1/1491345-1491599      GAATA 


NoName   MSF: 2  Type: N  Thu Apr 20 21:41:36 2017  Check: 00 ..

 Name: NC_015763.1:1483697-1483930/1-234  Len:    246  Check:  1813  Weight:  1.00
 Name: NT_177045.1/33361-33599            Len:    246  Check:  1227  Weight:  1.00

//


                                   1                                                   50
NC_015763.1:1483697-1483930/1-234  TGCGGAGAGA AAGTACAGGT GGGGCTCCAG ATGAAATACC TGGGCCTCAC 
NT_177045.1/33361-33599            TGCGGATAGA AAGTACAGGT GGGGCTCCAA ATGAAATACC TGGGCCTCAT 


                                   51                                                 100
NC_015763.1:1483697-1483930/1-234  GAA------C CAATGGATGT TCGGGCCGCA CTATGAACTC CTGGTCCCTA 
NT_177045.1/33361-33599            GATGGACAGC CAATGGACGT TCGGGCCGCA TTTTGAGCTC CTGGTCTCTA 


                                   101                                                150
NC_015763.1:1483697-1483930/1-234  AAGTGACCAA CGCCTTATGC GGCCAACGCC TTATGCGGCC TATTGCCAAA 
NT_177045.1/33361-33599            AAGTGACG-- -GCCGTA--- -GCCAACGCC TTATGCGGCC TATTGCCAAA 


                                   151                                                200
NC_015763.1:1483697-1483930/1-234  CATTGGCGGG GCTGGAGTCG AAGTTCGTCA ACTATACGAG TGAGTGATTC 
NT_177045.1/33361-33599            CATTGGCGGG GTTGGAGTCG AATTTCGCCA ACTTTACGAA GGAGTGGTTC 


                                   201                                                250
NC_015763.1:1483697-1483930/1-234  GATTCAGGGT GC------GG GCCCCGGTGT GGGCGTAAGA TCTACT 
NT_177045.1/33361-33599            GATCCAGGGT CCTGTACGGG GTCGCGGTGT GGGCGGAAGA TCTGCT 


NoName   MSF: 2  Type: N  Thu Apr 20 21:41:38 2017  Check: 00 ..

 Name: NC_015763.1:2088412-2088862/1-451  Len:    451  Check:  4787  Weight:  1.00
 Name: NT_176477.1/566594-566225          Len:    451  Check:  3591  Weight:  1.00

//


                                   1                                                   50
NC_015763.1:2088412-2088862/1-451  TAATTACGGA GCATCTAACG CAGCATCGTT CGCAAGTTCT TCGGCTTCTA 
NT_176477.1/566594-566225          TAATTACGGA GCATCTAACG CAGCATCGTT TGCAAGTTCT TCGGCTTCTA 


                                   51                                                 100
NC_015763.1:2088412-2088862/1-451  GTCCGACATA TGACTACTCG ACAGCGCGTC CCACGACTAT GGGATACAAT 
NT_176477.1/566594-566225          GTCCGACATA TGACTACTCG ACAGCGCGTC CCACGACTAT TGGATACAAT 


                                   101                                                150
NC_015763.1:2088412-2088862/1-451  TATCCTACGC CAGCTCCTCC CGCCAGCTAT CCTGCCCCAG CTCCTCCCGC 
NT_176477.1/566594-566225          TATCCTACGC CAGCTCCTCC CGCCAGCTAT CCTG------ ---------- 


                                   151                                                200
NC_015763.1:2088412-2088862/1-451  CAGCTATCCT GCCCCAGCTC CTCCACCTGG CTATCCTGCT CCAGCTCCTC 
NT_176477.1/566594-566225          ---------- -CCCCAG--- ---------- ---------- ----CTCCTC 


                                   201                                                250
NC_015763.1:2088412-2088862/1-451  CACCTGGCTA TCCTGCTCCA GCTCCTCCAC CTAGCTATCC TGCTCCAGCT 
NT_176477.1/566594-566225          CACCTAGCTA TCCTGCTCCT GCTCCTCCGC CCAGTTATCC TACGCCAGCT 


                                   251                                                300
NC_015763.1:2088412-2088862/1-451  CCTCCACCTA GCTATCCTGC TTCTGCTCCT CCGCCCAGTT ATCCTACGCC 
NT_176477.1/566594-566225          CCTCCATCTA GCTATCCTGC TCCTGCTTCT CCACCCAGTT ATCCTGCCCC 


                                   301                                                350
NC_015763.1:2088412-2088862/1-451  AGCTCCTCCA CCTAGCTATC CCGCTCCCGC TCCTCCACCC AGTTATCCTG 
NT_176477.1/566594-566225          AGCTCCTCTA CCGAGTTATC CTGCACCAGC T--------- ---------- 


                                   351                                                400
NC_015763.1:2088412-2088862/1-451  CACCAACTTC TACTCCGATT TCAAAGTATA GCTATTCTCC CATCTCTAGA 
NT_176477.1/566594-566225          --------TC TACTCCGACT TCAAAGTATA ACTATTCTCC CATCTCTAGA 


                                   401                                                450
NC_015763.1:2088412-2088862/1-451  CCCAGTTATT CTGCATCCGC TCCTCCACGT AGTTATCACG TAACACCACG 
NT_176477.1/566594-566225          CCCAGTTATT CTGCATCCGC TCCTCCACGT AGTTATCACG TAATACCACG 


                                   451                                                500
NC_015763.1:2088412-2088862/1-451  C 
NT_176477.1/566594-566225          C 


NoName   MSF: 2  Type: N  Thu Apr 20 21:41:38 2017  Check: 00 ..

 Name: NC_015763.1:2126078-2126342/1-265  Len:    265  Check:  5109  Weight:  1.00
 Name: NT_176477.1/528801-528591          Len:    265  Check:  1656  Weight:  1.00

//


                                   1                                                   50
NC_015763.1:2126078-2126342/1-265  ACGTTAGTAG AAAGACTAAT CCTACAGAAG GCTGTGCTAT AACCTGCGGA 
NT_176477.1/528801-528591          ACGTTAGTAG AAAGACTAAT CCTATAGAAG GCTGTGCTGT AATCTGCGGA 


                                   51                                                 100
NC_015763.1:2126078-2126342/1-265  TAAGGTCGAG GAGGATTCCA ATACGGGGGA CATATGTGTG GAGGGCACGG 
NT_176477.1/528801-528591          TAAGGTCGAG GAGGATTCCA ATACGGAGGA CATATGTGTG GAGGGCACGG 


                                   101                                                150
NC_015763.1:2126078-2126342/1-265  GGGCTCATAA CCGCGGGCGG GCTCATAACC CCGGGCGGGC TCATAACCGC 
NT_176477.1/528801-528591          GGGCTCATAA CC-------- ---------- ---------- ---------- 


                                   151                                                200
NC_015763.1:2126078-2126342/1-265  GGGAGGACTC ATAACACGGA ACTGGTGGTC GACACGTAGC TAATTAAACA 
NT_176477.1/528801-528591          ---------- ---ACACGGA ACTGGTGGTC GACACGTAGC TAATTAAACA 


                                   201                                                250
NC_015763.1:2126078-2126342/1-265  AAGTACTCAT CAAAGTAATA ACATAAGAAT TTCATCTTTA AACTTAGACG 
NT_176477.1/528801-528591          AAGTACTCAT ---AGTAATA ACATAAGAAT TTCATCTTTA AACTTAGATG 


                                   251                                                300
NC_015763.1:2126078-2126342/1-265  TTTAACAAAA CGATC 
NT_176477.1/528801-528591          TTTAACAAAA CGATC 


NoName   MSF: 2  Type: N  Thu Apr 20 21:41:40 2017  Check: 00 ..

 Name: NC_015763.1:2602094-2602389/1-296  Len:    297  Check:  2926  Weight:  1.00
 Name: NT_176808.1/51266-51551            Len:    297  Check:  9441  Weight:  1.00

//


                                   1                                                   50
NC_015763.1:2602094-2602389/1-296  ACTCTCACTT CCGCAACAGT ACCCAACACG AAGATTCCAG GGGTGACTAA 
NT_176808.1/51266-51551            ACTCTCACTT CCGCGACAGT ACCCAACACG AAGATTCCAG GGGTGACTAA 


                                   51                                                 100
NC_015763.1:2602094-2602389/1-296  -CGAGTACCT AGTAGTCAAC AGATCTATCT ACTTGATCGT AGCCGCTACC 
NT_176808.1/51266-51551            ACAAGTACCT AGTAGTCAAC AGATCTA--- -CTTGATCGT AGCCGCTACC 


                                   101                                                150
NC_015763.1:2602094-2602389/1-296  GATTACAAAA TACAAATTAC AAATTACGAA TTACAGATTA TAAATTACGA 
NT_176808.1/51266-51551            GATTACGAAA TACAAATTAC AAATTACGAA TTACAGATTA TAAATTACGA 


                                   151                                                200
NC_015763.1:2602094-2602389/1-296  ATTACAAATT ACAAATCACA AATTACAAAT TACATATTAC GAATTACGGA 
NT_176808.1/51266-51551            ATT------- ACAAATCACA AATTACAAAT TACGTATTAC GAATTACGGA 


                                   201                                                250
NC_015763.1:2602094-2602389/1-296  TTACGGGAGA AGTAAAAACG AGCGTATACA AACTATTACA GTAAGAAGAA 
NT_176808.1/51266-51551            TTACGGGAAA AGCAGAAACG AGCATATACA AACTATTACA GTAAGAAGAA 


                                   251                                                300
NC_015763.1:2602094-2602389/1-296  AGCACACACA AAATAGAGAC GCGCACTTAC GAAAGCGAAG AAACGGA 
NT_176808.1/51266-51551            AGCACACACA AAATAGAGAC GCGCACTTAC GAAAGCGAAG AAACGGA 


NoName   MSF: 2  Type: N  Thu Apr 20 21:41:40 2017  Check: 00 ..

 Name: NC_015763.1:2650239-2650551/1-313  Len:    313  Check:  3975  Weight:  1.00
 Name: NT_176808.1/102132-102426          Len:    313  Check:  1202  Weight:  1.00

//


                                   1                                                   50
NC_015763.1:2650239-2650551/1-313  CGATACGTTA GGCACGCTAG GCATACTGGA TGCGTTAGGT ACATTAGGTA 
NT_176808.1/102132-102426          CGATACGTTA GGCACGCTAG GCATACTGGA TGCGTTAGGT ACGTTAGGTA 


                                   51                                                 100
NC_015763.1:2650239-2650551/1-313  TGCTAGGTGT ATTAGATGCA CCGGGTATTG TACTAGGTAC ACAAGGTACA 
NT_176808.1/102132-102426          TGCTAGGTGT ATTAGATGCA CCGGGTATTG TACTAGGTAC AC-------- 


                                   101                                                150
NC_015763.1:2650239-2650551/1-313  CTAGGCACGC TAGGCACGCT ATGTACGTTG TGCACGCTAG GCACACTAGG 
NT_176808.1/102132-102426          -TAGGAACGC TAGGCACGCT GTGTACGTTG TGCACGCTGG CCAC------ 


                                   151                                                200
NC_015763.1:2650239-2650551/1-313  TACGCTAGGT ACGCTAGGTA CGCTAGGTAC GCTAGGTACG CTAGGCACAT 
NT_176808.1/102132-102426          ---GCTAGGT ACACTAGGTA CGCTAGGTAC GCTAGGTACG CTAGGCACGT 


                                   201                                                250
NC_015763.1:2650239-2650551/1-313  TAGACACGCT AGGTACCGTA GGTACATTGG ACACATTCGG TATGTTTGTT 
NT_176808.1/102132-102426          TAGACACGCT AGGTACCGTA GGTACATTGG ACACATTCGG TATATTTGTT 


                                   251                                                300
NC_015763.1:2650239-2650551/1-313  ATGCTTGGCA TATTAGATAC GTTAGAGACA TTGGATACAG TGGGTACAGT 
NT_176808.1/102132-102426          ATGCTTGGCA TATTAGATAC GTTAGAGACA TTGGATACAG TGGGTACAGT 


                                   301                                                350
NC_015763.1:2650239-2650551/1-313  GGGTACAGCG GGT 
NT_176808.1/102132-102426          GGTTACAGTG GGT 


NoName   MSF: 2  Type: N  Thu Apr 20 21:41:40 2017  Check: 00 ..

 Name: NC_015763.1:2650424-2650683/1-260  Len:    260  Check:  7299  Weight:  1.00
 Name: NT_176808.1/102299-102549          Len:    260  Check:  8121  Weight:  1.00

//


                                   1                                                   50
NC_015763.1:2650424-2650683/1-260  GTACGCTAGG CACATTAGAC ACGCTAGGTA CCGTAGGTAC ATTGGACACA 
NT_176808.1/102299-102549          GTACGCTAGG CACGTTAGAC ACGCTAGGTA CCGTAGGTAC ATTGGACACA 


                                   51                                                 100
NC_015763.1:2650424-2650683/1-260  TTCGGTATGT TTGTTATGCT TGGCATATTA GATACGTTAG AGACATTGGA 
NT_176808.1/102299-102549          TTCGGTATAT TTGTTATGCT TGGCATATTA GATACGTTAG AGACATTGGA 


                                   101                                                150
NC_015763.1:2650424-2650683/1-260  TACAGTGGGT ACAGTGGGTA CAGCGGGTAC AGTGGGTATA GTCGGTATAG 
NT_176808.1/102299-102549          TACAGTGGGT ACAGTGGTTA CAG------- --TGGGTATA GTCGGTATAG 


                                   151                                                200
NC_015763.1:2650424-2650683/1-260  CGGGAACAGT CGGAACATTA GGTACATTCG TTACGCTAGG TACATTAGGT 
NT_176808.1/102299-102549          CGGGGACAGT CGGAACATTA GGTACATTCG TTACGCTAGG TACATTAGGT 


                                   201                                                250
NC_015763.1:2650424-2650683/1-260  ATGCTGGTTA TATTGGTTAC GTTGGATACA TTAGCAACGT TTGGTACGCT 
NT_176808.1/102299-102549          ATGCTGGTTA TATTGGTTAC GTTGGATACA TTAGCAACGT TTGGTACGCT 


                                   251                                                300
NC_015763.1:2650424-2650683/1-260  TGGTACTCCG 
NT_176808.1/102299-102549          TGGTACTCCG 


NoName   MSF: 2  Type: N  Thu Apr 20 21:41:42 2017  Check: 00 ..

 Name: NC_015763.1:2794723-2795012/1-290  Len:    290  Check:  9171  Weight:  1.00
 Name: NT_176808.1/251477-251756          Len:    290  Check:  8504  Weight:  1.00

//


                                   1                                                   50
NC_015763.1:2794723-2795012/1-290  ATGCATACCA TCGTCGCCTT CTTCATCGTC GTTGCCGAGC TCGTTCGAGT 
NT_176808.1/251477-251756          ATGCATACCA TCGTCGCCTT CTTCATCGTC GTTGCCGGGC TCGTTCGAGT 


                                   51                                                 100
NC_015763.1:2794723-2795012/1-290  CGGCAGCGGT CTTCTACCGT TCCTTCGTTA GCCTTTTAGC TTGCCTGCTG 
NT_176808.1/251477-251756          CGGCAGCGGT CTTCTACCGT TCCTTCGTTA GCCTTTTAGC TTGCCTGCTG 


                                   101                                                150
NC_015763.1:2794723-2795012/1-290  CCTTCCTTCT CCTCTCCATT CTCCTTCCTT CCCCTTCCTT TCCCTTCCTT 
NT_176808.1/251477-251756          CCTTCCTTCT CCTCTCCATT CTCCTTCCTT CCCCTTCCTT TCCCTTCCTT 


                                   151                                                200
NC_015763.1:2794723-2795012/1-290  TCCCTTCCTT TCTATTCCTT TCCCTGCCTT TCTCTTCCTT CCTCGATTGC 
NT_176808.1/251477-251756          TCC------- ---ATTCCTT TCCCTGCCTT TCTCTTCCTT CCTCGATTGC 


                                   201                                                250
NC_015763.1:2794723-2795012/1-290  ACCGTCTCGG TTGCTATCGT TGGCTCAGCT GTGTAAGAAG TCGCGCGTAT 
NT_176808.1/251477-251756          ACCGTCTCGG TTGCTATCGT TGGCTCAGCT GTGTAAGAAA TGGCGCGTAT 


                                   251                                                300
NC_015763.1:2794723-2795012/1-290  AACTTGTTCA CGAAAAAGAA CAATGATATG TACCGGTGTT 
NT_176808.1/251477-251756          AATTTGTTCA CGAAAAAGAA CAATGATATG TACCGGTGTT 


NoName   MSF: 2  Type: N  Thu Apr 20 21:41:44 2017  Check: 00 ..

 Name: NC_015763.1:2813122-2813394/1-273  Len:    273  Check:  1746  Weight:  1.00
 Name: NT_176808.1/270749-271018          Len:    273  Check:  1632  Weight:  1.00

//


                                   1                                                   50
NC_015763.1:2813122-2813394/1-273  CTACTTCCCG TTTTTCATTT GCTTCCGACG TGGCATGGTA ATTATAAGTA 
NT_176808.1/270749-271018          CTACTTCCCG TTTTTCATTT GCTTCCGACG TGGCATGGTA ATTATAAGTA 


                                   51                                                 100
NC_015763.1:2813122-2813394/1-273  GAGCCGGGTA ACATACTGCA GCTCGTGAGA GCGACGCCTT AAAGCACGCG 
NT_176808.1/270749-271018          GAGCCGGGTA ACGTACTGCA GCTCGTGAGA GCGACGCCTT AAAGCACGCG 


                                   101                                                150
NC_015763.1:2813122-2813394/1-273  AGAAGAAGAA GAAGAAAAGG AAGAAGAGGA AGGAGATGGA GAAGAGGCAA 
NT_176808.1/270749-271018          AGAAGAAGAA GAAGAAAAGG AAGACGAGGA AGGAGATGGA GAAGAAGCAA 


                                   151                                                200
NC_015763.1:2813122-2813394/1-273  GGAAAGAAGA GAAGAAGAAG AAGCAGCCAC TCGGTTCTTT AAGCGGCACC 
NT_176808.1/270749-271018          GGAAAGAAG- --AGAAGAAG AAGCAGCCAC TCGGTTCTTT AAGCGGCACC 


                                   201                                                250
NC_015763.1:2813122-2813394/1-273  CTCGCTCGTA TACGTATAAG CGTTGTTTGA AAAGAGGCGC GAGTAGCACG 
NT_176808.1/270749-271018          CTCGCTCGTA TACGTATAAG CGTTGTTTGA AAAGAGGCGC GAGTAGCATG 


                                   251                                                300
NC_015763.1:2813122-2813394/1-273  GCTCTCCACT CTCTACTGCA ATT 
NT_176808.1/270749-271018          CCTCTCCACT CTCTACTGCA ATT 


NoName   MSF: 2  Type: N  Thu Apr 20 21:42:16 2017  Check: 00 ..

 Name: NC_015763.1:3501367-3501641/2-275  Len:    280  Check:  7838  Weight:  1.00
 Name: NT_176808.1/980361-980640          Len:    280  Check:  418  Weight:  1.00

//


                                   1                                                   50
NC_015763.1:3501367-3501641/2-275  AAGCGAGCGA GAGCAACGTG AACGAGAAAC AACGAGAGAC AGACAGATAC 
NT_176808.1/980361-980640          AAGCGAGCGA GAGCAACGTG AACGAGAAAC AACGAGAGAC AGACAGATAC 


                                   51                                                 100
NC_015763.1:3501367-3501641/2-275  GAAGAGAAGG ATTCGTGCTA GTTAGTATAA CATGTATTAC GTGTAGCACA 
NT_176808.1/980361-980640          GGAGAGAAGG ATTCGTGCTA GTTAGTATAA CGTGTGTTAC GTGTAGCACA 


                                   101                                                150
NC_015763.1:3501367-3501641/2-275  GAGGAGAGTG AGAGAGAGAG ACAGAGAGAC AGAGAGAGAG AGAGAAAGAG 
NT_176808.1/980361-980640          GAAGAGAGAA AGATAGTGAG TTAGAGATAG AGAGAGAGTG AGAGAGTGAG 


                                   151                                                200
NC_015763.1:3501367-3501641/2-275  AGAGAAAGAG A--GAGAGGA T----GAGAG GGCTGGAGAG TGGAGGAGGG 
NT_176808.1/980361-980640          AGAGAGAGAC AATGAGAGGA TGTGAGGGAG GGAGGGAGGG TGAAGAAGGG 


                                   201                                                250
NC_015763.1:3501367-3501641/2-275  GAGAGAGCGC ATATCACAGT TAAGTGCTCT CGATATATAT CGCACCTGAT 
NT_176808.1/980361-980640          GAGAGAGCGC ATATCACAGT TAAGTGCTCT CGATATATAT CGCACCTGAT 


                                   251                                                300
NC_015763.1:3501367-3501641/2-275  CAATTAAGCT GCTTATCACG CCGAAATCAC 
NT_176808.1/980361-980640          CAATTAAGCT GCTTATCACG CCGAAATCAC 


NoName   MSF: 2  Type: N  Thu Apr 20 21:43:29 2017  Check: 00 ..

 Name: NC_015763.1:4217211-4217447/1-237  Len:    237  Check:  4334  Weight:  1.00
 Name: NT_176808.1/1692220-1692444        Len:    237  Check:  9357  Weight:  1.00

//


                                   1                                                   50
NC_015763.1:4217211-4217447/1-237  GGTAGCAAGA CTGCGATGAA AGCGTGAGCT AAAATCGGGC TAAGTCAGAT 
NT_176808.1/1692220-1692444        GGTAGCAAGA CTGCGATGAA AGCGCTGGCT AAAATCGGGC TACGTCAGAT 


                                   51                                                 100
NC_015763.1:4217211-4217447/1-237  TCGAGCACAT GTATGTAGAA TCGACGAGAA ATAGCGGAAG GGAAACAAGA 
NT_176808.1/1692220-1692444        TCGAGCACAT GTATGTAGAA TCGACGAGAA ATAGCGGAAG GGAAACGAGA 


                                   101                                                150
NC_015763.1:4217211-4217447/1-237  AGAGAGAGAG AGAGAGAGAG AGAAAGAGAG AGGGAGAATC AAGGGACACC 
NT_176808.1/1692220-1692444        AGAG------ ------AGAG AGAAAGAGAG AGGAAGAATC AAGGGACACC 


                                   151                                                200
NC_015763.1:4217211-4217447/1-237  ATGTAGTGTT TATACTTGAC GATGTCAGCG CATTATCCGC AGGCAATGGT 
NT_176808.1/1692220-1692444        ATGTAGTGTT TATGCTTGAC GATGTCAGCG CATTATCCGC AGGCAATGGT 


                                   201                                                250
NC_015763.1:4217211-4217447/1-237  CTCTGTTCTC TTGCATATTT CATCTCGAGC TTCTCTC 
NT_176808.1/1692220-1692444        CTCTGTTCTC TTGCATATTT CATCCCGAGC TTCTCTC 


NoName   MSF: 2  Type: N  Thu Apr 20 21:43:32 2017  Check: 00 ..

 Name: NC_015763.1:4276319-4276564/1-246  Len:    249  Check:  7712  Weight:  1.00
 Name: NT_176808.1/1751710-1751958        Len:    249  Check:  929  Weight:  1.00

//


                                   1                                                   50
NC_015763.1:4276319-4276564/1-246  ATGAACAGTT CCGAGATGAT AATAAACTCT CGAAAGCGAT TAGTACGGAA 
NT_176808.1/1751710-1751958        ATGAACAGTT CCGAGATGAT AATAAACTCT GGAAAGCGAT TAGTACGGAA 


                                   51                                                 100
NC_015763.1:4276319-4276564/1-246  GTCCATTTGA TCGACTATTG ATCGGTTGCT CACTGGGTAT ATTCAAGTTC 
NT_176808.1/1751710-1751958        GTCCATTTGA TCGACTATTG ATCGGTTGCT CACTGGGTAT ATTCAAGTTC 


                                   101                                                150
NC_015763.1:4276319-4276564/1-246  CTTTGTAGTC GATCGTTTCT TTGTAGTTGA TCGTCTCTTT GTA---GTCC 
NT_176808.1/1751710-1751958        CTTTGTAGTC GATCGTTTCT TTGTAGTTGA TCGTCTCTTT GTAGTCGTCC 


                                   151                                                200
NC_015763.1:4276319-4276564/1-246  TTGTTTTCCT TACTGTACAT TCTTATGTGA GGTCATTGAT AGAAAACTAC 
NT_176808.1/1751710-1751958        TTGTTTTCCT TACTGTACAT TCTTACGTGA GGTCATTGAT AGAAAACTAC 


                                   201                                                250
NC_015763.1:4276319-4276564/1-246  ACGAGGTAGT ACAAGGCTAT TTTCCACAGC TTAAGCTTGC TACAAATCA 
NT_176808.1/1751710-1751958        ACGAGGTGAT ATAAAGCGAT TTTCCACATC TGAAGCTTAC TACAAGTCA 


NoName   MSF: 2  Type: N  Thu Apr 20 21:43:36 2017  Check: 00 ..

 Name: NC_015763.1:4667866-4668133/1-268  Len:    268  Check:  118  Weight:  1.00
 Name: NT_176808.1/2146332-2146578        Len:    268  Check:  6455  Weight:  1.00

//


                                   1                                                   50
NC_015763.1:4667866-4668133/1-268  GGCCTGTGTT TTAAGATGAC CGCCTCGGCA CTGTCTCCTT TACCTTCCTC 
NT_176808.1/2146332-2146578        GGCCTGTGTT TTAAGATGAC CGCCTCGGCA CTGTCTCCTT TACCTTCCTC 


                                   51                                                 100
NC_015763.1:4667866-4668133/1-268  TCGCTTTCTT CGATCCTTCT CCGCGTTCGG TTCTATTCCG TCCACGTCAA 
NT_176808.1/2146332-2146578        TCGCTTTCTT CGATCCTTCT CCGCGTTCGG TTCTATTCCG TCCACGTCAA 


                                   101                                                150
NC_015763.1:4667866-4668133/1-268  CGTCGTCGTC GTCGTTGTCA TCGTCGTCGT CGTTGTCATC GTCGTCGTCG 
NT_176808.1/2146332-2146578        CGTCGTCGTC GTCGTTGTCA TCGTCGTCGT C--------- ---------- 


                                   151                                                200
NC_015763.1:4667866-4668133/1-268  TCGTCGTGGT CGTTGTCGCA GTCACCGTTA CCGTCGCGTA GGAAGAAGAA 
NT_176808.1/2146332-2146578        --GTCGTGGT CGTTGTCGCA GTCACCGTTA CCGTCGCGTA GGAAGAAGAA 


                                   201                                                250
NC_015763.1:4667866-4668133/1-268  ACCAAACGAG CGGACGATCC ATCGTGGTCG GCATTGTTTG GCATTACGCG 
NT_176808.1/2146332-2146578        ACCAAACGAG CGGAGGATCC ATCGTGGTCG GCATTGTTTG GCATTACGCG 


                                   251                                                300
NC_015763.1:4667866-4668133/1-268  TTAAGAGGAG CGGATGAA 
NT_176808.1/2146332-2146578        TTAAGAGGAG CGGATGAA 


NoName   MSF: 2  Type: N  Thu Apr 20 21:43:37 2017  Check: 00 ..

 Name: NC_015763.1:4749276-4749507/1-232  Len:    232  Check:  1797  Weight:  1.00
 Name: NT_176808.1/2231344-2231566        Len:    232  Check:  38  Weight:  1.00

//


                                   1                                                   50
NC_015763.1:4749276-4749507/1-232  TGGTCAAGAT GTATCGAACT CGAGTCACGA AGACGCGGTG CGTTGCTTTC 
NT_176808.1/2231344-2231566        TGGTCAAGAT GTATCGAACT CGAGTCACGA AGACGCAGTG CGTTGCTTTC 


                                   51                                                 100
NC_015763.1:4749276-4749507/1-232  AATCGGCCCA AGAACCGATC ATCGTCGAGG TATTGCGACG ACAACCGACT 
NT_176808.1/2231344-2231566        AATCGGCCCA AGAACCGATC ATCGTCGAGG TATTGCGACG ACAGCCAACT 


                                   101                                                150
NC_015763.1:4749276-4749507/1-232  CAACAGCAAC AACAGCAACA GCAGCAACAG CATAGTCAGC GAATCGGATG 
NT_176808.1/2231344-2231566        CAACAGCAAC AA-------- -CAGCAACAG CATAGTCAGC GAACCGGATG 


                                   151                                                200
NC_015763.1:4749276-4749507/1-232  GAAGGAACAA GAGAGTCGAA GCACAGAACC GGAGAAAGAA TGGGAGAGAA 
NT_176808.1/2231344-2231566        GAAGGAACAG GAGAGTCGAA GCACAGAACC GGAGAAAGAA TGGGAGAGAA 


                                   201                                                250
NC_015763.1:4749276-4749507/1-232  CGGCCGAAGG TGGCAATAAA CGCGATCAAC AC 
NT_176808.1/2231344-2231566        CGGCCGAAGG TGGCAATAAA CGCGATCAAC AC 


NoName   MSF: 2  Type: N  Thu Apr 20 21:43:39 2017  Check: 00 ..

 Name: NC_015763.1:4753208-4753470/1-263  Len:    263  Check:  6484  Weight:  1.00
 Name: NT_176808.1/2235254-2235510        Len:    263  Check:  151  Weight:  1.00

//


                                   1                                                   50
NC_015763.1:4753208-4753470/1-263  CTTATCTGTT CGTTCGTATT TTAGGTTGGT AGATACTGGA CCAAGGAGGA 
NT_176808.1/2235254-2235510        CTTATCTGTT CGTTCGTATT TCAGGTTGGC AGATACTGGA CCAAGGAGGA 


                                   51                                                 100
NC_015763.1:4753208-4753470/1-263  ACGTAAGAGA CAGCTGGAAC GTGCTCGCGA ACGCAAACAG AGACAACAAG 
NT_176808.1/2235254-2235510        ACGTAAGAGA CAGCTGGAAC GTGCTCGCGA ACGCAAACAG AGACAACAAG 


                                   101                                                150
NC_015763.1:4753208-4753470/1-263  AACTTCAGCT GCAGCAACAG CAACAGCAAC AACTTCAACA GCAGCAGCAG 
NT_176808.1/2235254-2235510        AACTTCAGCT GCAGC----- -AACAGCAAC AACTTCAACA ACAGCAGCAA 


                                   151                                                200
NC_015763.1:4753208-4753470/1-263  CAACAGCAAC AACAGCTTCA AATGCAGCAG ACCAACGAAT TGTTGTCGTG 
NT_176808.1/2235254-2235510        CAACAGCAAC AACAGCTTCA AATGCAGCAG ACCAACGAAT TGTTGACGTG 


                                   201                                                250
NC_015763.1:4753208-4753470/1-263  CGAGCATGGC GAACACGAGA AGCTTCCGAA GAAACCGTTG AATATCGTGG 
NT_176808.1/2235254-2235510        CGAGCACGGC GAGCACGAGA AGCTTCCGAA GAAACCGTTG AATATCGTGG 


                                   251                                                300
NC_015763.1:4753208-4753470/1-263  AACTGAGTCA CAA 
NT_176808.1/2235254-2235510        AACTGAGTCA CAA 


NoName   MSF: 2  Type: N  Thu Apr 20 21:43:39 2017  Check: 00 ..

 Name: NC_015763.1:4856696-4856952/1-257  Len:    267  Check:  7316  Weight:  1.00
 Name: NT_176808.1/2339066-2339332        Len:    267  Check:  1112  Weight:  1.00

//


                                   1                                                   50
NC_015763.1:4856696-4856952/1-257  TGCTTCGGAC AACATTCCTA CATGGTCGGC ATCGATAATT AACGCTGTAA 
NT_176808.1/2339066-2339332        TGCTTCGGAC AACATTCCTA CATGGTCGGC ATCGATAATT AACGCTGTAA 


                                   51                                                 100
NC_015763.1:4856696-4856952/1-257  TATCACATAG AAACGTTTAC TTAGGACATA GCTGCAACAT CGATTGCGTT 
NT_176808.1/2339066-2339332        TATCACATAG AAACGTTTAC TTAGGACATA GCTGCAACAT CGATTGCGCT 


                                   101                                                150
NC_015763.1:4856696-4856952/1-257  CGT------- ---CTCGTCG CGTCACGTTG CGTCACGTCG CGTCACATCG 
NT_176808.1/2339066-2339332        CGTCTCGTCT CGTCTCGTCG CGTCACGTTG CGTCACGTCG CGTCACATCG 


                                   151                                                200
NC_015763.1:4856696-4856952/1-257  CGTCACATCG CGTCACGCGC ATTCCCGTGA TCCTATTCCA GCTTTATACA 
NT_176808.1/2339066-2339332        CGTCACATCG CGTCACGCGC ATTCCCGTGA TCCTATTGCA GCTTTATACA 


                                   201                                                250
NC_015763.1:4856696-4856952/1-257  CGCGTTTAAA CTTTCGATCG GGTAAGCCGA TCGCTAGGTT CCAGTCTGCC 
NT_176808.1/2339066-2339332        CGCGTTTAAA CTTTCGATCG GGTAAGCCGA TCGCTAGGTT CCAGTCTGCC 


                                   251                                                300
NC_015763.1:4856696-4856952/1-257  GCTAATCGAT CGAGTAG 
NT_176808.1/2339066-2339332        GATAATCGAT CGAGTAG 


NoName   MSF: 2  Type: N  Thu Apr 20 21:43:43 2017  Check: 00 ..

 Name: NC_015763.1:4915062-4915366/1-305  Len:    311  Check:  3145  Weight:  1.00
 Name: NT_176808.1/2402914-2403224        Len:    311  Check:  2240  Weight:  1.00

//


                                   1                                                   50
NC_015763.1:4915062-4915366/1-305  TGGCGCCTAC CGGTGCGATC TATCCATCTT CGTTGCACCA TTCTCCCAAC 
NT_176808.1/2402914-2403224        TGGCGCCTAC CGGTGCGATC TATCCATCTT CGTTGCACCA TTCTCCCAAC 


                                   51                                                 100
NC_015763.1:4915062-4915366/1-305  GACGGTTACG GTTCTCTTTA CGGCATGAAT GGACGCCAAC ATCAAGATTC 
NT_176808.1/2402914-2403224        GACGGTTACG GTTCTCTTTA CGGCATGAAT GGACGCCAAC ATCAAGATTC 


                                   101                                                150
NC_015763.1:4915062-4915366/1-305  GCAGCAACAA CAACAACAGC AACAGCAGCA GCAGCAGCAA CAACAGCAGC 
NT_176808.1/2402914-2403224        GCAGCAGCAA CAACAACAGC AACAGCAGCA GCAGCAACAA CAGCAGCAGC 


                                   151                                                200
NC_015763.1:4915062-4915366/1-305  A------GCA ACAGCAGCAG CAGCAACAAC AGCATCAACA GCAGCAGCAA 
NT_176808.1/2402914-2403224        AACAGCAGCA GCAGCAGCAG CAGCAACAAC AGCATCAACA GCAGCAGCAA 


                                   201                                                250
NC_015763.1:4915062-4915366/1-305  CAGCAACAAC ATAGTAAATC TTATACCGTC GAAAATCTAG CGTCTAGCAA 
NT_176808.1/2402914-2403224        CAGCAACAGC ATAGTAAATC TTATACCGTC GAAAATCTAG CGTCTAGCAA 


                                   251                                                300
NC_015763.1:4915062-4915366/1-305  TTACACGCCG AGCATGAGCC ACGGACATCC TGGTAATTCG TATCCGAATA 
NT_176808.1/2402914-2403224        TTACACGCCG AGCATGAGCC ACGGACATCC TGGTAACTCG TATCCGAATA 


                                   301                                                350
NC_015763.1:4915062-4915366/1-305  TAATTCCCGG A 
NT_176808.1/2402914-2403224        TAATTCCCGG A 


NoName   MSF: 2  Type: N  Thu Apr 20 21:44:44 2017  Check: 00 ..

 Name: NC_015763.1:5098869-5099124/1-256  Len:    258  Check:  8239  Weight:  1.00
 Name: NT_177531.1/475250-474993          Len:    258  Check:  1118  Weight:  1.00

//


                                   1                                                   50
NC_015763.1:5098869-5099124/1-256  CTCGGCGATC TTTCGTGCAA ATGGATCAAC GCAATTCTGA TGGCTCGGTG 
NT_177531.1/475250-474993          CTCGGCGATC TTTCGTGCAA ATGGATCAAC GCAATTCTGA TGGCTCGGTG 


                                   51                                                 100
NC_015763.1:5098869-5099124/1-256  TCGTATCGTA AACGATACTC CAGGATCCAG ACGCTCTTCT CTTCCGGGTT 
NT_177531.1/475250-474993          TCGTATCGTA AACGATACTC CAGGATCCAG ACGCTCTTCT CTTCCGGGTT 


                                   101                                                150
NC_015763.1:5098869-5099124/1-256  TCTCTTTCTC TCTCTCTCGC TCGCTCTCTC TCTTTCTCTC TCTC--TCTC 
NT_177531.1/475250-474993          TCTCTCTCTC TCTCTCTCTC TCTCTCTCTT TCTCTCTCTC ACTCAGTCTC 


                                   151                                                200
NC_015763.1:5098869-5099124/1-256  TCTCTCTCGC CCTCCCTCGG TCTGCTCGCG TTCTCTGCCT AACTTGCCTT 
NT_177531.1/475250-474993          TCTCTTTCGC CCTCCCTCGG TCTGCTCGCG TTCTCTGCCT AGCTCGCCTT 


                                   201                                                250
NC_015763.1:5098869-5099124/1-256  CCCTTCTTCA GCTTTCCTCC TGCTCGCACT CGCGAAACAT TGGCTTTTCC 
NT_177531.1/475250-474993          CCCTTCTTCA GCTTTCCTCC TGCTCGCACT CGCGAAACAT TGGCTTTTCC 


                                   251                                                300
NC_015763.1:5098869-5099124/1-256  GTTGCAAG 
NT_177531.1/475250-474993          GTTGCGAG 


NoName   MSF: 2  Type: N  Thu Apr 20 21:44:47 2017  Check: 00 ..

 Name: NC_015763.1:5168802-5169093/1-292  Len:    292  Check:  1707  Weight:  1.00
 Name: NT_177531.1/407110-406831          Len:    292  Check:  792  Weight:  1.00

//


                                   1                                                   50
NC_015763.1:5168802-5169093/1-292  CTGGAAGAAC ACCGGTGGTC AAGTTGAACA TTATTCGTGC TCCTTTGAGG 
NT_177531.1/407110-406831          CTGGAAGAAC ACCGGTGGTC AAGTTGAACA TCATTCGTGC TCCTTTGAGG 


                                   51                                                 100
NC_015763.1:5168802-5169093/1-292  CAACCAAACA TTACCGGAGC TATTCAAGCA GTTTTGGCCA CGCCAAGATT 
NT_177531.1/407110-406831          CAACCAAACA TTACCGGAGC TATTCAAGCA GTTTTGACCA CGCCAAGATT 


                                   101                                                150
NC_015763.1:5168802-5169093/1-292  ACAACAGCAA CAGCAGCAGC AGCAGCAACA ACAGCAGCAG CAGCAGCAAC 
NT_177531.1/407110-406831          ACAACAGCA- -----GCAGC AACAACAACA ACAGCAGCAG CAGCAGCAGC 


                                   151                                                200
NC_015763.1:5168802-5169093/1-292  AACAACAACA ACAACAACAG CCACCACCAC AGCAACAACA ACCAACAGTT 
NT_177531.1/407110-406831          AACAACAGCA ACAAC----- -CACCACCAC AGCAACAACA ACCAACAGTT 


                                   201                                                250
NC_015763.1:5168802-5169093/1-292  AGGACAGACA GTTTACTTGG TTCTCCTATA GAGGTACCGA ATCAAGTTAG 
NT_177531.1/407110-406831          AGGACAGACA GTTTGCTTGG TTCTCCTATA GAGGTACCGA ATCAAGTCAG 


                                   251                                                300
NC_015763.1:5168802-5169093/1-292  CTCAACCACT TTAGAGCAAT TGAGAGAATT CGAAAGCGTC CT 
NT_177531.1/407110-406831          CTCAACCACT TTGGAACAAT TGAGAGAATT CGAAAGCGTC CT 


NoName   MSF: 2  Type: N  Thu Apr 20 21:46:08 2017  Check: 00 ..

 Name: NC_015763.1:5244193-5244449/1-257  Len:    271  Check:  5584  Weight:  1.00
 Name: NT_177531.1/336447-336177          Len:    271  Check:  6003  Weight:  1.00

//


                                   1                                                   50
NC_015763.1:5244193-5244449/1-257  CAGAAGTTTG AGAACAGAAG GAAGTTCCTT CAAGATGGAG CAGTTTAGTA 
NT_177531.1/336447-336177          CAGAAGTTTG AGAACAGAAG GAAGTTCCTT CAAGATGGAG CAGTTTAGTA 


                                   51                                                 100
NC_015763.1:5244193-5244449/1-257  TAAAACATAC GTTACTTTGA CGACGCTATT ACCTGTGCTT GAAATTCTCC 
NT_177531.1/336447-336177          TAAAACATAC GTTACTTTGA CGACGCTATT ACCTGTGCTT GAAATTCTCC 


                                   101                                                150
NC_015763.1:5244193-5244449/1-257  TTCTCTCCTT CTCCCTTTCT CTCT------ CTCTTTCTCT CTC------- 
NT_177531.1/336447-336177          TTCTCTTCTT CTCCCTTTCT CTCTCTCTCT CTCTTTCTCT CTCACTCTCT 


                                   151                                                200
NC_015763.1:5244193-5244449/1-257  -TCTCTCTCT CTCCCTTTCT CACACGGTAG TTTCACGCGT TATATCTTCC 
NT_177531.1/336447-336177          TTCTCTCTCT CTCCCTCTCT CACACGGTAG TTTCACGCGT TATATCTTCC 


                                   201                                                250
NC_015763.1:5244193-5244449/1-257  ATTCGCATTA GGATCCAGGA GTTGTCCCTG TAACCTCAGA GTAGGGCCTG 
NT_177531.1/336447-336177          ATTCGCATTA GGATCCAGGA GTTGTCCCTG TAACCTCAGA GTAGGGCCTG 


                                   251                                                300
NC_015763.1:5244193-5244449/1-257  TACACGTCAC TTTAATTATT T 
NT_177531.1/336447-336177          TACACGTCAC TTTAATTATT T 


NoName   MSF: 2  Type: N  Thu Apr 20 21:46:10 2017  Check: 00 ..

 Name: NC_015763.1:5284814-5285082/1-269  Len:    269  Check:  2426  Weight:  1.00
 Name: NT_177531.1/295032-294794          Len:    269  Check:  5656  Weight:  1.00

//


                                   1                                                   50
NC_015763.1:5284814-5285082/1-269  GTTCTGTCGC ACGCCTCGGC CCACTACCTC CTACTCTTAC GGTCGAGATG 
NT_177531.1/295032-294794          GTTCTGTCGC TCGCCTCGGC CCACTACCTC CTCCTCTTAC GGTCGAGGTG 


                                   51                                                 100
NC_015763.1:5284814-5285082/1-269  AGAGCAAGTC CGCCGGCAGG GCGGCAATTC CAGAGAGGGA AAGGGACAGC 
NT_177531.1/295032-294794          AGAGCAAGTC CGCCGACAGG GCGGCCATTC CAGAGAGGGA AAGGGACAGC 


                                   101                                                150
NC_015763.1:5284814-5285082/1-269  TGGGTGCAGG TGGGTGCCGG TGGGTGTCGG TGGGTGCCGG TGGGTGCCGG 
NT_177531.1/295032-294794          TGGGTGCAGG TGGGTGCCGG TGGGT----- ---------- ---------- 


                                   151                                                200
NC_015763.1:5284814-5285082/1-269  TGGGTGCCGG TGAGTGCCGC GCGGTGTAAC AGCTTGCGAC TTTGAACGCG 
NT_177531.1/295032-294794          -----GCCGG TGGGTGCAGC GCGGTGTAAC AGCTTGCGAC TTTGAACGCG 


                                   201                                                250
NC_015763.1:5284814-5285082/1-269  TTGAAGCGAG AGCAGGGAAG GGGGTTATAT ATTTACGGTG CTCCATCGCG 
NT_177531.1/295032-294794          TTGAAGCGAG AGCAGGGAAG GGGGTTATAT ATTTACGGTG CTCCATCGCG 


                                   251                                                300
NC_015763.1:5284814-5285082/1-269  GAGAAAAGTT TCGGCAAGG 
NT_177531.1/295032-294794          GAGAAAAGTT TCGGCAAGG 


NoName   MSF: 2  Type: N  Thu Apr 20 21:46:23 2017  Check: 00 ..

 Name: NC_015763.1:6437802-6438035/1-234  Len:    236  Check:  6160  Weight:  1.00
 Name: NT_176882.1/1924663-1924898        Len:    236  Check:  7831  Weight:  1.00

//


                                   1                                                   50
NC_015763.1:6437802-6438035/1-234  CTTGCCTTGC CGTGAAATAA TCCCAAGGTT TTAATTGCAC GCGAAGCGAG 
NT_176882.1/1924663-1924898        CTTGCCTTCT CGTGAAATAA TCCCAAGGTT TTAATTGCAC GCGAAGCGAG 


                                   51                                                 100
NC_015763.1:6437802-6438035/1-234  TCGCGCGTTC GGTGAAAACA CTGTTCCAAC GAATTATACA TCTTCGACTA 
NT_176882.1/1924663-1924898        TCGCGCGTTC GGTGAAAACA CTGTTCCAAC GAATTATACA TCTTCGACTA 


                                   101                                                150
NC_015763.1:6437802-6438035/1-234  AAAGAGAGAG AGAAAGAG-- AGAGAGAAAG AGAGAGCTCC TTTTTTCTAC 
NT_176882.1/1924663-1924898        AAAGAGAGAG AGAGAGAGAA AGAGAGAGAG AGAGAGTTCC TTTTTTCTAC 


                                   151                                                200
NC_015763.1:6437802-6438035/1-234  CTACCATATT GCTGGTCCTG GTATTCTCGT CTACCGTCGC ATCTAGGCGG 
NT_176882.1/1924663-1924898        CCGCTACATT GCTGGTCCTG GTATTCTCGT CTACCGTCGC ATCTAGGCGG 


                                   201                                                250
NC_015763.1:6437802-6438035/1-234  AGAGTGTGCA GATTTTTAGC GATGCGTCGC GAAACG 
NT_176882.1/1924663-1924898        AGAGTGTGCA GATTTTTAGC GATGCGTCGC GAAACG 


NoName   MSF: 2  Type: N  Thu Apr 20 21:46:24 2017  Check: 00 ..

 Name: NC_015763.1:6616539-6616787/1-249  Len:    249  Check:  4690  Weight:  1.00
 Name: NT_176882.1/2108055-2108291        Len:    249  Check:  1104  Weight:  1.00

//


                                   1                                                   50
NC_015763.1:6616539-6616787/1-249  GCGGTCTCTG GGCGGAAAGT CGCCACGGTT GAGCCGCATT TCCGTCGAAG 
NT_176882.1/2108055-2108291        GCGGTCTCTG GGCGGAAAGT CGCCACGGTT GAGCCGCATT TCCGTCGAAG 


                                   51                                                 100
NC_015763.1:6616539-6616787/1-249  CGCGCGCGTG TCGGTGCGTG TAGTAGGTGC TTGCTTGCTT GCTTGGCTTA 
NT_176882.1/2108055-2108291        CGCGCGCGTG TCGGTGCGTG TAGTAGGTGC TTGCTTGCCT G--------- 


                                   101                                                150
NC_015763.1:6616539-6616787/1-249  CGTGCGTACG TGCGTGCGTG CGTACGTGCG TGCGTGCATG CGTGCGTGCA 
NT_176882.1/2108055-2108291        ---GCTTACG TGCGTGCGTG CGTACGTGCG TGCGTGCATA CGTGCGTGCA 


                                   151                                                200
NC_015763.1:6616539-6616787/1-249  TGCATGCATG CCGCAGTGGC CGTCTTTGCC GCTCGTTCTC GTCTCTGACC 
NT_176882.1/2108055-2108291        TGCATGCATA CCGCAGTGGC CGTCTTTGCC GCTCGTTCTC GTCTCTGACC 


                                   201                                                250
NC_015763.1:6616539-6616787/1-249  TCGTTTTCAC CGTAGCTGTC GGCTCGACTA ATCGGATGGC AGACGTCGG 
NT_176882.1/2108055-2108291        TCGTTTTCAC CGTAGCTGTC GGCTCGACTA ATCGGATGGC AGACGTCGG 


NoName   MSF: 2  Type: N  Thu Apr 20 21:49:36 2017  Check: 00 ..

 Name: NC_015763.1:6825724-6825953/1-230  Len:    241  Check:  503  Weight:  1.00
 Name: NT_176882.1/2328299-2328539        Len:    241  Check:  6430  Weight:  1.00

//


                                   1                                                   50
NC_015763.1:6825724-6825953/1-230  CGATAATCGT CTGTATTAGC GCCATGTTCT CTAAGCTGGC AAACGGAACG 
NT_176882.1/2328299-2328539        CGATAATCGT CTGTATTAGC GCCATGTTCT CTAAGCTGGC AAACGGAACG 


                                   51                                                 100
NC_015763.1:6825724-6825953/1-230  ATGATACGAT GTTCGCAATG CTAACTGACA CGATAATCGA TCGCCGGAGG 
NT_176882.1/2328299-2328539        ATGATACGAT ATTCGCGATG CTAACTGACA CGATAATCGA TCGCCGGAGG 


                                   101                                                150
NC_015763.1:6825724-6825953/1-230  ---------- -AACGACGAG TAAACGACGA GTAAACGACG AATGCAATCG 
NT_176882.1/2328299-2328539        AACGACGAGT AAACGACGAG TAAACGACGA GTAAACGACG AATGCGATCG 


                                   151                                                200
NC_015763.1:6825724-6825953/1-230  ATTTCGAACG GATGGAGTTC TGAATCCGAG GTCGGATACT TTGCATTTTC 
NT_176882.1/2328299-2328539        ATTTCGAACG CATAGAGTTC TGAATCCCAG GTCGGATACT TTGCATTTTC 


                                   201                                                250
NC_015763.1:6825724-6825953/1-230  CTTTGATAAT TAGCGAATGG AAAGACGATG GCCGGTACTT G 
NT_176882.1/2328299-2328539        CTTTGATAAT TAGCGAATGG AAAGACGATG GCCGATACTT G 


NoName   MSF: 2  Type: N  Thu Apr 20 21:50:58 2017  Check: 00 ..

 Name: NC_015763.1:6867720-6867992/1-273  Len:    273  Check:  2455  Weight:  1.00
 Name: NT_176882.1/2370268-2370528        Len:    273  Check:  4213  Weight:  1.00

//


                                   1                                                   50
NC_015763.1:6867720-6867992/1-273  TCTGTCCCAA TTAATTCGGT ACTCGATTAA GTCTCGCGAT TAATTACGCA 
NT_176882.1/2370268-2370528        TCTGTCCCAA TTAATTCGGT ACTCGATTAA GTCTCGCGAT TAATTACGCA 


                                   51                                                 100
NC_015763.1:6867720-6867992/1-273  ATCTCCGAGC TAGGGGAGGA TGGTTTCCTC CTGTTTGCGT GTTGCACTAT 
NT_176882.1/2370268-2370528        ATCTCCGAGT TAGGGGAGGA TGGTTTCCTC CTGTTTGCGT GTTGCACTAT 


                                   101                                                150
NC_015763.1:6867720-6867992/1-273  CTCTCTCTCT CTCTCTCTCC CTCTCTCTCT TTCTCTCTCC CTCTCTCTCA 
NT_176882.1/2370268-2370528        CTCTCTCTCT CTCTCTCTC- ---------- -TTTCTCTCC CTCTCTCTCT 


                                   151                                                200
NC_015763.1:6867720-6867992/1-273  CTCTCTCCTT CTCCCTCTAT CTCGATCAGG CCGCCTATCT TTCTGGTTCA 
NT_176882.1/2370268-2370528        GTCTCTCCTT CTCCCTCTAT CTCGATCAGG CCGCCTATCT TTCTGGTTCA 


                                   201                                                250
NC_015763.1:6867720-6867992/1-273  GCCAACACCA GTAGCGAATG ATGGATCGTT CAATCCGACG TGGATACCTT 
NT_176882.1/2370268-2370528        GCCAACACCA GTAGCGAATG ATGGATCGTC CAATCCGACG CGGATACCTT 


                                   251                                                300
NC_015763.1:6867720-6867992/1-273  TTTTCCAGTC TCTTTGATTG CGT 
NT_176882.1/2370268-2370528        TTTTCCAGTC TCTTTGATTG CGT 


NoName   MSF: 2  Type: N  Thu Apr 20 21:51:08 2017  Check: 00 ..

 Name: NC_015763.1:7230136-7230365/1-229  Len:    229  Check:  4768  Weight:  1.00
 Name: NT_179893.1/1419631-1419427        Len:    229  Check:  1079  Weight:  1.00

//


                                   1                                                   50
NC_015763.1:7230136-7230365/1-229  GCACGAAAAT TACCATGTAC CACGATCTTC GATCCCCTAA GCGTCAATTC 
NT_179893.1/1419631-1419427        GCACGAAAAT TACCATGTAC ---GATCTTC GATCCCCTAA GCGTCAATTC 


                                   51                                                 100
NC_015763.1:7230136-7230365/1-229  GAGACTTTGC CTGCTTATCA AGGGAATAAC GATACGACTA GAGAGAAACC 
NT_179893.1/1419631-1419427        GAGACTTTGC CTGCTTATCA AGGGAATAAC GATACGACTA GAGAGAAAC- 


                                   101                                                150
NC_015763.1:7230136-7230365/1-229  GAGAGAGAAA GAGAGAGAGA GAAAGAGAGA TTTGACATTG AACAAGAACG 
NT_179893.1/1419631-1419427        ---------- -AGAGAGAGA GAGAGAGAGA TTTGACATTG AACAAGAACC 


                                   151                                                200
NC_015763.1:7230136-7230365/1-229  AGGTCAAGGT CGAATCAGAA CATGAACTTC CCTTAACGCG CGTTACGAAC 
NT_179893.1/1419631-1419427        AGGTCAAGGT CGAATCAGAA CATAAACTTC CCTTAACGCG CGTTACGAAC 


                                   201                                                250
NC_015763.1:7230136-7230365/1-229  AGGAAATTCA TGTTTAAGGA AGATCACGC 
NT_179893.1/1419631-1419427        AG-------- -GTTTAAGGA AGATCACGC 


NoName   MSF: 2  Type: N  Thu Apr 20 21:51:11 2017  Check: 00 ..

 Name: NC_015763.1:7412112-7412369/1-258  Len:    263  Check:  2809  Weight:  1.00
 Name: NT_179893.1/1236133-1235871        Len:    263  Check:  5749  Weight:  1.00

//


                                   1                                                   50
NC_015763.1:7412112-7412369/1-258  CGGTTGGCTG CGACGTGACT CGTGAAGGAG CGGGCGAAAT CGCTTTACCA 
NT_179893.1/1236133-1235871        CGGTTGGCTG CGACGTGACT CGTGAAGGAG CGGGCGAAAT CGCTTTACCA 


                                   51                                                 100
NC_015763.1:7412112-7412369/1-258  CACCCATTTG CCAACGGGCC GCAATAATTC CACACCGCGG GAAAGTAATG 
NT_179893.1/1236133-1235871        CACCCATTTG CCAACGGGCC GCAATAATTC CACACCGCGG GAAAGTAATG 


                                   101                                                150
NC_015763.1:7412112-7412369/1-258  CGGTGTGGCA TGGCGCGGCG CGGTATGGCG TGGC-----G TGGTGCGGTG 
NT_179893.1/1236133-1235871        CGGTGTGGCA TGGCGCGGCG CGGTATGGCG TGGCGTGGCG TGGCGTGGTG 


                                   151                                                200
NC_015763.1:7412112-7412369/1-258  CGGTACGGTG TGGAGCACCG CGCATGGCAC GACACATTGT CACCGTCGTT 
NT_179893.1/1236133-1235871        CGGGACGGTG CGGTGCACCG CGCATGGCAC GACACATTGT CACCGTCGTT 


                                   201                                                250
NC_015763.1:7412112-7412369/1-258  TATGCATAAT GTCCTTTCGC GGCGGAGGAA AAGAATGCGC GCAAACATCG 
NT_179893.1/1236133-1235871        TATGCATAAT GTCCTTTCGC GGCGGAGGAA AAGAATGCGC GCAAGCATCG 


                                   251                                                300
NC_015763.1:7412112-7412369/1-258  GCCGACGCGA GCG 
NT_179893.1/1236133-1235871        GCCGACGCGA GCG 


NoName   MSF: 2  Type: N  Thu Apr 20 21:52:20 2017  Check: 00 ..

 Name: NC_015763.1:7668398-7668636/1-239  Len:    239  Check:  483  Weight:  1.00
 Name: NT_179893.1/968968-968733          Len:    239  Check:  5386  Weight:  1.00

//


                                   1                                                   50
NC_015763.1:7668398-7668636/1-239  TAAGTCGTCG CGTTACACGT CGCGGCGCCC CGCGTATAAT TGCCCTCCTC 
NT_179893.1/968968-968733          TAAGTCGTCG CGTTACACGT CGCGGCGCCC CGCGTATAAT TGCCCTCCTC 


                                   51                                                 100
NC_015763.1:7668398-7668636/1-239  GAGTTCACCC GTCCGTTTTT TACCGACGAA ATAATTGGAA ACGATCCACC 
NT_179893.1/968968-968733          GAGTTCACCC GTCCGTTTTT TACCGACGAA ATAATTGGAA ACGATCCACC 


                                   101                                                150
NC_015763.1:7668398-7668636/1-239  CTTTCTCTCT CTCTCTCTCT CTCTCTTTCT CTTTCTCTTC CCCTACCACG 
NT_179893.1/968968-968733          C--TCTCCCT CTCTCTCTCT CTTTCTCTCT CTTTCTCTTC CCC-ACCACG 


                                   151                                                200
NC_015763.1:7668398-7668636/1-239  GGAAATATCT AAATCCGACC GAGAACGCCC GGAATCGTTT CGATCCGGGC 
NT_179893.1/968968-968733          GGAAATATCT AAATCCGACC GAGAACGCCC GGAATCGTTT CGATCCGGGC 


                                   201                                                250
NC_015763.1:7668398-7668636/1-239  CACGGAACGT TTGGGGCTTC GATCAAACGG GAATAATTG 
NT_179893.1/968968-968733          CACGGAACGT TTGGGGCTTC GATCAAACGG GAATAATTG 


NoName   MSF: 2  Type: N  Thu Apr 20 21:53:21 2017  Check: 00 ..

 Name: NC_015763.1:7704771-7705006/3-236  Len:    239  Check:  5696  Weight:  1.00
 Name: NT_179893.1/929523-929285          Len:    239  Check:  8272  Weight:  1.00

//


                                   1                                                   50
NC_015763.1:7704771-7705006/3-236  GAGCACGCGT TGATTCCTCG ACGTGACTAT GGCTCGCATC CTCGTCTCGA 
NT_179893.1/929523-929285          GAGCACGCGT TGATTCCTCG ACGTGACTAT GGCTCGCATC CTCGTCTCGA 


                                   51                                                 100
NC_015763.1:7704771-7705006/3-236  CACGATACTC CGTTCGTGCC TGATTCCCAC GAGACCTAAA CGAGAACTAT 
NT_179893.1/929523-929285          CACGATACTC CGTTCGTGCC TGATTCCCAC GAGACCTAAA CGAGAACTAT 


                                   101                                                150
NC_015763.1:7704771-7705006/3-236  ATATATA--- -TATAGATAT AGATATATAT AGATATATCT CCGCAGTGGT 
NT_179893.1/929523-929285          ATATATATAT ATATAGATAT AGATATATAT AGATATATCT CCGCAGTGGT 


                                   151                                                200
NC_015763.1:7704771-7705006/3-236  GTGTCACTGG AAGGAGATCG ACTTCCTCGG CCAAATTTGA ACC-TTTTTT 
NT_179893.1/929523-929285          GTGTCACTGG AAGGAGATCG ACTTCCTCGG CCAAATTTGA ACCTTTTTTT 


                                   201                                                250
NC_015763.1:7704771-7705006/3-236  TTCGCGTAAA ACCGACACGA TCGAACACCG TCTGTCCGC 
NT_179893.1/929523-929285          TTCACGTAAA ACCGACACGA TCGAACACCG TCTGTCCGC 


NoName   MSF: 2  Type: N  Thu Apr 20 21:53:25 2017  Check: 00 ..

 Name: NC_015763.1:7706142-7706390/1-249  Len:    249  Check:  620  Weight:  1.00
 Name: NT_179893.1/928149-927913          Len:    249  Check:  7702  Weight:  1.00

//


                                   1                                                   50
NC_015763.1:7706142-7706390/1-249  AGAAGCCCGT TGGAAGGGAA AGGAAGTCGG TTTACGAAAT TAGAAAGTAT 
NT_179893.1/928149-927913          AGGAGCTCGT TGGAAGGGAA AGGAAGTCGG TTCACGAAAT TAGAAAGTAT 


                                   51                                                 100
NC_015763.1:7706142-7706390/1-249  AAGCGTAAAC ATGGGAAAAA GGAACCGGGG TGAAACGCTA ATTCGATCTA 
NT_179893.1/928149-927913          AAGCGTAAAC ATGGGAAAAA GGAACCGGGG TGAAACGTTA ATTCGATCTA 


                                   101                                                150
NC_015763.1:7706142-7706390/1-249  TCGTCGTCGT CGTCGTCGTC GTCGTCGTCG TCGCCGTCGT CGTCGTCGTT 
NT_179893.1/928149-927913          TCGTCGTCGT CGTCGTCGTC GTCGTCGTCG TCG------- -----TCGTT 


                                   151                                                200
NC_015763.1:7706142-7706390/1-249  CACCGCTAAA TGCGCATTAC AATCGCCGAG ATATGGAAAT TTAGTTACGC 
NT_179893.1/928149-927913          CACCGCTAAA TGCGCATTAC AATCGCCGAG ATATGGAAAT TTAGTTACGC 


                                   201                                                250
NC_015763.1:7706142-7706390/1-249  CTACCCACCG TCCTGGAAAC ACTGTGGGTA TTACGGTAAT ACCCTCCTC 
NT_179893.1/928149-927913          CTACCCACCG TCCTGGAAAC ACTGTGGGTA TTACGGTAAT ACCCTCCTC 


NoName   MSF: 2  Type: N  Thu Apr 20 21:54:36 2017  Check: 00 ..

 Name: NC_015763.1:7737518-7737770/1-253  Len:    263  Check:  5500  Weight:  1.00
 Name: NT_179893.1/893673-893411          Len:    263  Check:  6774  Weight:  1.00

//


                                   1                                                   50
NC_015763.1:7737518-7737770/1-253  CACAGTAGCG GGCCGTATTA CTTGCGGCCA TCGTGTCCAA CTCCATTTCC 
NT_179893.1/893673-893411          CACAGTAACG GGCCGTATTA CTTGCGGCCA TCGTGTCCAA CTCCATTTCC 


                                   51                                                 100
NC_015763.1:7737518-7737770/1-253  GGTTGAGACC GATGCCCCCG CGTCGAGAGT CAGTTCAGCC TGCGGAAACG 
NT_179893.1/893673-893411          GGTTGCGACC GATGCCCCCG CGTCGAGAGT CAGTTCAGCC TGCGGAAACA 


                                   101                                                150
NC_015763.1:7737518-7737770/1-253  GAGAGAAAGA GAGA--GGGA AAGAGAGAGA GAGAGAG--- -----AGAGA 
NT_179893.1/893673-893411          GAGAGAAAGA GAGAAAGAGA AAGAGAGAGG GAGAGAGGGA GAGAGAGAGA 


                                   151                                                200
NC_015763.1:7737518-7737770/1-253  AAGGGACAGA GAAGGCGTAC ACGCACAGAA CACACCGCCA CGCGTCGTCG 
NT_179893.1/893673-893411          GAGGGACAGA GAAGGCGAAC ACGCACAGAA CACACCGCTA CGCGTCGTCG 


                                   201                                                250
NC_015763.1:7737518-7737770/1-253  TCCGTCAAGG CAACCGCATA GGTACGCAAA TGCGCGCGTA CGTGTGAACG 
NT_179893.1/893673-893411          TCCGTCAAGG CAGCCGCATA GGTACGCAAA TGCGCGCGTA CGTGTGAACG 


                                   251                                                300
NC_015763.1:7737518-7737770/1-253  ACGTGACGCT GGG 
NT_179893.1/893673-893411          ACGTGACGCA GGG 


NoName   MSF: 2  Type: N  Thu Apr 20 21:54:39 2017  Check: 00 ..

 Name: NC_015763.1:7880641-7880900/1-260  Len:    260  Check:  7270  Weight:  1.00
 Name: NT_179893.1/748087-747841          Len:    260  Check:  2839  Weight:  1.00

//


                                   1                                                   50
NC_015763.1:7880641-7880900/1-260  GAAGGTTTAA CGACAGTAGA CGAACTCTGG ATTTCCTCGA TTTTCAGACG 
NT_179893.1/748087-747841          GAAGGTTTAA CGACAGTAGA CGAACTCTGG ATTTCCTCGA TTTTCAGGCG 


                                   51                                                 100
NC_015763.1:7880641-7880900/1-260  AATTCTCACA AAGAAAGTCT AACGATTCAT CTTCTTCCTT CCGGTCGAAT 
NT_179893.1/748087-747841          GATTCTCACA AGGAAAGTCT AACGATTCAT CTTCTTTCTT CCGGTCGAAT 


                                   101                                                150
NC_015763.1:7880641-7880900/1-260  GCGATCCTCT TACGCGATTC TCTTACGCGA TTCTCTTACG CGATTTTCCT 
NT_179893.1/748087-747841          GCGATCCTCT TACGCGATTC TCTTACGCGA TTC------- ------TCCT 


                                   151                                                200
NC_015763.1:7880641-7880900/1-260  ACGCGATTCT TCGGTTAAGA ACTAACAGTC ACGGGTGACC GAGCTACGTC 
NT_179893.1/748087-747841          ACGCGATTCT TCGATTAAGA ACTAACAGTC ACGGTTGACC GAACTACGTC 


                                   201                                                250
NC_015763.1:7880641-7880900/1-260  GCGCCGGTTA ATTCGTCAGC GACGCGCGAG TTCCGTGCTC CGGATGATAA 
NT_179893.1/748087-747841          GCGTCGGTTA ATTCGTCAGC GACGCGCGAG TTCCGTGCTC CGGATGATAA 


                                   251                                                300
NC_015763.1:7880641-7880900/1-260  TGCCGGTCCA 
NT_179893.1/748087-747841          TGCCGGTCCA 


NoName   MSF: 2  Type: N  Thu Apr 20 21:54:40 2017  Check: 00 ..

 Name: NC_015763.1:7914268-7914506/1-234  Len:    234  Check:  8621  Weight:  1.00
 Name: NT_179893.1/715810-715583          Len:    234  Check:  3651  Weight:  1.00

//


                                   1                                                   50
NC_015763.1:7914268-7914506/1-234  TACGGTATCT CGAGGTCGCG AGCGCTTCAC GAATAAATTC GCATCGACTA 
NT_179893.1/715810-715583          TACGGTATCT CGAGGTCGCG AGCGCTTCAC GAATAAATTC GCATCGACTA 


                                   51                                                 100
NC_015763.1:7914268-7914506/1-234  CGGGGAAAGG GGAATAAGAG GGAAGTCTGG TCTTCGTTGT CATCGTTCCT 
NT_179893.1/715810-715583          CGGGGAAAGG GGAATAAGAG GGAAGTCTGG TCTTCGTTGT CATCGTTCCC 


                                   101                                                150
NC_015763.1:7914268-7914506/1-234  GTCGCGTCGT CGTTGTCGTT GTCGTCGTCG TCGTCGTCGA CTAATTCTCA 
NT_179893.1/715810-715583          GTCGCGTC-- ----GTCGTT GTCGACGTCG TCGTCGTCGA CTAATTCTCA 


                                   151                                                200
NC_015763.1:7914268-7914506/1-234  TCGATGTGGA TAATTGAACA TCACGTCGGA GTAAACACGG TAGCGCGGAT 
NT_179893.1/715810-715583          TCGATGTGGA TAATTGAACA TCACGTCGCA GTAAACACGG TAGCGCGGAT 


                                   201                                                250
NC_015763.1:7914268-7914506/1-234  AACGACAGAC CGAGTTATCA TCCCTGCCAA GACG 
NT_179893.1/715810-715583          AACGACAGAC CGAGTTACCA TCCCTGCCAA GACG 


NoName   MSF: 2  Type: N  Thu Apr 20 21:54:40 2017  Check: 00 ..

 Name: NC_015763.1:7915282-7915512/1-231  Len:    231  Check:  9427  Weight:  1.00
 Name: NT_179893.1/714804-714590          Len:    231  Check:  1179  Weight:  1.00

//


                                   1                                                   50
NC_015763.1:7915282-7915512/1-231  ATGCCGATCT CCAACCATTC GGCACAAAAT ATACCCTCTC TCCCTTGTGA 
NT_179893.1/714804-714590          ATGCCGATCT CCAACCATTC GACACAAAAT ATACCCTCTC TCCCCTGTGA 


                                   51                                                 100
NC_015763.1:7915282-7915512/1-231  ATTTGAGAAA CGCGCACGGG ATTTGAGAAT TCCCTGCATC GGGACTCGTA 
NT_179893.1/714804-714590          ATTTGAGAAA CGCGCACGGG ATTTGAGAAT CCCCTGCATC GGGACTCGTA 


                                   101                                                150
NC_015763.1:7915282-7915512/1-231  GTTCGTTCGT TCGTTTGTTC GTTCGTTCGT TGGGAAAGCT GGAAGGTTTA 
NT_179893.1/714804-714590          GTTCGTTCGT TCGTT----- ---------- -GGGAAAGCT GGAAGGTTTA 


                                   151                                                200
NC_015763.1:7915282-7915512/1-231  ACCATCGTTG GAGCGGAAAA TAGGCGATGG TTTTAATGTG TGCCGAAATT 
NT_179893.1/714804-714590          ACCATCGTTG GAGCGGAAAA TAGGCGATGG TTTTAATGTG TGCCGAAATT 


                                   201                                                250
NC_015763.1:7915282-7915512/1-231  CGGTAACGGT AAAACGGATC GGAGCGGTCG G 
NT_179893.1/714804-714590          CGGTAACGGA AAAACGCATC GGATCGGTCG G 


NoName   MSF: 2  Type: N  Thu Apr 20 21:54:42 2017  Check: 00 ..

 Name: NC_015763.1:8131027-8131271/1-245  Len:    245  Check:  2997  Weight:  1.00
 Name: NT_179893.1/494409-494178          Len:    245  Check:  7540  Weight:  1.00

//


                                   1                                                   50
NC_015763.1:8131027-8131271/1-245  ATGGACGGGC GCGTTGGAAG CCCCGGCGAA GCGCCAGAAC CAGCAGGGAT 
NT_179893.1/494409-494178          ATGGACGGGC GCGTTGGAAG CCCCGGCGAA GCGCCAGAAC CAGCAGGGAT 


                                   51                                                 100
NC_015763.1:8131027-8131271/1-245  GCTTGAAGAA GAGGAGCTGA GACTAGGGGA AAGACGAAAG GCAGAAGAAA 
NT_179893.1/494409-494178          GCTTGAAGAA GAGGAGCTGA GACTAGGGGA AAGACGAAAG ACA------- 


                                   101                                                150
NC_015763.1:8131027-8131271/1-245  GACAGAGAGA CAGAGAGACA GAGAGAGAAG AGAGGGACAG AGAGGGCGAA 
NT_179893.1/494409-494178          -----AGAGA GAGAGAGAGA GAGAGAGA-G AGAGGGACAG AGAGGGCGAG 


                                   151                                                200
NC_015763.1:8131027-8131271/1-245  GAGGGGTTAG GCAAGAGGAT ATGGAGGCTT CGTTCGCAAA GGAATGATGT 
NT_179893.1/494409-494178          GAGGGGTTAG GCAAGAGGAT ATGGAGGCTT CGTTCGCAAA GGAATGATGT 


                                   201                                                250
NC_015763.1:8131027-8131271/1-245  ATGATCTATC CGTGCCACGC TCTGCGGTAG CGAGATTTTC AACCC 
NT_179893.1/494409-494178          ATGATCTATC CGTGCCACGC TCTGCGGTAG CGAGATTTTC AACCC 


NoName   MSF: 2  Type: N  Thu Apr 20 21:54:42 2017  Check: 00 ..

 Name: NC_015763.1:8168170-8168426/1-257  Len:    257  Check:  6222  Weight:  1.00
 Name: NT_179893.1/457312-457074          Len:    257  Check:  4005  Weight:  1.00

//


                                   1                                                   50
NC_015763.1:8168170-8168426/1-257  AGGCAACCAT TGCAACTCGA AACGTCCGAA ATCCCGTTCA ATATCAATTA 
NT_179893.1/457312-457074          AGGCAACCAT TGCAACTCGA AACGTCCGAA ATCCCGTTCA ATATCAATTA 


                                   51                                                 100
NC_015763.1:8168170-8168426/1-257  TGGATTACGA AATCGTACGC CAGCTTTTCA CAGTCTCGGC TATATGACCG 
NT_179893.1/457312-457074          TGGATTACGA AATCGTACGC CAGCTTTTCA CAGTCTCGGC TATATGACCG 


                                   101                                                150
NC_015763.1:8168170-8168426/1-257  TCCACCCTCT CCACCCTCTC CACCCTCTCC ACCCTCTCCA CCCTCTCTGC 
NT_179893.1/457312-457074          TCCACCCTCC CCACCCTCTT CACCCTCTC- ---------- -------TGC 


                                   151                                                200
NC_015763.1:8168170-8168426/1-257  CATCTCCGGT TGCCGCCTCT CACTCCTAGT TTCATATTGC TCGTGTGTTC 
NT_179893.1/457312-457074          CATCTCCGGT TGCCGCCTCT CACTCGTAGT TTCATATTGC TCGTGTATTC 


                                   201                                                250
NC_015763.1:8168170-8168426/1-257  GAAACTAACC AACGCTGCTG GCCGCAGTAT AATTTGCTTA ATTCTCGCGG 
NT_179893.1/457312-457074          GAAACTAACC AGCGCTGCTG GCCGCAGTAT AATTTGCTTA ATTCTCGCGG 


                                   251                                                300
NC_015763.1:8168170-8168426/1-257  TGCACCG 
NT_179893.1/457312-457074          TGCACCG 


NoName   MSF: 2  Type: N  Thu Apr 20 21:57:39 2017  Check: 00 ..

 Name: NC_015763.1:8841282-8841532/1-251  Len:    263  Check:  7466  Weight:  1.00
 Name: NT_176436.1/223084-223342          Len:    263  Check:  3677  Weight:  1.00

//


                                   1                                                   50
NC_015763.1:8841282-8841532/1-251  CGTCGCAAGC ACGGAAACGA CGACTCGAAC GGCGATGTCG AAGGAACGAA 
NT_176436.1/223084-223342          CGTCGCAAGC ACGGAAACGA CGACTCG--- -GCGATGTCG AAGGAACGAA 


                                   51                                                 100
NC_015763.1:8841282-8841532/1-251  TTTTCATGGA AGCGTTTTCG CTTGGTCGAA ATGAAAGTGG CGAGGAAGCC 
NT_176436.1/223084-223342          TTTTCATGGA AGCGTTTTCG CTTGGTCGAA ATGAAAGTGG CGAGGAAGCC 


                                   101                                                150
NC_015763.1:8841282-8841532/1-251  GGAGCAAGAG GAGAGGAGGA GGAAGAGG-- ---------- AGGAGGAGGA 
NT_176436.1/223084-223342          GGAGCAAGTG GAGAGGAGGA GGATGAGGAA GAGGAGGAGG AGGAGGAGGA 


                                   151                                                200
NC_015763.1:8841282-8841532/1-251  GGTGGAGGAG GAATGTGGGC GCGCTTGCAC TCGATTACGC GTTCGATAGA 
NT_176436.1/223084-223342          GGTGGAGGAG GAATGTGGGC GCGCTTGCAC TCGATTACGC GTTCGATAGA 


                                   201                                                250
NC_015763.1:8841282-8841532/1-251  CGTTGATTAT CGACAAAACA CGTTGGTTCG ACAGCCCCCT GACGATGACG 
NT_176436.1/223084-223342          CGTTGATTAT CGACAAAACA CGTTGGTTCG ACAGCCCCCT GACGATGACG 


                                   251                                                300
NC_015763.1:8841282-8841532/1-251  AGCGGCCCTG TAC 
NT_176436.1/223084-223342          AGCGGCCCTG TAC 


NoName   MSF: 2  Type: N  Thu Apr 20 21:57:40 2017  Check: 00 ..

 Name: NC_015763.1:8957179-8957422/1-244  Len:    244  Check:  303  Weight:  1.00
 Name: NT_176436.1/344445-344679          Len:    244  Check:  4338  Weight:  1.00

//


                                   1                                                   50
NC_015763.1:8957179-8957422/1-244  AAATTTATCA TTGCTTATCT TAATCTCATT AAACTGTCAC CAGGAACAAG 
NT_176436.1/344445-344679          AAATTTGTCA TTGCTTATCT TAATCTCATT AAACTGTCAC CAGGAGCAAG 


                                   51                                                 100
NC_015763.1:8957179-8957422/1-244  AAAAAAGGGT ATTGAACACG TCGACAGTGC CGACAAACAA TATACCGCCG 
NT_176436.1/344445-344679          AAAAAAGGGT ATTGAACACG TCGACAGTGC CGACAAACAA TATACCGCCG 


                                   101                                                150
NC_015763.1:8957179-8957422/1-244  GCACCCCCAG CACCTCCAGC ACCTCCGGCA CCTCCAGCAC CTCCGGCGCC 
NT_176436.1/344445-344679          ---------G CGCCTCCAGC ACCACCAGCA CCTCCAGCAC CTCCGGCGCC 


                                   151                                                200
NC_015763.1:8957179-8957422/1-244  TGTAGCGCCT GTAGCGCCTC CAGCACCACC GGCTCCACCC CCGCTTCCGC 
NT_176436.1/344445-344679          TGTAGCGCCT GTAGCGCCTC CAGCACCACC GGCTCCACCC CCGCTTCCTC 


                                   201                                                250
NC_015763.1:8957179-8957422/1-244  TTCTTTCGAA GACCAAAAGC GCCGAGGATT CCGTGGAGAT GCAA 
NT_176436.1/344445-344679          TTCTTTCGAA GACCAAAAGC GCCGAGGATT CCGTGGAGAT GCAA 


NoName   MSF: 2  Type: N  Thu Apr 20 21:57:41 2017  Check: 00 ..

 Name: NC_015763.1:9110000-9110312/1-313  Len:    328  Check:  6002  Weight:  1.00
 Name: NT_176436.1/495644-495971          Len:    328  Check:  990  Weight:  1.00

//


                                   1                                                   50
NC_015763.1:9110000-9110312/1-313  TCTGCTTCTT GATATACGTC CCTCCGACTG TGATCCACTC CTTGATCCTG 
NT_176436.1/495644-495971          TCTGCTTCTT GATACACGTC CCTCCGACTG TGAACCACTC CTTGATTCTG 


                                   51                                                 100
NC_015763.1:9110000-9110312/1-313  ATCTTGA--- ---CCTTGAT CGCGAAGCTG CTTTTCTGGA ACCACTAGGA 
NT_176436.1/495644-495971          ATCTTGATCT TGACCTTGAT CGCGAAGCTG CTTTTCTGGA ACCACTAGGG 


                                   101                                                150
NC_015763.1:9110000-9110312/1-313  GACCTTGATC TCGATCGTGC ACTAGCTGCA GATCCCGATC TCGAACGT-- 
NT_176436.1/495644-495971          GACCTTGATC TCGATCGTGC ACTAGCTGCA GATCCCGATC TCGAACGTGC 


                                   151                                                200
NC_015763.1:9110000-9110312/1-313  -------GCA GAGCCTGATC TCGATCGTGC GCTAGCTGCA GAACCCGATC 
NT_176436.1/495644-495971          ACTACGTGCA GAGCCTGATC TCGATCGTGC GCTAGCTGCA GAACCCGATC 


                                   201                                                250
NC_015763.1:9110000-9110312/1-313  TTGATCGTGC ACTAACTGCA GAACCCGACC TTGATCTTGG CTGCGATCCA 
NT_176436.1/495644-495971          TTGATCGTGC ACTAGCTGCA GAACCCGACC TTGATCTTGG CTGCGATCCA 


                                   251                                                300
NC_015763.1:9110000-9110312/1-313  CTTTTCCTCG AACCACTACG CGATCTTGAT CGCGATTGAC TCTTCCGCGA 
NT_176436.1/495644-495971          CTTTTCCTCG AACCACTACG CGATCTTGAT CGCGATTGAC TTTTCCGCGA 


                                   301                                                350
NC_015763.1:9110000-9110312/1-313  CCCTGATCTT GATCTCGAGC GTGAACCA 
NT_176436.1/495644-495971          CCCTGATCTT GATCTCGAGC GTGAACCA 


NoName   MSF: 2  Type: N  Thu Apr 20 21:57:42 2017  Check: 00 ..

 Name: NC_015763.1:9110312-9110594/1-283  Len:    283  Check:  7775  Weight:  1.00
 Name: NT_176945.1/210140-210374          Len:    283  Check:  847  Weight:  1.00

//


                                   1                                                   50
NC_015763.1:9110312-9110594/1-283  ACTTTTCGCT GAAACGGATC TTGATCTCGA CGGACTTTTC GACCGCGATT 
NT_176945.1/210140-210374          ACTTTTCTCT GCAACGAATC TGGATCTCGA CGGACTTTTC GAACACGATT 


                                   51                                                 100
NC_015763.1:9110312-9110594/1-283  GACTTCTCGA CTTAGAACCT GAACGAGATC TAGACCGTGA ACGAGATACG 
NT_176945.1/210140-210374          GACTTCTCAG CTTGGAACCT GAACGAGATC TAGACCGTGG ACGAAATACG 


                                   101                                                150
NC_015763.1:9110312-9110594/1-283  GATCGAGATT GAAATCTTGA TCGTGATCGT GATCGCAATT GTGATCGTGA 
NT_176945.1/210140-210374          GATCGAGATT GAATTCCTGA TCGTGATCGT G--------- ---------- 


                                   151                                                200
NC_015763.1:9110312-9110594/1-283  TCGTGATCGC AATCGCAATC GTGATCGCGA TCGTGATCGC GATCGTGAAC 
NT_176945.1/210140-210374          ---------- ---------- ---------A TCGTGATCCC AATCGTGAAC 


                                   201                                                250
NC_015763.1:9110312-9110594/1-283  TACTTCTAGA ACGGCTTCTA AGTTTCGATC TGGAACGAGA CCTAGATCTC 
NT_176945.1/210140-210374          TACTTCTAGA ACGGCTTCTA AATTTCGATC TGGAACGAGA CCTAGATTTC 


                                   251                                                300
NC_015763.1:9110312-9110594/1-283  GATGCACGGG ATCCTTCTGA GTCAGACATA ATT 
NT_176945.1/210140-210374          GATGTACGGG ATTCTTCTAA GTGATACATA ATT 


NoName   MSF: 2  Type: N  Thu Apr 20 21:57:42 2017  Check: 00 ..

 Name: NC_015763.1:9117121-9117356/1-236  Len:    236  Check:  9199  Weight:  1.00
 Name: NT_176436.1/505284-505517          Len:    236  Check:  8020  Weight:  1.00

//


                                   1                                                   50
NC_015763.1:9117121-9117356/1-236  CAATGCGTGA AACTGGAACA GGTGGAACGA GCCTTATTAG CATATGTAGC 
NT_176436.1/505284-505517          CAATGCGTGA AACTGGAACA GATGGAACGA GGCTTATTAG CATATGTAGC 


                                   51                                                 100
NC_015763.1:9117121-9117356/1-236  CATGTATTGT TTGTTATATA GGTTGTCGCA ATAGATGATT CTATTCGCGT 
NT_176436.1/505284-505517          CATGTATTGT TTGTTATACA GGTTGTTGCA ACAGATGATT TTATTCGCGT 


                                   101                                                150
NC_015763.1:9117121-9117356/1-236  AACACATAGC TTGGAACACA TAGCTTCGAA CACATACGAC AAACCAGAGC 
NT_176436.1/505284-505517          AACACATAGC TTGGAACAC- -AGCTTCGAA CACATACGAC AAACCAGAAC 


                                   151                                                200
NC_015763.1:9117121-9117356/1-236  AATGACGTTA TATTCCGATT ACATCCTAAT CTGAAAGGAT CGTATCGGAC 
NT_176436.1/505284-505517          AATGACGTTA TGTTCCGATT ACATCTTAAT CTGAGAGGAT CGTATCGAAT 


                                   201                                                250
NC_015763.1:9117121-9117356/1-236  GAAGATATAC CTTGTATTGA TGAACCAGCA TGCCAG 
NT_176436.1/505284-505517          GAAGATATAC CTTGTATTGA TGGACCAGCA TGCCAG 


NoName   MSF: 2  Type: N  Thu Apr 20 21:57:43 2017  Check: 00 ..

 Name: NC_015763.1:9184937-9185212/1-276  Len:    279  Check:  1559  Weight:  1.00
 Name: NT_176436.1/576347-576625          Len:    279  Check:  2594  Weight:  1.00

//


                                   1                                                   50
NC_015763.1:9184937-9185212/1-276  GGTGCTACTG GTACGAGTAT TGTGTCTCGT ATACGTTCTT GCGTTCATAG 
NT_176436.1/576347-576625          GGTGCTACTG GTACGAGTAT TGTGTCTCGT ATACGTTCTT GCGTTCATAG 


                                   51                                                 100
NC_015763.1:9184937-9185212/1-276  TCGGTGCCCT AGCCTGGTGC TGGTAGCAAC GACACCGAGC TGCTGGTGCC 
NT_176436.1/576347-576625          TCGGTGCCCT AGCCTGGTGC TGGTAGCAAC GACACCGAGC TGCTGGTGCC 


                                   101                                                150
NC_015763.1:9184937-9185212/1-276  TGGTG---GT GGTGGTGGTG GTGGTGCTGT CGATGGTGGT AGTGGAAGCC 
NT_176436.1/576347-576625          TCGTGCTGGT GGTGGTGGTG GTGGTGCTGT CGATGGTGGT AGTGGAAGCC 


                                   151                                                200
NC_015763.1:9184937-9185212/1-276  GGTAGTGGTG GTGGTGGTTG TGGTGGTGGG TCGAAATAGT GGGGGAAGGA 
NT_176436.1/576347-576625          GGTAGTGGTG GTGGTGGTTG TGGTGGTGGG TCGAAATAGT GGGGGAAGGA 


                                   201                                                250
NC_015763.1:9184937-9185212/1-276  TGTTGGAGGG TTGCTGAAGT TTCCCTAACG CTCGATGGCG TACCAGTGCG 
NT_176436.1/576347-576625          TGTTGGAGGG TTGCTGAAGT TTCCCTAACG CTCGATGGCG TACCAGTGCG 


                                   251                                                300
NC_015763.1:9184937-9185212/1-276  GATCGTGATT CTGTGGGACG TGCAGCGTC 
NT_176436.1/576347-576625          GATCGTGATT CTGTGGGACG TGCAGCGTC 


NoName   MSF: 2  Type: N  Thu Apr 20 21:57:44 2017  Check: 00 ..

 Name: NC_015763.1:9195912-9196144/1-233  Len:    235  Check:  3795  Weight:  1.00
 Name: NT_176436.1/587948-588170          Len:    235  Check:  2317  Weight:  1.00

//


                                   1                                                   50
NC_015763.1:9195912-9196144/1-233  CTATGTGCTC GTGTACAACT GACTGGGGTT CACAGTTAGA TGTGTTCGTT 
NT_176436.1/587948-588170          CTATGTGCTC GTGTAGAACT GACTCGGGTT CACAGTTAGA TGTGTTCGTT 


                                   51                                                 100
NC_015763.1:9195912-9196144/1-233  CGTGCACTTA ATGATGCCGA GTTAATGCAT GGAATTACG- -TGTGTGGGT 
NT_176436.1/587948-588170          CGTGCACTTA ATGATGCCGA GTTAATGCAT GGGATTACGC GTGTGTGGGT 


                                   101                                                150
NC_015763.1:9195912-9196144/1-233  ACATATATGT GTATATATAT GTATATATAT GTATACCGCA AGAATTCGAC 
NT_176436.1/587948-588170          ACATATATAT GTATATATAT ---------- --ATACCGCA AGAATTCGAC 


                                   151                                                200
NC_015763.1:9195912-9196144/1-233  TAGGAAAAAC CGGGATGGTC GGATTTAGGG AGGGCGTACC GTGATCTTAT 
NT_176436.1/587948-588170          CAGGAAAAAC CGGGATGGCC GGATTTAGGG AGGGCGTACC GTGATCTTGT 


                                   201                                                250
NC_015763.1:9195912-9196144/1-233  TATTAACAGA ATGTGGGGTT TGTCATCTCC GAATT 
NT_176436.1/587948-588170          TATTAACAGG ATGTGGGGTT TGTCATCTCC GAATT 


NoName   MSF: 2  Type: N  Thu Apr 20 21:57:48 2017  Check: 00 ..

 Name: NC_015763.1:9425816-9426045/1-230  Len:    230  Check:  753  Weight:  1.00
 Name: NT_176436.1/818414-818639          Len:    230  Check:  3793  Weight:  1.00

//


                                   1                                                   50
NC_015763.1:9425816-9426045/1-230  GTAATCAGCT CCATAATTTA CCACACGACC ACGCTTATCG TTCTAGCTAG 
NT_176436.1/818414-818639          GTAATCAGCT CCATAATTTA CCACGCGACC ACGCTTATCG TTCTAGCTAG 


                                   51                                                 100
NC_015763.1:9425816-9426045/1-230  CTAACCTCCT CCGCATCATC GCGGATTTCC TTCTTTCCAC TTTCGCGCAA 
NT_176436.1/818414-818639          CTAACCTCCT CCGCATCATC GCGGATTTCC TTCTTTCCAC TTTCGCGCAA 


                                   101                                                150
NC_015763.1:9425816-9426045/1-230  CTCTCTCTCC CTCTCTCTCT CTCTCTCTCT GCTCCATGTT ACCGCTGCTT 
NT_176436.1/818414-818639          CTCTCT---- CTCTCTCTCT CTCTCTCTCT GCTCGCTGTT ACCACTGCTT 


                                   151                                                200
NC_015763.1:9425816-9426045/1-230  ATACAGCTAC TTACGCTTCC CTATCATCCC ATGTCTAGAT CGTTTGAAAC 
NT_176436.1/818414-818639          ATGCAGCTAC TTACGCTTCC CTATCATCCC ATGTCTAGAT CGTTTGAAAC 


                                   201                                                250
NC_015763.1:9425816-9426045/1-230  TTACGAACGT ACGATTATCT GTCGGCCGTA 
NT_176436.1/818414-818639          TTACGAACGT ACGATTATCT GTCAGCCGTA 


NoName   MSF: 2  Type: N  Thu Apr 20 21:58:49 2017  Check: 00 ..

 Name: NC_015763.1:9594448-9594677/1-230  Len:    240  Check:  1769  Weight:  1.00
 Name: NT_176436.1/985850-986089          Len:    240  Check:  6472  Weight:  1.00

//


                                   1                                                   50
NC_015763.1:9594448-9594677/1-230  GTCGGTTTGT GGTGGCCCGA GTTTCTACGT TTTCCGGCGA CTTATCGCGG 
NT_176436.1/985850-986089          GTCGGTTTGT GGTGGCCCGA GTTTCTACGT TTTCCGGCGA CTTATCGCGG 


                                   51                                                 100
NC_015763.1:9594448-9594677/1-230  AATTGGATAT TTCTTGTCGC AAAGGATATT GGAATCGGAA ATAACAGACG 
NT_176436.1/985850-986089          AATTGGATAT TTCTTGTCGC AAAGGATATT GGAATCGGAA ATAACAGGCG 


                                   101                                                150
NC_015763.1:9594448-9594677/1-230  TCTCTCTCTT TCTCTCTCTC TCT------- ---CTCTCTC AACCTCCGTT 
NT_176436.1/985850-986089          TCTCTCTCTC TCTCTCTCTC TCTCTCCCCC TTCCTCCCTC AACCCCCGTT 


                                   151                                                200
NC_015763.1:9594448-9594677/1-230  GGTCTAACGT CTTTCTTGCG AAACGGAAGT AGATAGGAAA TCGTTGATAG 
NT_176436.1/985850-986089          GGTCTAACGT CTTTCTTGCG AAACGGAAGT AGATAGGAAA TCGTTGATAG 


                                   201                                                250
NC_015763.1:9594448-9594677/1-230  TTTGCCGATC GTCGCGCACG AAATATCTAC GATGTTCTTT 
NT_176436.1/985850-986089          TTCGCCGATC GTCGCGCACG AAATATCTAC GATGTTCTTT 


NoName   MSF: 2  Type: N  Thu Apr 20 21:58:50 2017  Check: 00 ..

 Name: NC_015763.1:9838983-9839229/1-247  Len:    247  Check:  3356  Weight:  1.00
 Name: NT_176436.1/1230956-1231194        Len:    247  Check:  6649  Weight:  1.00

//


                                   1                                                   50
NC_015763.1:9838983-9839229/1-247  ACATGGTGCG TACTGTAGCT GGCCCATAAT GGCCACGAGA CCGGATCCCG 
NT_176436.1/1230956-1231194        ACATGGTGCG TACTGTAGCT GGCCCATAAT GGCCACAAGG CCGGATCCCG 


                                   51                                                 100
NC_015763.1:9838983-9839229/1-247  TTTTAGTTTC GGGAGATCGT AGCACACAGG CTGGCTGGTT TGACTAGCTA 
NT_176436.1/1230956-1231194        TTTTAGTTTC GGGAGATCGT AGCACACAGG TTGGCTGGTT TGACTAGCTA 


                                   101                                                150
NC_015763.1:9838983-9839229/1-247  GCTGGTTGCC TGGCTGGTTG GCTGGCTGGC TGGCTGGCTG GCTGGCTTGC 
NT_176436.1/1230956-1231194        GCTGGTTGCC TGGCTGGT-- ------TGGC TGGCTGGCTG GCTGGCTTGC 


                                   151                                                200
NC_015763.1:9838983-9839229/1-247  TTGCACATTC GAAAAATCGG TGTTTGTTAT TGCCAAGCGT GCATGTACGT 
NT_176436.1/1230956-1231194        TTGCACATTC GAAAAATCGG TGTTTGTTAT TGCCAAGCGT GCATGTACGT 


                                   201                                                250
NC_015763.1:9838983-9839229/1-247  GCGGTCCTAT CCAGTCGCGT GTGGTCCGCC TCGATATCCG GAAAAAT 
NT_176436.1/1230956-1231194        GCGGTCCTAT CCAGTCGCGT GTGGTCCGCC TCGATATCCG GAAAAAT 


NoName   MSF: 2  Type: N  Thu Apr 20 21:58:50 2017  Check: 00 ..

 Name: NC_015763.1:9856748-9856986/1-239  Len:    239  Check:  1241  Weight:  1.00
 Name: NT_176436.1/1248566-1248793        Len:    239  Check:  5139  Weight:  1.00

//


                                   1                                                   50
NC_015763.1:9856748-9856986/1-239  AAGTTATTTG ATTGTACAAG TGCAGTCGGA AACGATTTGT ATTAAGAATT 
NT_176436.1/1248566-1248793        AAGCTATTTG ATCGTACAAG TGCAGTCGGA AACGATTTGT ATTAAGAATT 


                                   51                                                 100
NC_015763.1:9856748-9856986/1-239  TATGGACGCA TTAGGTGGCA TTATTTCTAT CTAATAAATC GCTCGGAATG 
NT_176436.1/1248566-1248793        TATAGACGCA TTAGGTAGCA TTATTTCTAT CTAATAAATC GCTCGGAATG 


                                   101                                                150
NC_015763.1:9856748-9856986/1-239  TTTTCCTCCT TTTTCCCTCT TTTTCCCCCA TTTTCCCCCG TGATCCAAAA 
NT_176436.1/1248566-1248793        TTTCCCTCCT TTTTCCCCCT TTT------- ----CCCCCG TGATCCAAAA 


                                   151                                                200
NC_015763.1:9856748-9856986/1-239  ACAATTGCAT ATTTTGAAAC GTGCAATAAG TATACACGGT AATCATACAT 
NT_176436.1/1248566-1248793        ACAATTGCAT ATTTTGAAAC GTGCAATAAG TATACACGAT AATCATACAT 


                                   201                                                250
NC_015763.1:9856748-9856986/1-239  GGAATTTATT CAGAGTATTT CGCAATTTTT GGCAAATTG 
NT_176436.1/1248566-1248793        GGAATTTATT CAGAGTGTTT CGCAATTTTT GGGAAATTG 


NoName   MSF: 2  Type: N  Thu Apr 20 21:58:51 2017  Check: 00 ..

 Name: NC_015763.1:9930048-9930311/3-264  Len:    262  Check:  75  Weight:  1.00
 Name: NT_176436.1/1323330-1323563        Len:    262  Check:  8469  Weight:  1.00

//


                                   1                                                   50
NC_015763.1:9930048-9930311/3-264  CCATTGTGCT CACGCGTATA TTTCCATAAC GATTAATACT GTCGACGTTA 
NT_176436.1/1323330-1323563        CCATTGTGCT CACGCGTATA TTTCCATAAC GATTAATGCT GTCGGCGTTA 


                                   51                                                 100
NC_015763.1:9930048-9930311/3-264  CACGCGATTC CGTATCGTCG CTGCAATTTC AAAAACATCG CAGCTCACTC 
NT_176436.1/1323330-1323563        CACGCGATTC CGTATCGTCG CCGTAATTTC AAAAACATCG CAGCTCGCTC 


                                   101                                                150
NC_015763.1:9930048-9930311/3-264  CGATTTTGCT GTTCCGATTT TGCTTTTGCG ATTTCGCTCT TTCGATGTTG 
NT_176436.1/1323330-1323563        CGATTTT--- ---------- -GCTT----- ---------T TCCGATGTTG 


                                   151                                                200
NC_015763.1:9930048-9930311/3-264  CTGATCCGAT TTAGTTACCT CGAATTCTGG TAGGTAACTC GGTCGTACGA 
NT_176436.1/1323330-1323563        CTGTTCCGAT TTAGTTATCT CGAATTCTGC TAGGTAACTC GGTCGTACGA 


                                   201                                                250
NC_015763.1:9930048-9930311/3-264  GTGACGCAGG GACGATGACG AGACCGATCG AAATTCAGAG AGGGTGCAAA 
NT_176436.1/1323330-1323563        ATGACGAAGG GACGATGACG AGACCGATCG AAATTCAGAG AGGGTACAAA 


                                   251                                                300
NC_015763.1:9930048-9930311/3-264  AATAGGACGA AA 
NT_176436.1/1323330-1323563        AATAGGACGA AA 


NoName   MSF: 2  Type: N  Thu Apr 20 21:58:52 2017  Check: 00 ..

 Name: NC_015763.1:10311130-10311389/1-260  Len:    260  Check:  4997  Weight:  1.00
 Name: NT_176781.1/121387-121619            Len:    260  Check:  4036  Weight:  1.00

//


                                     1                                                   50
NC_015763.1:10311130-10311389/1-260  ATGATTACTC TTCAATGTAA CAGACGACAT GGTCGACGTT GTCGAAGAAA 
NT_176781.1/121387-121619            ATGATTACTC TTCAATGTAA CAGACGACAT GGTCGAAGTT GTCGAAGAAG 


                                     51                                                 100
NC_015763.1:10311130-10311389/1-260  TGGATAACTC ATTCTCTAGA GGAGGCGGTG GAGGTGGTGG TGGTACAAAA 
NT_176781.1/121387-121619            TGGATAACTC ATTCTCTAGA GGAGGCGGTG GAGGTGGCGG TGGTACAAAA 


                                     101                                                150
NC_015763.1:10311130-10311389/1-260  GGTGTTAATG GTGTTGATGG TGTTGATGGT GTTGATGGTG TTGTTGGTGT 
NT_176781.1/121387-121619            GGTGTTACCA ATGTCGA--- ---------- ---------- ----TGGTGT 


                                     151                                                200
NC_015763.1:10311130-10311389/1-260  TGTTGGTGTT TCCGGTACAA TTTCATCGTT CACATGCGGA GGTGGTGGGT 
NT_176781.1/121387-121619            TGTTGGTGTT TCCGGCACAA TTTCATCGTT CGCATACGGA GGTGGTGGGT 


                                     201                                                250
NC_015763.1:10311130-10311389/1-260  GGATTTCAAC CACCTGCGTC AGTTCGTTGG ACTTTGGTTT CTTATCTTTG 
NT_176781.1/121387-121619            GAATTTCAAC CACCTGCGTC AATTCGTTGG ACTTTGGTTT CTTATCTCTG 


                                     251                                                300
NC_015763.1:10311130-10311389/1-260  ATTTCCGATC 
NT_176781.1/121387-121619            ATTTCCGGTC 


NoName   MSF: 2  Type: N  Thu Apr 20 21:58:53 2017  Check: 00 ..

 Name: NC_015763.1:10706913-10707149/1-237  Len:    237  Check:  12  Weight:  1.00
 Name: NT_176698.1/671756-671532            Len:    237  Check:  7703  Weight:  1.00

//


                                     1                                                   50
NC_015763.1:10706913-10707149/1-237  ATGAAACGCG TAAACGCGTG CTACGTGACG AGACGTATTT GTTCTCCGAT 
NT_176698.1/671756-671532            ATGAAACGCG TAAACGCGTG CTACGTGACG AGACGTATTT GTTCTCCGAT 


                                     51                                                 100
NC_015763.1:10706913-10707149/1-237  AAACGACATC GGCCAACTAG ATTATAAAGG ATCGTTCAGA CAATCGATGC 
NT_176698.1/671756-671532            AAACGACATC CGCCAACTAG ATTATAAAGG ATCGTTCAGA CAATCAATGT 


                                     101                                                150
NC_015763.1:10706913-10707149/1-237  TATTGTCAAT GTTATTGTCA ATATTATTGT CAATATTCTG ATTTCTCAAC 
NT_176698.1/671756-671532            TATTGTCAAT GTTATTGTCA A--------- ---TATTCAG AGTTCTCAAC 


                                     151                                                200
NC_015763.1:10706913-10707149/1-237  ATTGTATCAA CAATATACAG TATGTTCGTT TTAAACGCGT GCGCTTGATC 
NT_176698.1/671756-671532            ATTGTATGAA CAACATACAG TATGTTCGTT TTAAATGCAC GCGCTTGATT 


                                     201                                                250
NC_015763.1:10706913-10707149/1-237  ACTTCTCCAA GTATCAGAAA TGCGAACAAA TGTTTCA 
NT_176698.1/671756-671532            ACTTCTCCGA GTATCAGAAA TGCGAACAAA TCTTTCA 


NoName   MSF: 2  Type: N  Thu Apr 20 21:59:38 2017  Check: 00 ..

 Name: NC_015763.1:10972650-10972918/1-269  Len:    269  Check:  6788  Weight:  1.00
 Name: NT_176698.1/409080-408846            Len:    269  Check:  3785  Weight:  1.00

//


                                     1                                                   50
NC_015763.1:10972650-10972918/1-269  TCTGTCTCGC CACCCTGCCA AGTGGCCTAA CCCCCCTTGC AACGTGTTTG 
NT_176698.1/409080-408846            TCTGTCTCGC CACCCTGCCA AGTGGCCTAA CCCCCCTTGC AACGTGTTTG 


                                     51                                                 100
NC_015763.1:10972650-10972918/1-269  TTGCCACAAC GTTCTCTGGC TCCGCGATTC TCATTCTCTG TGTTCCACGA 
NT_176698.1/409080-408846            TTGCCACAAC GTTCTCTGGC TCCGCGATTC TCATTCTCTG TGTTCCACGA 


                                     101                                                150
NC_015763.1:10972650-10972918/1-269  TCTCTCTACT GTCTCTCTCT CCCTCCCTCC CTCTCTCTCC CTCCCTCCCT 
NT_176698.1/409080-408846            TCGCTCTACT GTCT------ ---------- ---------- --------CT 


                                     151                                                200
NC_015763.1:10972650-10972918/1-269  CTCTCTCTCT TTCTCTCTCC GTTTCTCTTC GTCCGACCGT TACATTGCCA 
NT_176698.1/409080-408846            CTCTCTCTCT CTCTCTCTCC GTTTCTCTTC GTCCGACCGT TACATTGCCA 


                                     201                                                250
NC_015763.1:10972650-10972918/1-269  CCGAGAGTTG ATTGGATCCA CTTAACGGGG TATACGGCAT GCGACATTAC 
NT_176698.1/409080-408846            CCGAGAGTTG ATTGGATCCA CTTAACGGGG TATACGGCAT GCGACATTAC 


                                     251                                                300
NC_015763.1:10972650-10972918/1-269  TGCTCTATGG TGTATGGCG 
NT_176698.1/409080-408846            TGCTCTATGG TGTATGGCG 


NoName   MSF: 2  Type: N  Thu Apr 20 21:59:42 2017  Check: 00 ..

 Name: NC_015763.1:10988448-10988740/1-293  Len:    296  Check:  6217  Weight:  1.00
 Name: NT_176698.1/392822-392527            Len:    296  Check:  588  Weight:  1.00

//


                                     1                                                   50
NC_015763.1:10988448-10988740/1-293  GTTCGCTGCG GGCAAAAACT GGTTAATCCG GTATCGAAGG GGACCAGCGA 
NT_176698.1/392822-392527            GTTCGCTGCG GGCAAAAACT GGTTAATCCG GTATCGAAGG GGACCAGCGA 


                                     51                                                 100
NC_015763.1:10988448-10988740/1-293  GCACAGAAGG TAGAATCGTT CGCTTATCGA TTCCCCGAAC GTCGTGTACA 
NT_176698.1/392822-392527            GCACAGAAGG TAGAATCGTT CGCTTATCGA TTCCCCGAAC GTCGTGTACA 


                                     101                                                150
NC_015763.1:10988448-10988740/1-293  TCGTCGTCGT CATCGTCGTC GTCATCGTCG TCGTTGTCGT AGTCGTCGTC 
NT_176698.1/392822-392527            TCGTCGTCGT CATCGTCGTC GTCATCGTCG TCGTTGTCGT AGTCGTCGTC 


                                     151                                                200
NC_015763.1:10988448-10988740/1-293  A---TCGTCG TCGTTGTCGT AGTCGTCGTC GTCGACCTCG TTGTCGGTGG 
NT_176698.1/392822-392527            ACCGTCGTCG TCGTTGTCGT AGTCGTCGTC GTCGACCTCG TTGTCGGTGG 


                                     201                                                250
NC_015763.1:10988448-10988740/1-293  TTTTCGTCGC GCGCGCTGAC TCATCGGGCG CTTGCAAAAT AGCCCGTACA 
NT_176698.1/392822-392527            TTTTCGTCGC TCGCGCTGAC TCATCGGGCG CTTGCAAAAT AGCCCGTACA 


                                     251                                                300
NC_015763.1:10988448-10988740/1-293  TAATCGCGCC GCGGTTCGGA GCCAGGAAAT CGTCGACCAC GATTGA 
NT_176698.1/392822-392527            TAATCGCGCC GCGGTTCGGA GTCAGGAAAT CGTCGACCGC GATTGA 


NoName   MSF: 2  Type: N  Thu Apr 20 21:59:42 2017  Check: 00 ..

 Name: NC_015763.1:11064427-11064667/1-241  Len:    241  Check:  2073  Weight:  1.00
 Name: NT_176698.1/313764-313545            Len:    241  Check:  1784  Weight:  1.00

//


                                     1                                                   50
NC_015763.1:11064427-11064667/1-241  TTACCCTGTT CAGTAATCTA AACTTTTGAT GGGAAGGTGA AATAGTTCGA 
NT_176698.1/313764-313545            TTACCCTGTT CAGTAATCTA AAATTTTGAC GAGAAAGTGA AATAGTCGGA 


                                     51                                                 100
NC_015763.1:11064427-11064667/1-241  CGAGTGATCG AAGATGGCAT TGCAAAATAA CAATTACTAT ATTATCTCTC 
NT_176698.1/313764-313545            TGAGTGATAG AAGATAGCAT TGCAAAATAA CAGTTACTAT ATTATCTCTC 


                                     101                                                150
NC_015763.1:11064427-11064667/1-241  TTTTATATAG TTTCATAATA ATTTTAAATA ATTTTATAAT AGAATTCTCT 
NT_176698.1/313764-313545            TTTTATATAG TTT------- ---------- ----TATAAT AGAATTCCCT 


                                     151                                                200
NC_015763.1:11064427-11064667/1-241  TCTTTAATAG TCAAACAAAT TGTAGACAAA TAGATCGTAC GTTGTGTAGG 
NT_176698.1/313764-313545            TTTTTGATAG TCAAACAAAT TGTAGAGAAA TAGATCGTAC GTTGTATATG 


                                     201                                                250
NC_015763.1:11064427-11064667/1-241  TTATATAATT GCGAATATTA ATAGTGAACA AAAATAGTTT C 
NT_176698.1/313764-313545            TTATATAATT GGGAATATTA ATAGCGAATA AAAATAGTTT C 


NoName   MSF: 2  Type: N  Thu Apr 20 22:00:47 2017  Check: 00 ..

 Name: NC_015763.1:11330659-11330890/1-232  Len:    232  Check:  760  Weight:  1.00
 Name: NT_176698.1/37447-37228              Len:    232  Check:  9589  Weight:  1.00

//


                                     1                                                   50
NC_015763.1:11330659-11330890/1-232  TGGTGCGCAT CGTAAAAAGA TTAACCGGTC TTGCATCCGA TATCAACGAG 
NT_176698.1/37447-37228              TGGTGCGCAT CGTAAAAAGA TTAACCGGTC TTGCATTCGA TATCAACGAG 


                                     51                                                 100
NC_015763.1:11330659-11330890/1-232  AGAACAGAGG TTTGTTTCAG ATAGAATACC GCAGCAGATT TATCGATCCG 
NT_176698.1/37447-37228              AGAACAGAGG TTTGTTTCAG ATAGAATACC GCAACAGATT TATCGATCCG 


                                     101                                                150
NC_015763.1:11330659-11330890/1-232  CTCTCTCTCT CTCTCTCTCT CCCTCTCTCT CTATCGTAAC AGCCAAAGTA 
NT_176698.1/37447-37228              CTCTCTCTC- ---------- -CCTCTCTCT CTATCGTAAC AGCCAAAGTA 


                                     151                                                200
NC_015763.1:11330659-11330890/1-232  AATACTGAAA ACCACATGAC ACGGTAGATA TAGATGCCAG GTATAATTTA 
NT_176698.1/37447-37228              AATACTGAAA ACCACATGAC GCGGTAGATA TAGATGCCAG GTATAATTTA 


                                     201                                                250
NC_015763.1:11330659-11330890/1-232  CAACAGGTGT GAAAGGTGAC ACGTTACAGC AG 
NT_176698.1/37447-37228              CAACAGGTGT GAAAGGTGAC ACGTTACAGC AG 


NoName   MSF: 2  Type: N  Thu Apr 20 22:01:37 2017  Check: 00 ..

 Name: NC_015763.1:11346199-11346449/1-251  Len:    251  Check:  5903  Weight:  1.00
 Name: NT_176698.1/20844-20607              Len:    251  Check:  5409  Weight:  1.00

//


                                     1                                                   50
NC_015763.1:11346199-11346449/1-251  AATCATGCAG CTGCAACGGG TAGCGAAGCA CCGGTCAGCA ATAATTATGC 
NT_176698.1/20844-20607              AATCATGCAG CTGCAACGGG TAGCGAAGCA CCGGTCAGCA ATAATTATGC 


                                     51                                                 100
NC_015763.1:11346199-11346449/1-251  ACTTAATACG TCGACGCATT GTCGCGGTAG CGAAGCGCAA TTTCTATCCT 
NT_176698.1/20844-20607              ACTTAATACG TCGACGCATT GTCGCGGTAG CGAAGCGCAA TTTC-ATCCT 


                                     101                                                150
NC_015763.1:11346199-11346449/1-251  CTCTCTCTCT CCCTCCCTCC CTCTCTCTCT CTTTCCCTCT CCCTCTTCTC 
NT_176698.1/20844-20607              CTCTCTTTC- -----CCTCC CTCTCTCTCT CT------CT CCCTCTTCTC 


                                     151                                                200
NC_015763.1:11346199-11346449/1-251  TGATCATCGG GTTTGTTTTG ACGGTCGGTG ACAATTTGAG ACAAATCCAT 
NT_176698.1/20844-20607              TGATCATCGG GTTTGTTTTG ACGGTCGGTG ACAATTTGAG ACAAATCCAT 


                                     201                                                250
NC_015763.1:11346199-11346449/1-251  TAAACTATTG CCGGCTTTTG TGTTCCAGAT AGGTCCCATT ACATTATCAG 
NT_176698.1/20844-20607              TAAACTATTG CCGGCTTTTG TGTTCCAGAT AGGTCCCATT ACATTATCAG 


                                     251                                                300
NC_015763.1:11346199-11346449/1-251  T 
NT_176698.1/20844-20607              T 


NoName   MSF: 2  Type: N  Thu Apr 20 22:01:38 2017  Check: 00 ..

 Name: NC_015763.1:11363793-11364052/1-260  Len:    260  Check:  1319  Weight:  1.00
 Name: NT_176698.1/5046-4814                Len:    260  Check:  5869  Weight:  1.00

//


                                     1                                                   50
NC_015763.1:11363793-11364052/1-260  TGTCGGCTTA GTTCGACGCT GTAATCACTG CGTCACATAC CACGCATAAC 
NT_176698.1/5046-4814                TGTCGGCTTA GCTCGACGCT GTAATCACTG CGTCACGTAC CACAAATAAC 


                                     51                                                 100
NC_015763.1:11363793-11364052/1-260  GCACATCTGA ATTGAAATTA CACGAATAGG AATATTAACA GATATTGGAA 
NT_176698.1/5046-4814                GCACATCTGA ATTGAAATTA CGCGAATAGG CACATTAATA TATATTGGAA 


                                     101                                                150
NC_015763.1:11363793-11364052/1-260  AAATCAGAAA TTTAATTTCG ATTCAATAAA TTTCAAAATT CATTTCGATT 
NT_176698.1/5046-4814                AAATCAGAAA TTTAATTTCG ATTCAAT--- ---------- ---------- 


                                     151                                                200
NC_015763.1:11363793-11364052/1-260  CGATAAATCA TGCACGGTAC GAGTGTTGGG TTATTTAGCA TAATCGGAAT 
NT_176698.1/5046-4814                ----AAATCA TGCGCAGTTC GAGTATTGGG TTATTTAGCA TAATCAGAAT 


                                     201                                                250
NC_015763.1:11363793-11364052/1-260  CGTCTGTCGA TACATATGTA ACGCGCTTGT TCGCGTACAT GCATCGACAT 
NT_176698.1/5046-4814                CGTTCGTCGA TACATGTGTA ACGCGCTCGT TTGCGTACAT GCATCGACAT 


                                     251                                                300
NC_015763.1:11363793-11364052/1-260  TTGACACAAT 
NT_176698.1/5046-4814                TTGACGCAAT 


NoName   MSF: 2  Type: N  Thu Apr 20 22:01:39 2017  Check: 00 ..

 Name: NC_015763.1:11446664-11446895/1-232  Len:    232  Check:  8717  Weight:  1.00
 Name: NT_176508.1/23773-23998              Len:    232  Check:  1714  Weight:  1.00

//


                                     1                                                   50
NC_015763.1:11446664-11446895/1-232  CGAGTGAAAG CGCCTCGTGA AAGATAATTC GACAGCCGTG AAAGCACGTG 
NT_176508.1/23773-23998              CGAGTGAAAG CGCCTCGTGA AAGATAATTC GACAGCTGTG AAAGCACGTG 


                                     51                                                 100
NC_015763.1:11446664-11446895/1-232  CACGCATCGT TAAGGAACCC GATTGCACAC GCCTGTAAGT ACCTGTAATC 
NT_176508.1/23773-23998              CACGCATCGT TAAGGAACCC GATTGTACAC GCCTGTAAGT ACCTGTAATT 


                                     101                                                150
NC_015763.1:11446664-11446895/1-232  GAGGAGGAGG AGAAGGAGGA GAAGGAGAAG GATATATACG AGGAACATTT 
NT_176508.1/23773-23998              GAAGAGG--- ---AGGAGGA GGAGGAGAAG GATATACACG AGGAACATTT 


                                     151                                                200
NC_015763.1:11446664-11446895/1-232  GACAAACTAA TTCCTCGCGT TTACGTACGA TCGTTCGCGA TGATCATTGG 
NT_176508.1/23773-23998              GACAAGCTAA TTCCTCGCGT TTACGTACGA TCGGTTGCGA TGATCATTGG 


                                     201                                                250
NC_015763.1:11446664-11446895/1-232  GACACGCGAC ATCGTGTACA TGGGAAAAGA CG 
NT_176508.1/23773-23998              GACACGCGAC ATCGTGTCCA TGGGAAAAGA CG 


NoName   MSF: 2  Type: N  Thu Apr 20 22:02:27 2017  Check: 00 ..

 Name: NC_015763.1:11469489-11469719/1-231  Len:    231  Check:  8175  Weight:  1.00
 Name: NT_176508.1/48470-48693              Len:    231  Check:  2406  Weight:  1.00

//


                                     1                                                   50
NC_015763.1:11469489-11469719/1-231  GAGCACGAAA AAGCGTAATA ATGAGAGGAC GCGGCTGGTG AAAAGAGACG 
NT_176508.1/48470-48693              GAGCACGAAA AAGCGTAATA ATGAGAGGAC GCGGCTGGTG AAAAGAGACG 


                                     51                                                 100
NC_015763.1:11469489-11469719/1-231  GACACGAAGA TAGAGGGATA GAGACGGAAG AGAACGAGCC GGCAAGCAGG 
NT_176508.1/48470-48693              GACACGAAGA TAGAGGGATA GAGACGGAAG AGAACGAGCC GGCAAGCGGG 


                                     101                                                150
NC_015763.1:11469489-11469719/1-231  GAGAGAGAAA GAGAGAGAGA GAGAGAGAGA GGCTGGTGGA TGGGGTAGGG 
NT_176508.1/48470-48693              CAG------A GAAAGAGAGA GAGAGAGAGA GGCTGGTGGA AGGGGTAGGG 


                                     151                                                200
NC_015763.1:11469489-11469719/1-231  GTGCGTACGG GGGGCAAAAA GATAATGGAA GAGTGTGGGA ATAAAAATCG 
NT_176508.1/48470-48693              GTGCGTAC-G GGGGCAAAAA GATAATGGAA GAGTGTGGGA ATAAAAATCG 


                                     201                                                250
NC_015763.1:11469489-11469719/1-231  AGAGGATAGA GAGGTGGAAG CGAAGAGAGG A 
NT_176508.1/48470-48693              AGAGGATAGA GAGGTGGAAG CGAAGAGAGG A 


NoName   MSF: 2  Type: N  Thu Apr 20 22:08:25 2017  Check: 00 ..

 Name: NC_015763.1:11608648-11608900/2-253  Len:    263  Check:  5241  Weight:  1.00
 Name: NT_176508.1/191880-192142            Len:    263  Check:  5811  Weight:  1.00

//


                                     1                                                   50
NC_015763.1:11608648-11608900/2-253  TACTGCACAA AGACACTACA GAATGTGAAT AATACGACTT GAATGGAAGC 
NT_176508.1/191880-192142            TACTACATAA AGACACTACA GAATGTGAAT AATATGACTT AAGTGGAAGC 


                                     51                                                 100
NC_015763.1:11608648-11608900/2-253  GACGATACAC GACCGACGAC TGACAATGAG TGGAGGCAGT GTTACCAGAT 
NT_176508.1/191880-192142            GACGATACAC GACCGACAAC TGACAATGAG TAGAAGCAGT GTTACCAGAT 


                                     101                                                150
NC_015763.1:11608648-11608900/2-253  TCGA------ -----GTTAG GTTCGGGTTA GGTTGGAGTT AGGTTCGGGT 
NT_176508.1/191880-192142            TCGAGTTAGG TTTGGGTTAG GTTCGGGTTA GGTTCGGGTT AGGTTCGGGT 


                                     151                                                200
NC_015763.1:11608648-11608900/2-253  TAGGTCCGGG TTAAGTGTAG AAGTAGAATC CACTTATCAA TAGTAGTGTA 
NT_176508.1/191880-192142            TAGGTTCGGG TTAAGTGTGG AAGTGGAATC CATTTATCAA TAGTAGTGTA 


                                     201                                                250
NC_015763.1:11608648-11608900/2-253  TAATCATGAA GTGGAATGCT TCTTAATGCG TACAGCAAAT GTAACATTCG 
NT_176508.1/191880-192142            GAATCGTGAA GTAGAATGCT TCTTAATGCG TATAACAAAT GTAACATTCG 


                                     251                                                300
NC_015763.1:11608648-11608900/2-253  ATAAAGATAG CGC 
NT_176508.1/191880-192142            ATAAAGATAG CGC 


NoName   MSF: 2  Type: N  Thu Apr 20 22:13:50 2017  Check: 00 ..

 Name: NC_015763.1:12667739-12667982/1-244  Len:    244  Check:  7040  Weight:  1.00
 Name: NT_176508.1/1261793-1262024          Len:    244  Check:  7158  Weight:  1.00

//


                                     1                                                   50
NC_015763.1:12667739-12667982/1-244  CAGTTCGCCT AACTATTTAA AGCATCCGAA GGCTGCAAGG CTTCTCTTCT 
NT_176508.1/1261793-1262024          CAGTTCGCCT AACTATTTAA AGCATCCGAA GGCCGCAAGG CTTCTCTTCT 


                                     51                                                 100
NC_015763.1:12667739-12667982/1-244  CTACTCACCT CGCCTCCATC CCGTCGTCCG CTCTCCGCAG ACAAGTAGCC 
NT_176508.1/1261793-1262024          CTACTCGCCT CGCCTCCATC CCGTCGTCCG CTCTCCGCAG ACAAGTAGCC 


                                     101                                                150
NC_015763.1:12667739-12667982/1-244  CTCTCCCTCT CTCTCTCTTT CTCTCTCTCT CTCTCTCTCC CTCTGTACGC 
NT_176508.1/1261793-1262024          CTCTCCCTCT CTCTCTTT-- ---------- CTCTCTCTCC CTCTGTACGC 


                                     151                                                200
NC_015763.1:12667739-12667982/1-244  GTCCGCGGTG AATTTCGATA GAGCACCGAT TGTTTCCCAC TTGATTATCC 
NT_176508.1/1261793-1262024          GTCCGCGGTG AATTTCGATA GAGCACCGAT TGTTTCCCAC TTGATTATCC 


                                     201                                                250
NC_015763.1:12667739-12667982/1-244  GGAAAACCAC AGTGCGGCGC GGTCCGATTC TCCGCCGGCT TAAC 
NT_176508.1/1261793-1262024          GGAAAACCAC AGTGCGGCGC GGTCCGATTC TCCGCCGGCT TAAC 


NoName   MSF: 2  Type: N  Thu Apr 20 22:13:53 2017  Check: 00 ..

 Name: NC_015763.1:12766929-12767164/1-236  Len:    236  Check:  4386  Weight:  1.00
 Name: NT_176508.1/1365898-1366116          Len:    236  Check:  5806  Weight:  1.00

//


                                     1                                                   50
NC_015763.1:12766929-12767164/1-236  ACAGCATACC CGTACTCTAC ATCTACAGGT GCACGTAAGC CGATGGGTTG 
NT_176508.1/1365898-1366116          ACAGCATGCC CGTACTCTAC ATCTACAGGT GCACGTAAGC CGATGGGTTG 


                                     51                                                 100
NC_015763.1:12766929-12767164/1-236  GGTATCTTCG GACCTGGAAC GAAGCTCCGT AGTTTCAGAT AGAGGGAGAG 
NT_176508.1/1365898-1366116          GGTATCTTCG GACCTGGAAC GAGGCTCCGC AGTTTCAGAT AGAGGAAGAA 


                                     101                                                150
NC_015763.1:12766929-12767164/1-236  GGAAAGAAGG AAGGAAGGAA GGAAGGAAGG GAAGGAGGGA GAAAAGCGAC 
NT_176508.1/1365898-1366116          GGAAAGAAGG AAGGGAGGA- ---------- ------GGGA GAAAAGCGAT 


                                     151                                                200
NC_015763.1:12766929-12767164/1-236  TGGAACTTAA GTGGTGAGAA ATAGAGAAGG ATAGAACACA GGGTGCTCGT 
NT_176508.1/1365898-1366116          TGGAACTTAA GTGGTGAGAA ATAGAGAAGG ATAGAACACA GGGTGCTCGT 


                                     201                                                250
NC_015763.1:12766929-12767164/1-236  GATTAGTTAC ATACCTAGTT ACTCTGTAGA GGTACC 
NT_176508.1/1365898-1366116          GATTAGTTAC ATACCTAGTT ACTCTGTAGG GGTACC 


NoName   MSF: 2  Type: N  Thu Apr 20 22:13:55 2017  Check: 00 ..

 Name: NC_015763.1:12932546-12932784/1-239  Len:    241  Check:  6136  Weight:  1.00
 Name: NT_176508.1/1535269-1535497          Len:    241  Check:  9634  Weight:  1.00

//


                                     1                                                   50
NC_015763.1:12932546-12932784/1-239  TCTAACACGT ACA-ACGTT- CCGTATGGAT ATGCATACGC CGAGTAACGC 
NT_176508.1/1535269-1535497          TCTAACACGT ACATACGCAA CCGTATGGAT ATACATACGC CGAGTAACGC 


                                     51                                                 100
NC_015763.1:12932546-12932784/1-239  AGACCGACAT CATCTCCTAT ACCACCTCTG CCGCGTCACC ACCACCGCTA 
NT_176508.1/1535269-1535497          AGACCGACAT CATCTCCTAT GCCACCTCCG CCGCGTCACC ACCACCGCTA 


                                     101                                                150
NC_015763.1:12932546-12932784/1-239  CAGTCGTCGT CGTCGTCGTC GTCATCGTCA TCGTCATCGT CCTCACGATG 
NT_176508.1/1535269-1535497          CAGTCG---- --------TC GTCATCGTCA TCGTCATCGT CCTCACGATG 


                                     151                                                200
NC_015763.1:12932546-12932784/1-239  GAAATCCTAC TTTTCCTCGC AACCCCTATG TCGCTGACGA GGGGCGTTAT 
NT_176508.1/1535269-1535497          GAAATCCTAC TTTTCCTCGC AACCCCTATG TCGCTGACGA GGGGCGTTAT 


                                     201                                                250
NC_015763.1:12932546-12932784/1-239  ACCTGCCTGC GTACGCATAT AAGTGCATGC GGGAACATAT A 
NT_176508.1/1535269-1535497          ACCTGCCTGC GTACGCATAT AAGTGCATGC GGGAACATAT A 


NoName   MSF: 2  Type: N  Thu Apr 20 22:13:57 2017  Check: 00 ..

 Name: NC_015763.1:12985115-12985350/1-236  Len:    236  Check:  8334  Weight:  1.00
 Name: NT_176508.1/1591764-1591981          Len:    236  Check:  649  Weight:  1.00

//


                                     1                                                   50
NC_015763.1:12985115-12985350/1-236  ACAGACTGGT TTCACGCTCG GAATTCTGAA ACGTGCCGGA GATTTATTGC 
NT_176508.1/1591764-1591981          ACAGACTGGT TTCACGCTCG GAATTCTGAA ACGTGCCGGA GATTTATTGC 


                                     51                                                 100
NC_015763.1:12985115-12985350/1-236  CTCCACTTCG CGCTCGCTGC GCTCACGTGT TAATTCGCTG CATTCTCCAA 
NT_176508.1/1591764-1591981          CTCCACTTCG CGCTCGCTGC GCTCACGTGT TAATTCGCTG CATTCTCGAA 


                                     101                                                150
NC_015763.1:12985115-12985350/1-236  GACGACGACG ACTACGACGA CTACGACGAC GACGACAAAG AACAAGAAGA 
NT_176508.1/1591764-1591981          GACGACGACG ACTACG---- --ACTACGAC GACGACAAAG AAC------- 


                                     151                                                200
NC_015763.1:12985115-12985350/1-236  GGGGGAAGAA GAAGGGGAAG AAGAAGCGTA CACACTATAC ACATACAGTT 
NT_176508.1/1591764-1591981          -----AAGAA GAAGGGGAAG AAGAAGCGTA CACACTATAC ACATACAGTT 


                                     201                                                250
NC_015763.1:12985115-12985350/1-236  TTGACTAAGG GGAAAAGCGC GAGGATGAAC GTCGTC 
NT_176508.1/1591764-1591981          TTGACTAAGG GGAAAAGCAC GAGGATGAAC GTCGTC 


NoName   MSF: 2  Type: N  Thu Apr 20 22:13:58 2017  Check: 00 ..

 Name: NC_015763.1:13111758-13111987/1-230  Len:    230  Check:  3377  Weight:  1.00
 Name: NT_176508.1/1725989-1726206          Len:    230  Check:  5863  Weight:  1.00

//


                                     1                                                   50
NC_015763.1:13111758-13111987/1-230  GAACGCGCAA CTATCAGACG TTCCGCGAAA GATACACAAG CGGCGAGACC 
NT_176508.1/1725989-1726206          GAACGCGCAA CTATCAGACG TTCCGCGAAA GATACACAAG CGGCGAGACC 


                                     51                                                 100
NC_015763.1:13111758-13111987/1-230  GCGGGAGAGT CCGTTCGTCT ACCGTCTGTT CATCGTGTAA TAAAGCGTAT 
NT_176508.1/1725989-1726206          GCGGGAGAGT CCGTTCGTCT ACCGTCTGTT CATCGTGTAA TAAAGCGTAT 


                                     101                                                150
NC_015763.1:13111758-13111987/1-230  GCGAGCGAGC CAGCGAGCGA ACCAGCGAGC AAGCATCTAT TTGGTTAGAA 
NT_176508.1/1725989-1726206          GCGAACGAG- ---------- -CCAGCGAGC AAGCGTCTAT TTGGTCAGAA 


                                     151                                                200
NC_015763.1:13111758-13111987/1-230  CCAAAGTGTT TTGGGCTTTG CCTACTACTC TCTTTGGTTG AGAAAGGGCC 
NT_176508.1/1725989-1726206          CCAAAGTGTT TTGGGCTTTG CCTACTACTC TCTTCGGTTG AGAAAGGGCC 


                                     201                                                250
NC_015763.1:13111758-13111987/1-230  GCTCTTTCAA GATCTCCCCT TCCTCGGGAT 
NT_176508.1/1725989-1726206          GCTCTTTCAA GATCTCCCTT TCCTCGGGAT 


NoName   MSF: 2  Type: N  Thu Apr 20 22:13:59 2017  Check: 00 ..

 Name: NC_015763.1:13151850-13152103/1-254  Len:    254  Check:  4757  Weight:  1.00
 Name: NT_176508.1/1768436-1768679          Len:    254  Check:  4318  Weight:  1.00

//


                                     1                                                   50
NC_015763.1:13151850-13152103/1-254  TGACCGGTAC TTTGGTCGCC ATCGAGGTGG CAGGAGGTCG CGATCACACG 
NT_176508.1/1768436-1768679          TGACCAGTAC TTTGGTCGCC ATCGAGGTGG CAGGAGGTCG CGATCACACG 


                                     51                                                 100
NC_015763.1:13151850-13152103/1-254  CCTACCAAGT TGGTATCGTG CCCTCCCTCT TCCTCGTCCT GTCCTCGTCC 
NT_176508.1/1768436-1768679          CCTACCAAGT TGGTATCGTG CCCTCCCTCT TCCTCGTCCT GTCCTCGTCC 


                                     101                                                150
NC_015763.1:13151850-13152103/1-254  TCCTTTTTCG TCCTTTTTCG TCTTTTTTCG TCCTTTTTCG TCCTTTTTCG 
NT_176508.1/1768436-1768679          TCCTTTTTCG TCC------- ---TTTTTCG TCCTTTTTCG TCCTTTTTCG 


                                     151                                                200
NC_015763.1:13151850-13152103/1-254  TCCTGGCCGA TGTATTTCAC GCGCGTAACA CGATAGCGTG AGCAGCGTGA 
NT_176508.1/1768436-1768679          TCCTGGCCGA TGTATTTCAC GCGCGTAACA CGATAGCGTG AGCAGCGCGA 


                                     201                                                250
NC_015763.1:13151850-13152103/1-254  AGAACGGATG CGCGGCTAAG GGAAGGGAAG ACGAGAGAAA CCCTCCTCCT 
NT_176508.1/1768436-1768679          AGAACGGATG CGCGGCTGAG GGAAGGGAAG ACGAGAGAAA CCCTCCTCCT 


                                     251                                                300
NC_015763.1:13151850-13152103/1-254  GGTT 
NT_176508.1/1768436-1768679          GGTT 


NoName   MSF: 2  Type: N  Thu Apr 20 22:15:06 2017  Check: 00 ..

 Name: NC_015763.1:13215197-13215430/1-232  Len:    272  Check:  2403  Weight:  1.00
 Name: NT_176508.1/1836668-1836939          Len:    272  Check:  7715  Weight:  1.00

//


                                     1                                                   50
NC_015763.1:13215197-13215430/1-232  ATCCACGGTA CCGTCCTTCG AACCCGTGTA TCGTC----C CGGGAACTCC 
NT_176508.1/1836668-1836939          ATCCACGGTA CCGTCCTTCG AACCCGTGTA TCTTCGGACC CGGGAACTCC 


                                     51                                                 100
NC_015763.1:13215197-13215430/1-232  TGAAAAGGCG TCCCCATTCA AGGAGCCGTC GCTTTCCACA TCGATGTCCA 
NT_176508.1/1836668-1836939          TGAAAAGGCG TCCCCATTCA AGGAGCCGTC GCTTTCCACG TCGATGTCCA 


                                     101                                                150
NC_015763.1:13215197-13215430/1-232  CTCCCTCTCA CTCACTCTCT CTCTCTCTCT CTCTC----- ---------- 
NT_176508.1/1836668-1836939          CTCTCTCTCT CTCTCTCTCT CTCTCTCTCT CTCTCTCTCT CTCTCTCTCT 


                                     151                                                200
NC_015763.1:13215197-13215430/1-232  ---------- ---------- -TCTTTTCGT CTCATGCCGC GGATTCAAGA 
NT_176508.1/1836668-1836939          GTCTATCTCT CTTTCTCTCC TTCTTTTCGT CTCATGCCGC GGATTCAAGA 


                                     201                                                250
NC_015763.1:13215197-13215430/1-232  GACACACGCG AACAAACCGG ACGCACACGC GCGCCACGAA CATAATTTGT 
NT_176508.1/1836668-1836939          GACACACGCG AACAAACCGG ACGCACACGC GCGCCACGAG CATAATTTGT 


                                     251                                                300
NC_015763.1:13215197-13215430/1-232  CGGCCATTGA AATGCGTAAT GA 
NT_176508.1/1836668-1836939          CGGCCATTGA AATGCGTAAT GA 


NoName   MSF: 2  Type: N  Thu Apr 20 22:16:39 2017  Check: 00 ..

 Name: NC_015763.1:13267095-13267376/1-282  Len:    282  Check:  6060  Weight:  1.00
 Name: NT_176508.1/1889200-1889475          Len:    282  Check:  3132  Weight:  1.00

//


                                     1                                                   50
NC_015763.1:13267095-13267376/1-282  ACACCGTGCA ACGTGGAGTA GGAGAGGCGC GTGTATTTGG CGTGTGTGAG 
NT_176508.1/1889200-1889475          ACACCGTGCA ACGTGGAGTA GGAGAGACGC GTGTATTTGG CGTGTGTGAG 


                                     51                                                 100
NC_015763.1:13267095-13267376/1-282  CGCTGTTGGA AAGAACCGGT TATATAGCAA CCGTCCTCCA CCTTCTCCAC 
NT_176508.1/1889200-1889475          CGCTGTTGGA AAGAACCGGT TATATAGCAA CCGTCCTCCA CCTTCTCCAC 


                                     101                                                150
NC_015763.1:13267095-13267376/1-282  CTTCTTCTTC TTCTTCTTCT TCTTCTACTT CTTCTTACTC TGCTTCTTCC 
NT_176508.1/1889200-1889475          CTTCTTCTTC TTCTTCTTCT TCT---ACTT CTTCTT---C TGCTTCATCC 


                                     151                                                200
NC_015763.1:13267095-13267376/1-282  TCCTTTTCTT CTGCCTGTTC TTCTCCTTCT TCCTTACTTT CCTTCCTACT 
NT_176508.1/1889200-1889475          TCCTTTTCTT CTGCCTGTTC TTCTCCTTCT TCCTTACTTT CCTTCCTACT 


                                     201                                                250
NC_015763.1:13267095-13267376/1-282  CATTCGCCGA CCTTTCGTTC CATCCTCGCC AAGTATCCAG CGAGCTCGAC 
NT_176508.1/1889200-1889475          CATTCGCCGA CCTTTCGTTC CATCCTCGCC AAGTTTCCAG CGATCTCAGC 


                                     251                                                300
NC_015763.1:13267095-13267376/1-282  TACATAATAC AAGCGATCCT ATACATACAA AC 
NT_176508.1/1889200-1889475          TACGTAATAC AAGCGATTCT ATACATACAA AC 


NoName   MSF: 2  Type: N  Thu Apr 20 22:16:40 2017  Check: 00 ..

 Name: NC_015763.1:13382619-13382864/3-246  Len:    244  Check:  3107  Weight:  1.00
 Name: NT_176508.1/2008422-2008647          Len:    244  Check:  7060  Weight:  1.00

//


                                     1                                                   50
NC_015763.1:13382619-13382864/3-246  ACGACGGACC GCAAGTGGTT ATTTTTTGAT GGATACGTCA GAACGACGCG 
NT_176508.1/2008422-2008647          ACGACGGACC GCAAGTGGTT ATTTTTTGAT GGATACGTCA GAACGACGCG 


                                     51                                                 100
NC_015763.1:13382619-13382864/3-246  CCGCGACGCC GGCTTACAGC CGCTTATTCT ATATTCTGTG GTGTGTACGA 
NT_176508.1/2008422-2008647          CCGCGACGCC GGCTTACAGC CGCTTATTCT ATATTCTGTG GCGTGTA-GA 


                                     101                                                150
NC_015763.1:13382619-13382864/3-246  CGGCCGAGAC GGCCGAGACG GTCGAGACGG CCGAGACGGC CGAGGCAACA 
NT_176508.1/2008422-2008647          --------AC GGCCGAGACG GT-------- -CGAGACGGC CGAGGCAACA 


                                     151                                                200
NC_015763.1:13382619-13382864/3-246  CGTTCGTTGC CAGATTCTCT TACCGGATTT AAGCTAACAG TTTCGTGCAA 
NT_176508.1/2008422-2008647          CGTTCGTTGC CAGATTCTCT TACCGGATTT AAGCTAACGG TTTCGTGCAA 


                                     201                                                250
NC_015763.1:13382619-13382864/3-246  TTAAATGCCA ATAGGCGACC CTGTGACGTT ACCATTCAAC GTTT 
NT_176508.1/2008422-2008647          TTAAATGCCA ATAGGCGACC CTGTGACGTT ACCATTCAAC GTTT 


NoName   MSF: 2  Type: N  Thu Apr 20 22:16:41 2017  Check: 00 ..

 Name: NC_015763.1:13422296-13422557/1-262  Len:    263  Check:  5935  Weight:  1.00
 Name: NT_176508.1/2048670-2048890          Len:    263  Check:  7227  Weight:  1.00

//


                                     1                                                   50
NC_015763.1:13422296-13422557/1-262  AATTGTCGTG CATCTAGTTT GCCGCTCAGA GTTATAATAT TAACCGCATT 
NT_176508.1/2048670-2048890          AATTGTCGTG CATCTAGTTT GCCGCTTACA GTTATA---T TAACTACATT 


                                     51                                                 100
NC_015763.1:13422296-13422557/1-262  TTTTATAATG CAAAGGAAAT TTCAGTAA-A TGATTTAGTC CCAAAGTTAC 
NT_176508.1/2048670-2048890          TTTTATCGTG TAATGGAAAT TTTAGTAAGA CGATTTAGCT TTAAAGTTAT 


                                     101                                                150
NC_015763.1:13422296-13422557/1-262  GTAACTTTTA GTCGAAGAAC GGAGGAAAAT TAACTTTTAG TCGAAGAACG 
NT_176508.1/2048670-2048890          GTAATTTTTA ATCGAAGAAC AGAGGAAAAT TAAC------ ---------- 


                                     151                                                200
NC_015763.1:13422296-13422557/1-262  GAGGAAAATT AACGTTAATG TTTCCGCCTG TTGACATTCC TGCCACCGAA 
NT_176508.1/2048670-2048890          ---------- ---GTTAATG TT-------- --GGCATTCC TGCGACCGAA 


                                     201                                                250
NC_015763.1:13422296-13422557/1-262  TGGTGTAATA TCGCGTTCCA CGATATTGTC CCACAAATGC AGCGTTATAC 
NT_176508.1/2048670-2048890          TGGTGTAATA TCGCGTTCCA CGATATTGTC CCACAAATGC AGCGTTATAC 


                                     251                                                300
NC_015763.1:13422296-13422557/1-262  GTTGCGACAT CCA 
NT_176508.1/2048670-2048890          GTTGCGACAT CCA 


NoName   MSF: 2  Type: N  Thu Apr 20 22:16:42 2017  Check: 00 ..

 Name: NC_015764.1:20737-20976/1-240  Len:    240  Check:  3648  Weight:  1.00
 Name: NT_176897.1/1785301-1785080    Len:    240  Check:  1964  Weight:  1.00

//


                               1                                                   50
NC_015764.1:20737-20976/1-240  GCCATTGCAC CGAAATAACA AATGCTTCGG ATAACGCAAA AGAGATTGTA 
NT_176897.1/1785301-1785080    GCCATTGCAC CGAAATAACA AATGCTTCGG ATAACGCAAA AGAGATTGTA 


                               51                                                 100
NC_015764.1:20737-20976/1-240  TACCTGTTGA AGTTGATGAT CAATTTCAAG TGGAACGTAC ATTTAGATAT 
NT_176897.1/1785301-1785080    TACCTGTTGA AGTTGATGAT CAATTTCAAG TGGAACGTAC ATTTAGATAT 


                               101                                                150
NC_015764.1:20737-20976/1-240  GTACAGGTAC ACGTACACGT ACACGGACAC GTACACGTAC GTGTGGTTTC 
NT_176897.1/1785301-1785080    GTACAGGTAC ---------- --------AC GTGCACGTAC GTGTGGTTTC 


                               151                                                200
NC_015764.1:20737-20976/1-240  AGATATACGA AGATATATGG TATGAGCGTG ATGCGATATG TGGTATGCGT 
NT_176897.1/1785301-1785080    AGATATACGA AGATATATGG TACGAGCGTG ATGCGATATG TGGTATGCGT 


                               201                                                250
NC_015764.1:20737-20976/1-240  GTGATAATTG TAAGAGTGCG GTACAATGAA AGAGCGAGTG 
NT_176897.1/1785301-1785080    GTGATAATTG TAAGAGTGCG GTACAATGAA AGAGCGAGTG 


NoName   MSF: 2  Type: N  Thu Apr 20 22:16:43 2017  Check: 00 ..

 Name: NC_015764.1:100406-100637/1-227  Len:    227  Check:  1354  Weight:  1.00
 Name: NT_176897.1/1706252-1706052      Len:    227  Check:  5926  Weight:  1.00

//


                                 1                                                   50
NC_015764.1:100406-100637/1-227  ATCCTCGACT CTCGGACTTT TTATCAGCTG TCCTCTGTTT CACGCAATAA 
NT_176897.1/1706252-1706052      ATCCTCGACG CTCGGACTTT TTATCAGCTG TCCTCTGTTT CACGCAATAA 


                                 51                                                 100
NC_015764.1:100406-100637/1-227  TAACGCTAAT TGAATCGATC CCATTCCACT CCCTCTGTAC CTACCGTTGC 
NT_176897.1/1706252-1706052      TAACGCTAAT TGAATC---- ------CACT CCCCCCGTAT CTACCGTTGC 


                                 101                                                150
NC_015764.1:100406-100637/1-227  CCGTTTCTCC GTTTCTCCGT TTCTCCGTTT CTGCCTGCAT ATTTCTACCC 
NT_176897.1/1706252-1706052      CCGTTTCTCC GTTTCT---- ---------- --GCCTGCAT ATCTCTACCC 


                                 151                                                200
NC_015764.1:100406-100637/1-227  AGAAATTCAG AGGCATTTGT TTCTAGTATG AATCCTAGTA TGTACACGAT 
NT_176897.1/1706252-1706052      GGAAATTCAG AAGCATCTGT CTCTAGTATG AATCCTAGTA TGTACACGAT 


                                 201                                                250
NC_015764.1:100406-100637/1-227  CGAAACTAAG ATTATTCGTT GTGGTAG 
NT_176897.1/1706252-1706052      CGAAACTAAG ATTACTCGTT GTGGTAG 


NoName   MSF: 2  Type: N  Thu Apr 20 22:17:48 2017  Check: 00 ..

 Name: NC_015764.1:118182-118413/1-232  Len:    235  Check:  7155  Weight:  1.00
 Name: NT_176897.1/1686971-1686741      Len:    235  Check:  2459  Weight:  1.00

//


                                 1                                                   50
NC_015764.1:118182-118413/1-232  GAGTATTCTT GTTCGAGTTA CTGGTATTCG AATATGGCTA CAGTATTGAA 
NT_176897.1/1686971-1686741      GAGTATTCTT GTTCCAGTTA CTAGTATTCG AATATGACCA TAGTATTGGA 


                                 51                                                 100
NC_015764.1:118182-118413/1-232  AAACTTACGA AATTTAGACT ATGTTTCGAT ACTGTATATT ACAGTTTTAA 
NT_176897.1/1686971-1686741      AAACTTACGA AATTTAGACT ACGATTCGAT ACTGTATCTT ACAGCCTTAA 


                                 101                                                150
NC_015764.1:118182-118413/1-232  AGAGTGAGAG AGAGAGAGAG AGAGAGAGAG AGCGTTGTAC TAATTACTTC 
NT_176897.1/1686971-1686741      AGAGAGAGAG AGAGAGAGAG AGAG----AG AGGGTTGTAC TAATTACTTC 


                                 151                                                200
NC_015764.1:118182-118413/1-232  CGAAAATCAT CCGCTGGATC AAGAAAACAA AACGGC---T AATACATCTT 
NT_176897.1/1686971-1686741      CGAAAATCAC CCGCTGGATC AAGAAAACAA AACGGCTAAT AATACATCTT 


                                 201                                                250
NC_015764.1:118182-118413/1-232  GTCCACGCAT CCATTTACGA TTACGAACGT GAATC 
NT_176897.1/1686971-1686741      GTCCACACAT CCATTTATGA TTACAAACGT GAATC 


NoName   MSF: 2  Type: N  Thu Apr 20 22:17:53 2017  Check: 00 ..

 Name: NC_015764.1:300104-300351/1-248  Len:    264  Check:  4377  Weight:  1.00
 Name: NT_176897.1/1499801-1499538      Len:    264  Check:  1793  Weight:  1.00

//


                                 1                                                   50
NC_015764.1:300104-300351/1-248  GTACGAAGCG ACTTGGCCGT TTAGGAGGCT GAAATCGAAT GAACGTCGGT 
NT_176897.1/1499801-1499538      GTACGAAGCG ACTTGCCCGT TTAGGAGGCT GAAATCGAAT GAACGTCGGT 


                                 51                                                 100
NC_015764.1:300104-300351/1-248  ACGTATTCAT ATATAGTGAC GGCATGTAGC CAACGGCAGG GTGGCAGGGT 
NT_176897.1/1499801-1499538      ACGTATTCAT ATATAGTGAC GGCATGTAGC CAACGGCAGG CAGGCAGGCA 


                                 101                                                150
NC_015764.1:300104-300351/1-248  GGCAGGCAGG CAGGCAGGCA GGCAGG---- --------C- ---AGGGAGG 
NT_176897.1/1499801-1499538      GGCAGGCAGG CAGGCAGGCA GGCAGGCAGG CAGGCAGGCA GGTAGGGAGG 


                                 151                                                200
NC_015764.1:300104-300351/1-248  CAAGCAGGCA GGCAACCGAG GGAGCTCAGT TTGTCTCGTT GCACGCTCTG 
NT_176897.1/1499801-1499538      CAGGGAGGCA GGCAACCGAG GGAGTTCAGT TTGTCTCGTT GCACGCTCTG 


                                 201                                                250
NC_015764.1:300104-300351/1-248  CATAAATGTG CAGCGATGCA CGCGAGAAAC TCCACGCCTC GCGTATCGAC 
NT_176897.1/1499801-1499538      CATAAATGTG CAGCGATGCA CGCGAGAAAC TCCACGCCTC GCGTATCGAC 


                                 251                                                300
NC_015764.1:300104-300351/1-248  ATACCGACGC GCTT 
NT_176897.1/1499801-1499538      ATACCGACGC GCTT 


NoName   MSF: 2  Type: N  Thu Apr 20 22:19:04 2017  Check: 00 ..

 Name: NC_015764.1:514636-514877/1-242  Len:    242  Check:  5164  Weight:  1.00
 Name: NT_176897.1/1268293-1268064      Len:    242  Check:  9661  Weight:  1.00

//


                                 1                                                   50
NC_015764.1:514636-514877/1-242  TGGACCGGTT CCTCGGCGGG TTTCTGCAGC GGATTTCCAG CTGATGTGTC 
NT_176897.1/1268293-1268064      TGGACCGGTT CCTCGGCGGG TTTCCGCAGC GGATTTCCAG CTGATGTGTC 


                                 51                                                 100
NC_015764.1:514636-514877/1-242  AGCGAGGACG CGGATAGAAG AGCGAAGATG ACAACGCTGC TTTGTGTGGC 
NT_176897.1/1268293-1268064      AGCGAGGACG CGGATAGAAG AGCGAAGACG ACAACGCTGC TTTGTGTGGT 


                                 101                                                150
NC_015764.1:514636-514877/1-242  AGAGAGAAAG AGAGACGCAG AGAGAGAGAG AGAGAGAGAG AGGGGTAGTA 
NT_176897.1/1268293-1268064      AGAGAGAAAG AGAGA----- -------GAG AGAGAGAGAG AGGGGTAGTA 


                                 151                                                200
NC_015764.1:514636-514877/1-242  GACGATATCG CAACTAGAAA AAGTACGGCG ATGAAGACCG TGGCGAATGT 
NT_176897.1/1268293-1268064      GACTATATCG CAACTAGAAA AAGTACGGCG ATGAAGACCG TGGCGAATGT 


                                 201                                                250
NC_015764.1:514636-514877/1-242  CCCGGCGTTC GACCTGCAGG TGCAGAAAAC TTGACCGAGT TT 
NT_176897.1/1268293-1268064      CCCGGCGTTC GACCTGCAGG TGCAGAAAAC TTGACCGAGT TT 


NoName   MSF: 2  Type: N  Thu Apr 20 22:19:07 2017  Check: 00 ..

 Name: NC_015764.1:529163-529399/1-237  Len:    237  Check:  5311  Weight:  1.00
 Name: NT_176897.1/1252737-1252514      Len:    237  Check:  5921  Weight:  1.00

//


                                 1                                                   50
NC_015764.1:529163-529399/1-237  CTCATTCACT CGCGTCAGTC ACCAAATCAT CCATTCGAAT ACGTGGAACG 
NT_176897.1/1252737-1252514      CTCATTCACT CGCGTCAGTC ACCAAATCAT CCGTTCGAAT ACGTGGAACG 


                                 51                                                 100
NC_015764.1:529163-529399/1-237  ACCGTTGCCG CCTCGTGCTT TATTTTCCGA TTCACGAAAC CTTGCTTCGA 
NT_176897.1/1252737-1252514      ACCGTTGCCG CCTCGTGCTT TATTTTCCGA TTCACGAAAC CTTCCTTCGA 


                                 101                                                150
NC_015764.1:529163-529399/1-237  CCTCCCGCCA CCTTCTTCCT CCCGCCTCTT TCTTCCTTGC TCCTCCGCTG 
NT_176897.1/1252737-1252514      CCTCCCGCCA C---CATCCT CCCGCCTCTT TCT------- ---TCCGCCG 


                                 151                                                200
NC_015764.1:529163-529399/1-237  CGAGTCACGT AGGATTTCGC AATCCTCGAG CTGCCACGCG CGTTTCCCGC 
NT_176897.1/1252737-1252514      CGAGTCACGT AGGATTTCGC AATCCTCGAG CTGCCACGCG CGTTTCCCGC 


                                 201                                                250
NC_015764.1:529163-529399/1-237  CGACCGCCAC GATACGCGTA GGAGGAAATT TCGAGAG 
NT_176897.1/1252737-1252514      CGACCGCCGC GATACGCGTA GGAGGAAATT TCGAGAG 


NoName   MSF: 2  Type: N  Thu Apr 20 22:19:10 2017  Check: 00 ..

 Name: NC_015764.1:533307-533556/1-250  Len:    251  Check:  7021  Weight:  1.00
 Name: NT_176897.1/1248527-1248281      Len:    251  Check:  5795  Weight:  1.00

//


                                 1                                                   50
NC_015764.1:533307-533556/1-250  CCTCTCTCTA GGTGGCTCCG CAACGTCGCC GACTGTAGCC TCGATATCGC 
NT_176897.1/1248527-1248281      CCTCTCTCTA GGTGGCTCCG CAACGTCGCC GACTGTAGCC TCGATATCGC 


                                 51                                                 100
NC_015764.1:533307-533556/1-250  GGAGATGCCA GAGAATCGAG GTGTGTGTGT CGGAGAGAAA GCGCGACAGG 
NT_176897.1/1248527-1248281      GGAGATGCCA GAGAATCGAG GTGTGTGTGT CGGAGAGAAA ACGCGACGGG 


                                 101                                                150
NC_015764.1:533307-533556/1-250  GAGAGTGAGA AAGAGAGATA TAGGGAGAGA GAAAGAGAGA GAAAGAGAGA 
NT_176897.1/1248527-1248281      GAGA--GAGA GAGTGAGAAA GAGTGAGAGA G--AGAGAAA GAAAGAGAGA 


                                 151                                                200
NC_015764.1:533307-533556/1-250  AAGCGCGA-G ACGGTGGAGG TGTCGAACGG GTGGGCGCCG TGATGCTCGC 
NT_176897.1/1248527-1248281      AAGCGCGAGG ACGGTGGAGG TGTCGAACGG GTGGGCGCCG TGATGCTCGC 


                                 201                                                250
NC_015764.1:533307-533556/1-250  GTCACAGCGC TTTCGGTGCT CCGGTGCTTT TTGGCAAGAT CGTTTCGCGC 
NT_176897.1/1248527-1248281      GTCACAGCGC TTTCGGTGCT CCGGTGCTTT TTGGCAAGAT CGTTTCGCGC 


                                 251                                                300
NC_015764.1:533307-533556/1-250  A 
NT_176897.1/1248527-1248281      A 


NoName   MSF: 2  Type: N  Thu Apr 20 22:19:11 2017  Check: 00 ..

 Name: NC_015764.1:550746-551079/1-334  Len:    334  Check:  227  Weight:  1.00
 Name: NT_176897.1/1230919-1230634      Len:    334  Check:  920  Weight:  1.00

//


                                 1                                                   50
NC_015764.1:550746-551079/1-334  TAAACAATTC CGGCAGATTC AAACGATCGG TGCAGGGTAA TCTTTTCGTC 
NT_176897.1/1230919-1230634      TAAACAATTC CGGCAGATCC AAACGATCAG TGCAGGGTAA TCTTTTCGTC 


                                 51                                                 100
NC_015764.1:550746-551079/1-334  GAGTAGTTAA CTCAGCGACA GTGCCGCCAA TTACACACTC TCGCTATATT 
NT_176897.1/1230919-1230634      GAGTAGTTAA CTCAGCGACA GTGCCGCCAA TTACACACTC TCGCTATCTT 


                                 101                                                150
NC_015764.1:550746-551079/1-334  TAGTATAGTA TAATATAGTA TAGCATAGCA TAGCATAGCA TAGCATAGCA 
NT_176897.1/1230919-1230634      TAGTATAGTA CAATATAGTA TAGCGTAG-- -AG------- ---------- 


                                 151                                                200
NC_015764.1:550746-551079/1-334  TAGCATAGCA TAGCATAGCA TAGCATAGTA TAGTATAGTA CGGTATAGTA 
NT_176897.1/1230919-1230634      ---------- -----TAGCA TAGCATAGTA TAATATA--A C-GTA---TA 


                                 201                                                250
NC_015764.1:550746-551079/1-334  TCGTATAGTG TAGCATATAC GGTATAGTAT AGTAGCAAGA GGAATGTATC 
NT_176897.1/1230919-1230634      TAGTATAGCG TAGCATATAC GGTATAGTAT AGTA------ -GAATGTATC 


                                 251                                                300
NC_015764.1:550746-551079/1-334  ATCGTGACGT AATTGGCGCT CATTGCCTCT GAATTAACCA GTAAAAGAAT 
NT_176897.1/1230919-1230634      ATCGTGACGT AATTGGCGCT CATTGCCTCT GAATTAACCA GCAAAAGAAT 


                                 301                                                350
NC_015764.1:550746-551079/1-334  CATTCTGTAC GAAAGCAATT TGATTGGTCT CTCC 
NT_176897.1/1230919-1230634      CATTCTGTAC GAAAGCAATT TCATTGGTGT CTCC 


NoName   MSF: 2  Type: N  Thu Apr 20 22:20:20 2017  Check: 00 ..

 Name: NC_015764.1:901076-901309/1-234  Len:    246  Check:  9603  Weight:  1.00
 Name: NT_176897.1/864419-864174        Len:    246  Check:  7717  Weight:  1.00

//


                                 1                                                   50
NC_015764.1:901076-901309/1-234  CGCTCCCTCT CTGTGAAATC GGCATCGTCG CTAGCAGTAT CGCGTCCATT 
NT_176897.1/864419-864174        CGCTCCCTCT CTGTGAAATC GGCATCGTCG CTAGCAGTAT CGCGTCCATT 


                                 51                                                 100
NC_015764.1:901076-901309/1-234  GGAAAAGTCT AGCCTAAGAG GAGAGGAGTA GAAATGGTAG GAAGAAGGAT 
NT_176897.1/864419-864174        GGAAAAGTCT AGCCTAAGAG GAGAGGAGTA GAAATGGTAG GAAGGAAGAG 


                                 101                                                150
NC_015764.1:901076-901309/1-234  GAGAGAGAGG GAGAGA---- --------GA GAGAGGGAGA GAGAGACCAG 
NT_176897.1/864419-864174        GAGAGAGACG GACAGACAGA CGGACGGAGA GAGAGAGAGA GAGAGACCAG 


                                 151                                                200
NC_015764.1:901076-901309/1-234  CGTCCAGAGC TGTACCAATA ACGATGGTAA CAATGTTGAC CTCGTAGGTC 
NT_176897.1/864419-864174        CGTCCAGAGC TGTACCAATA ACGATGGTAA CAATGTTGAC CTCGTAGGTC 


                                 201                                                250
NC_015764.1:901076-901309/1-234  GGCAGACACA CCCTTGCAAT ATACTCGTTT CTCCTCTCCG TTGTTC 
NT_176897.1/864419-864174        GGCAGACACA CCCTTGCAAT ATACTCGTTT CTCCTCTCCG TTGTTC 


NoName   MSF: 2  Type: N  Thu Apr 20 22:20:23 2017  Check: 00 ..

 Name: NC_015764.1:1003153-1003386/1-234  Len:    247  Check:  2375  Weight:  1.00
 Name: NT_176897.1/756157-755929          Len:    247  Check:  8939  Weight:  1.00

//


                                   1                                                   50
NC_015764.1:1003153-1003386/1-234  AGTCTCGGGG ATAAGCTGCG GCATCGAAGA CGATGGAAAG CGTACGCGCT 
NT_176897.1/756157-755929          AGTCTCGGGG ATAAGCTGTG GCATCGAAGA CGATGGAAAG CGTACGCGCT 


                                   51                                                 100
NC_015764.1:1003153-1003386/1-234  GGAAGCTA-- ---------- -ACGTATTTA CCCAACCAAC GGGCAATTGC 
NT_176897.1/756157-755929          CGAAGCTAAC CGCAAATCCA TACGTATTTA CCCGACCAAC GGGCAATCGC 


                                   101                                                150
NC_015764.1:1003153-1003386/1-234  GATCTCGTAG ATCGCCGGTA GAAGCCGGTA AAAGACCGGT AGAAGCCATG 
NT_176897.1/756157-755929          AATCTC---- ---------- ----CCGCTA AAAGACCGGT AGAAGCCACG 


                                   151                                                200
NC_015764.1:1003153-1003386/1-234  AAATTAAAGA GTTGTTCGAG TACTTGCAAT TACAACAGCG CGCGCTTTAA 
NT_176897.1/756157-755929          AAATTAAAGA GTTGTTCGAG TACTTGCAAT TACGACAACG CGCGCTTCAA 


                                   201                                                250
NC_015764.1:1003153-1003386/1-234  TTCCAACGAA TCGTTATCGT GATTCCAGCG AGACAGATTG CGTTCCA 
NT_176897.1/756157-755929          TTCCAACGAA TCGTTATCGT AATTCCAGCG AGACAGATTG CGTTCCA 


NoName   MSF: 2  Type: N  Thu Apr 20 22:20:24 2017  Check: 00 ..

 Name: NC_015764.1:1022566-1022804/1-237  Len:    256  Check:  462  Weight:  1.00
 Name: NT_176897.1/735087-734832          Len:    256  Check:  5196  Weight:  1.00

//


                                   1                                                   50
NC_015764.1:1022566-1022804/1-237  CGTGATATTA CTCTATAATC GTCGTATTCT CGTCCTCGTA CCTTTCCCCC 
NT_176897.1/735087-734832          CGTGATATTA CTCTATAATT GTCGTATTCT CGTCCTCGTA CCTTTTCCGC 


                                   51                                                 100
NC_015764.1:1022566-1022804/1-237  AATCCCGTTA AGTCAGAGAT ACGAAGCGAA AACAGGCGAA AGGAACGCAT 
NT_176897.1/735087-734832          TGTCCCGTTA AGCCAGAGAT ACGAAGCGAA AACAGGGGAA AGAAACGCAT 


                                   101                                                150
NC_015764.1:1022566-1022804/1-237  GGAAGGAAGG AAGGAAGGAA GGAAG--GAA G--GAAGGAA GGAGTTTGA- 
NT_176897.1/735087-734832          GGAAGGAAGA AAGGAAGGAG GAAAGACGAA GAAGAAAGCC GGAGTTTGAT 


                                   151                                                200
NC_015764.1:1022566-1022804/1-237  ---------- ----TTTTTT GGTTATCTGG TGCGATCGGT GACCGCGTTA 
NT_176897.1/735087-734832          TTTTTTTTTT TTTTTTTTTT GGTTATCCGG TGCGATCGGT GACCGCGTTA 


                                   201                                                250
NC_015764.1:1022566-1022804/1-237  ACGATTCGTT GTATATAGAG CGGTAGTAAT TGTTACGTAG GTAAATGGCT 
NT_176897.1/735087-734832          GCGATTCGTT GTATATAGAG CGGTAGTAAT CGTTACGTAG GTAAATGGCT 


                                   251                                                300
NC_015764.1:1022566-1022804/1-237  GGTGTT 
NT_176897.1/735087-734832          GGTGTT 


NoName   MSF: 2  Type: N  Thu Apr 20 22:20:25 2017  Check: 00 ..

 Name: NC_015764.1:1234282-1234575/1-294  Len:    304  Check:  2370  Weight:  1.00
 Name: NT_176897.1/520358-520055          Len:    304  Check:  9410  Weight:  1.00

//


                                   1                                                   50
NC_015764.1:1234282-1234575/1-294  GGTGAGCGCA TGGAGCGCTA TGTCGACGGA AAAGGCGATT CCCCGCTACT 
NT_176897.1/520358-520055          GGTGAGCGCA TGGAGCGCTA TGTCGACGGA AAAGGCGATT CCCCGCTACT 


                                   51                                                 100
NC_015764.1:1234282-1234575/1-294  AGGCCAGGAA GTAGACCGGC GCACCCCTTC CTAGTCGACC TAGACCTACA 
NT_176897.1/520358-520055          AGGCCAGGAA GTAGACCGGC GCACCCCTTC CTAGTCGACC TAGACCTACA 


                                   101                                                150
NC_015764.1:1234282-1234575/1-294  CCTAGACCTA GCCTAGCCTA GCCTAGCCTA GCCTAGCCTA GCC------- 
NT_176897.1/520358-520055          CCTAGACCTA GCCTAGCCTA GCCTAGCCTA GCCTAGCCTA GCCTATCCTA 


                                   151                                                200
NC_015764.1:1234282-1234575/1-294  ---TAGCCTA TCCTAGCCTA TCCTAGCCTA GCTTAGCCTA GCTTAGCCTC 
NT_176897.1/520358-520055          GCTTAGCCTA TCCTAACCTG TCCTAGCCTA GCTTAGCCTA GCTTAGCCTC 


                                   201                                                250
NC_015764.1:1234282-1234575/1-294  AGCCGTGGCG CTTGTTTCGC TCCTTTTGTT TTTGCTGGCC GCCTTTGTTG 
NT_176897.1/520358-520055          AGCCGTGGCG CCTGTTTCGC TCCTTTTGTT TTTGTTCGCC GCCTTTGTTG 


                                   251                                                300
NC_015764.1:1234282-1234575/1-294  CACCTGCTTG TTCGCTGACT GCCGATGGTG CCGTGCTGCT TTCTCGCCCG 
NT_176897.1/520358-520055          CACCTGCTTG TTCGCTGACT GCCGACGATG GCGTGCTGCT TTCTCGCCCG 


                                   301                                                350
NC_015764.1:1234282-1234575/1-294  TTGG 
NT_176897.1/520358-520055          TTGG 


NoName   MSF: 2  Type: N  Thu Apr 20 22:20:26 2017  Check: 00 ..

 Name: NC_015764.1:1271762-1271995/1-234  Len:    234  Check:  3308  Weight:  1.00
 Name: NT_176897.1/479427-479204          Len:    234  Check:  5339  Weight:  1.00

//


                                   1                                                   50
NC_015764.1:1271762-1271995/1-234  GTAACTCTCG CCGATCTTGG AACGGGATGA CGCCCGATCC AGGAAAAGTA 
NT_176897.1/479427-479204          GTAACTCTCG CCGATCTTGG AACGGGATGA CGCCCGATCC AGGAAAAGTA 


                                   51                                                 100
NC_015764.1:1271762-1271995/1-234  CGATTTCTAA TCCATCACCG AGACTCCACC GGCCCCGTCC TGTTTCCTCG 
NT_176897.1/479427-479204          CGATTTCTAA TCCATCACCG AGACTCCACC GGCCCCGTCC TGTTTCCTCG 


                                   101                                                150
NC_015764.1:1271762-1271995/1-234  ACGCGACGCC ACGCCACGCC ACGCCACGCC ACGCGATGCG ACGCGACCGA 
NT_176897.1/479427-479204          ACGCGACGCC ACGCCACGCC ---------- ACGCGATGCC ACGCCACCGA 


                                   151                                                200
NC_015764.1:1271762-1271995/1-234  ACGTCACTTT CTGCTTCTCT GTGATGCGCG CTCTATTTCC GATGCAACGT 
NT_176897.1/479427-479204          ACGTCACTTT CCGCTTCTCC GTGATGCGCG CTCTATTTCC GATGCAACGT 


                                   201                                                250
NC_015764.1:1271762-1271995/1-234  TCCTCGTGAA TCAACCGCCG CCGTTTCCAC CATT 
NT_176897.1/479427-479204          TCCTCGTGAA TCAACCGCCG TCGTTTCCCC CATT 


NoName   MSF: 2  Type: N  Thu Apr 20 22:20:26 2017  Check: 00 ..

 Name: NC_015764.1:1279488-1279721/1-234  Len:    246  Check:  408  Weight:  1.00
 Name: NT_176897.1/471079-470834          Len:    246  Check:  2065  Weight:  1.00

//


                                   1                                                   50
NC_015764.1:1279488-1279721/1-234  TCGGCACGGC GAACGAGCGC TCGCGCGCCT CATTCTTCGT TTCCATTAGC 
NT_176897.1/471079-470834          TCGGCTCGGG GAACGAGCGC TCGCGCGCGT GATTCTCCGT TTCCATTAGT 


                                   51                                                 100
NC_015764.1:1279488-1279721/1-234  GCACGCACGT GCGATTCTCG CTACGTGTAC TTACATACGT GCATACGCGG 
NT_176897.1/471079-470834          GCACGCACGT GCGATCCTCG CTACGTGTAC TTACATACGT GCATACGCGG 


                                   101                                                150
NC_015764.1:1279488-1279721/1-234  GCGAGCGAAC GAGCGAGCGA GCGA------ ------ACGA ACGAGCTGTT 
NT_176897.1/471079-470834          GCAAGCGAAC GAGCGAGCGA GCGAGCGAGC GAACGAACGA ACGAGCTGTT 


                                   151                                                200
NC_015764.1:1279488-1279721/1-234  CGCCACGCTA GCCCTGGCCT AGATAAGCCG GCTACTCGGC TTTGCATCGT 
NT_176897.1/471079-470834          CGCCACGCTA GCCCTGGCCT AGATAAGCCG GCTACTCGGC TTTGCATCGT 


                                   201                                                250
NC_015764.1:1279488-1279721/1-234  TGCATCGCTT TAAGCCCGAC TCACGCGCGA CCGACGTATC GTTGTC 
NT_176897.1/471079-470834          TGCATCGCTT TAAGCCCGAC TCACGCGCCA CCGATCTATC GTTGTC 


NoName   MSF: 2  Type: N  Thu Apr 20 22:21:37 2017  Check: 00 ..

 Name: NC_015764.1:1482513-1482753/1-241  Len:    241  Check:  9883  Weight:  1.00
 Name: NT_176897.1/261513-261293          Len:    241  Check:  8472  Weight:  1.00

//


                                   1                                                   50
NC_015764.1:1482513-1482753/1-241  ACGAATAACA AATCCATGGC GGGCGTTAAT GAGCGTCACC GGAAGCGTAC 
NT_176897.1/261513-261293          ACGAATAACA AATCCATGGC GGGCGTTAAT GAGCGTCACC GGAAGCGTAC 


                                   51                                                 100
NC_015764.1:1482513-1482753/1-241  GCGTGCACGC GAAGGAGGGG AATTCCGGGC AGGCGAGAAA TACGAAGCAG 
NT_176897.1/261513-261293          GCGTGCACGC GAAGGAGGGG AATTCCGGGC AGGCGAGAAA CACGAAGCAG 


                                   101                                                150
NC_015764.1:1482513-1482753/1-241  GAGAGGGAAA GAGAGAGAGA GAGAAAGAGA GAGAGAGAGA ACGGCACCTC 
NT_176897.1/261513-261293          GAGAG----- -----A---- ------GAGA GAGATAGAGA ACGGCACCTC 


                                   151                                                200
NC_015764.1:1482513-1482753/1-241  CTGCGGCTGG TTCGCAGCTT CCGGTTCGGT TGGGGGCTCA CCGACGCAAC 
NT_176897.1/261513-261293          CTGCGGCTGG TTCGCAGCTT CCGGTTCGGT TGGGGGCTCA CCGACGCAAC 


                                   201                                                250
NC_015764.1:1482513-1482753/1-241  GCCAAGGGGA CAGAATGCAC CGGTGGTGTA CCGCGATAAA A 
NT_176897.1/261513-261293          GCCAAGGGGA CAGAATGCAC CGGTGGTGTA CCGCGATAAA A 


NoName   MSF: 2  Type: N  Thu Apr 20 22:21:43 2017  Check: 00 ..

 Name: NC_015764.1:1664998-1665236/1-239  Len:    239  Check:  3743  Weight:  1.00
 Name: NT_176897.1/68634-68428            Len:    239  Check:  6924  Weight:  1.00

//


                                   1                                                   50
NC_015764.1:1664998-1665236/1-239  CGCTGTTGCT TCAACCACGC GATTGCCATT TAATTGAAAT CAGAACCGTG 
NT_176897.1/68634-68428            CGCTGTTGCT TCAACGACGC GATTGCCATT TAATTGAAAT CAGAACCGTG 


                                   51                                                 100
NC_015764.1:1664998-1665236/1-239  TAGATATTAC TCGGATGTCA CGAGGGCAGC ATCGCTTTTC CTTTGATCCT 
NT_176897.1/68634-68428            TAGATACTAC TCGGATGTCA CGAGGGCAGC TTCGTTTTTC CTTCGATC-- 


                                   101                                                150
NC_015764.1:1664998-1665236/1-239  GAGATTCCTG TGATAGAGAT TCCTGTGATC GAGATTCCTC TTATCGAGCG 
NT_176897.1/68634-68428            ---------- ---------- ---------- GAGATTCCTC TTATCGAGCG 


                                   151                                                200
NC_015764.1:1664998-1665236/1-239  TCGGAAATAT CGCCGGGTAC GAGGTCTAAA ATAATACAGA TCAACGAGTT 
NT_176897.1/68634-68428            TCGGAAATAT CGCCGGCCAC GAGGTCTAAA ATAATACGGA TCAACGAGTT 


                                   201                                                250
NC_015764.1:1664998-1665236/1-239  GTTACGAAAC TCGTAGCGCT TACCGGTGAA GGAGGGTTC 
NT_176897.1/68634-68428            CTTACGAAAC TCGTAGCGCT TACCGGTGAA AGAGGGTTC 


NoName   MSF: 2  Type: N  Thu Apr 20 22:21:43 2017  Check: 00 ..

 Name: NC_015764.1:1694225-1694455/1-231  Len:    231  Check:  4685  Weight:  1.00
 Name: NT_176897.1/39323-39100            Len:    231  Check:  9509  Weight:  1.00

//


                                   1                                                   50
NC_015764.1:1694225-1694455/1-231  CCTGGCCTGG TAATAGAGAC CGGTCGATGG AATCCTCTCG TTTCACCTTC 
NT_176897.1/39323-39100            CCTGGCCTGG TAATAGAGAC CGGTCGATGG AATCCTCTCG TTTCACCTTC 


                                   51                                                 100
NC_015764.1:1694225-1694455/1-231  CAAATTGTCA CGTGGGTGGG AAGACGATAG GATCTCTCGA TGAAGCTCGA 
NT_176897.1/39323-39100            CAAATTGTCA CGTGGGTGGG AAGACGATAG GATCTCTCGA TGAAGCTCGA 


                                   101                                                150
NC_015764.1:1694225-1694455/1-231  CTTACGGCTT ACGGCTTACA GCTTACGGCT TCCGTCCCGT TCGACGGTGA 
NT_176897.1/39323-39100            CTTACGGCTT ACGGCTTAC- ------GGCT TCCGTCCCGT TCGACGGTGA 


                                   151                                                200
NC_015764.1:1694225-1694455/1-231  CACCATGTGT TCGACGCCCG CGTCCGTGGT CGCAGCGGCT TTCAACGGAA 
NT_176897.1/39323-39100            CACCATGTGT TCGACGCCCG CGTCCGTGGT CGCAGCGGCT TTCAACGGAA 


                                   201                                                250
NC_015764.1:1694225-1694455/1-231  CCTGGCATTA GCTGAAATCC TAGATCAATC G 
NT_176897.1/39323-39100            CCTGGCATTA GCTGAAATCC TAGATCAATC G 


NoName   MSF: 2  Type: N  Thu Apr 20 22:21:53 2017  Check: 00 ..

 Name: NC_015764.1:1916172-1916412/1-241  Len:    241  Check:  315  Weight:  1.00
 Name: NT_176532.1/1072697-1072464        Len:    241  Check:  2291  Weight:  1.00

//


                                   1                                                   50
NC_015764.1:1916172-1916412/1-241  AAACTGTCCG ATCGTGATAT ACGGCACGAC GCTTTCTTAC TTTCATCCAT 
NT_176532.1/1072697-1072464        AAACTGTCCG ATCGTGATAT ACGGCACGAT GCTTTCTTAC TTTCATTCAT 


                                   51                                                 100
NC_015764.1:1916172-1916412/1-241  CCGTTGTGTC TGATTTCCTA AGTTTTTCTT CCATCAAAAA TGCAATTGTC 
NT_176532.1/1072697-1072464        CCGTTGTGTC TGATTTTCTA AGTTTTTCCT CCGTCAAAAA TACAATTGTC 


                                   101                                                150
NC_015764.1:1916172-1916412/1-241  CGAACGTCGA TTAATAGAAC GTTCGATTAT ACGAACGTCG AGTAGTAGAA 
NT_176532.1/1072697-1072464        CGA------- TTAATACAAC GATCCATTGT ACGAACGTCG AGTAATAGAA 


                                   151                                                200
NC_015764.1:1916172-1916412/1-241  AATTTGCGGA TGCTCCCTTG GAAGAAAGAT GGTAAACATT CGGAGAATCT 
NT_176532.1/1072697-1072464        AATTTGCGGA TGCTCCCTCG GAAGAAAGAT CATAAAAATT CAGAGAATCT 


                                   201                                                250
NC_015764.1:1916172-1916412/1-241  TTACTCGATA ATATGCGTTT CCGTTTGATA TTAAATCTTC C 
NT_176532.1/1072697-1072464        TTACTCGATA ATATGTGTTT CCGTTTGATA CTAAAACTTC C 


NoName   MSF: 2  Type: N  Thu Apr 20 22:21:54 2017  Check: 00 ..

 Name: NC_015764.1:1942506-1942739/1-234  Len:    234  Check:  6066  Weight:  1.00
 Name: NT_176532.1/1044496-1044278        Len:    234  Check:  9878  Weight:  1.00

//


                                   1                                                   50
NC_015764.1:1942506-1942739/1-234  GGGACGTATC GCGAGAGGAA ACGTGCAAAA ATTAGCGTCG ACCGGCGAGA 
NT_176532.1/1044496-1044278        GGGATGTATC GCGAGAGGAA ACGTGCAAAA ATTAGCGTCG ACCGGCGAGA 


                                   51                                                 100
NC_015764.1:1942506-1942739/1-234  AATGATCGAA TTGCCTGTAG ACACGCGACG CACCGTCTCG ATGAACGACT 
NT_176532.1/1044496-1044278        AATGATCGAA TTGCCTGTAG ACACGCGACT CACCGTCTCG ATGAACGACT 


                                   101                                                150
NC_015764.1:1942506-1942739/1-234  GTCGTTACCA TTGTCGTCGT TACCATTGTC GTCGCGGCTC TCATCGTTCG 
NT_176532.1/1044496-1044278        GTCGTTACCA TTGTC----- ---------- GTCGCGATTC TCATCGTTCG 


                                   151                                                200
NC_015764.1:1942506-1942739/1-234  TGCGTTCGCT CACTTGTCAT CGCTTCGAGA AACGTTCCTT CGTAGTGGAC 
NT_176532.1/1044496-1044278        TGCGTCCGCT CGCTTGTCAT CGCTTCGAGA AACGTTCCTT CGTAGTGGAC 


                                   201                                                250
NC_015764.1:1942506-1942739/1-234  GGTTTCGATA AAAACATTAC GGACGAACGA GTTA 
NT_176532.1/1044496-1044278        GGTTTCGATA AAAACATTAC GGACGAACGA GTTA 


NoName   MSF: 2  Type: N  Thu Apr 20 22:23:10 2017  Check: 00 ..

 Name: NC_015764.1:1976283-1976521/1-239  Len:    239  Check:  7074  Weight:  1.00
 Name: NT_176532.1/1011315-1011095        Len:    239  Check:  8013  Weight:  1.00

//


                                   1                                                   50
NC_015764.1:1976283-1976521/1-239  TCAGGCTTCG AGACGTAAAA CTGAAGGGAT CTGCGACGCC CGCCGGATTT 
NT_176532.1/1011315-1011095        TCAGGCTTCG AGACGTAAAA CTGAAGGGAT CTGCGACGCC CGCCGGATTT 


                                   51                                                 100
NC_015764.1:1976283-1976521/1-239  TTTCCCGAGC ATTTTTGTCG GTCTATTTTG CAGCTGAGGG GTGGTTTAGC 
NT_176532.1/1011315-1011095        TTTCCCGAGC ATTTTTGTCG GTCTATTTTG CAGCTGAGGG GTGGTTTACC 


                                   101                                                150
NC_015764.1:1976283-1976521/1-239  CTCTGTCTCT TTCTCTCTCT CTCTCTCTCT CTCTTTCTCG CGCTCTCGTA 
NT_176532.1/1011315-1011095        CTCTG----- ---------- ---TCTCTCT CTCTCTCTCG CACCCTCGTA 


                                   151                                                200
NC_015764.1:1976283-1976521/1-239  CTCTCGCTCT TCCCCTCTCG ATGGTAGTTG TCGATGTTAG AGGGGTCCAG 
NT_176532.1/1011315-1011095        CTCTCGCTCT TCCCCTCTCG ATGGTAGTTG TCGATGTTAG AGGGGTCCAG 


                                   201                                                250
NC_015764.1:1976283-1976521/1-239  AGAGGCTGAG GGAGCACGAG AGGGATGGTA GTAGATTTG 
NT_176532.1/1011315-1011095        AGAGGCTGAG GGAGCTCGAG GGGGATGGTA GTAGATTTG 


NoName   MSF: 2  Type: N  Thu Apr 20 22:23:17 2017  Check: 00 ..

 Name: NC_015764.1:2007276-2007587/1-312  Len:    333  Check:  8524  Weight:  1.00
 Name: NT_176532.1/979633-979301          Len:    333  Check:  113  Weight:  1.00

//


                                   1                                                   50
NC_015764.1:2007276-2007587/1-312  GGATCACTCG ACTCAAAACC CCGCTCATCA GAATCCTGCT CAACAGTTTC 
NT_176532.1/979633-979301          GGATCACTCG ACTCAAAACC CCGCTCATCA GAATCCTGCT CAACAGTTTC 


                                   51                                                 100
NC_015764.1:2007276-2007587/1-312  AGAAAACGGA ACAACATAGT CAAAACCCGG ATCACCAGAC TTCGAATCCC 
NT_176532.1/979633-979301          AGAAAACGGA ACAACATAGT CAAAACCCGG GTCACCAGAC TTCGAATCCC 


                                   101                                                150
NC_015764.1:2007276-2007587/1-312  GGCCACCAGA GCCAGAACCC CGGCCACCAG AGTCAAAACC CAGGCCATCA 
NT_176532.1/979633-979301          GGCCACCAGA GCCAGAACCC CGGCCACCAG AGTCAAAACC CAGGCCACCA 


                                   151                                                200
NC_015764.1:2007276-2007587/1-312  AAGTCAAAAC CCAGGCCA-- ---------- ---------T CCGAGTCAAA 
NT_176532.1/979633-979301          GAGTCAAAAC CCAGGCCACC AGAGTCAAAA CCCGGGCCAT CCGAGTCAAA 


                                   201                                                250
NC_015764.1:2007276-2007587/1-312  ACCCAGACCA TCAGAATCAG AACCCAGGTC ATCACTCCCA GAACCCAGGA 
NT_176532.1/979633-979301          ACCCGGACCA CCAGAATCAG AACCCAGGCC ATCACACCCA GAACCCAGGA 


                                   251                                                300
NC_015764.1:2007276-2007587/1-312  CAGCAATCGA CCAATCCAGG CCAAAATCCT GGACATCCGA CTCAAAACGT 
NT_176532.1/979633-979301          CAGCAGACGA CCAATCCGGG CCAAAATCCT GGACATCCGA CTCAAAACGT 


                                   301                                                350
NC_015764.1:2007276-2007587/1-312  AAGTCGACAG GGTCAGAATC CCAGTCATCA GGC 
NT_176532.1/979633-979301          AAGTCGACAG GGTCAGAATC CCAGTCATCA GGC 


NoName   MSF: 2  Type: N  Thu Apr 20 22:23:18 2017  Check: 00 ..

 Name: NC_015764.1:2007522-2007751/2-228  Len:    239  Check:  8748  Weight:  1.00
 Name: NT_176532.1/979365-979127          Len:    239  Check:  2836  Weight:  1.00

//


                                   1                                                   50
NC_015764.1:2007522-2007751/2-228  GGCCAAAATC CTGGACATCC GACTCAAAAC GTAAGTCGAC AGGGTCAGAA 
NT_176532.1/979365-979127          GGCCAAAATC CTGGACATCC GACTCAAAAC GTAAGTCGAC AGGGTCAGAA 


                                   51                                                 100
NC_015764.1:2007522-2007751/2-228  TCCCAGTCAT CAGGCGACGC AGACGCAGCA ACAGCCACAG GCACCGTCGC 
NT_176532.1/979365-979127          TCCCAGTCAT CAGGCGACGC AGACGCAGCA ACAGCCACAG GCACCGTCGC 


                                   101                                                150
NC_015764.1:2007522-2007751/2-228  AACAACA--- GCAACAACAA CA-------- -ACAACAACA AGAGAACCGA 
NT_176532.1/979365-979127          AACAACAACA GCAACAACAA CATCAACAAC AACAACAACA AGAGAACCGA 


                                   151                                                200
NC_015764.1:2007522-2007751/2-228  CCCAGCAGCA TGGGTACGGT GTTGTCGTTC AGTCCGCGTG ACAGACGCGG 
NT_176532.1/979365-979127          CCCAGCAGCA TGGGTACGGT GTTGTCGTTC AGTCCGCGTG ACAGACGCGG 


                                   201                                                250
NC_015764.1:2007522-2007751/2-228  TTCCGTGTAT CCGCCAACGG GACATCAACA TCCCGCTGA 
NT_176532.1/979365-979127          TTCCGTGTAT CCGCCAACGG GACATCAACA TCCCGCTGA 


NoName   MSF: 2  Type: N  Thu Apr 20 22:24:35 2017  Check: 00 ..

 Name: NC_015764.1:2073522-2073765/1-244  Len:    244  Check:  7316  Weight:  1.00
 Name: NT_176532.1/912124-911897          Len:    244  Check:  1758  Weight:  1.00

//


                                   1                                                   50
NC_015764.1:2073522-2073765/1-244  ACTCGAAGCG GTCGAGCGAA GGCAGTGCCA AGCCTTGGCT TAGATTCCAG 
NT_176532.1/912124-911897          ACTCGAAGCG GTCGAGCGAA GGCAGTGCCA AGCCTTGGCT TAGATTCCAC 


                                   51                                                 100
NC_015764.1:2073522-2073765/1-244  CTTTGTCGCG TACGCTAACT CGCGATCAGT GGCGTAGGGC GGTTCTTATG 
NT_176532.1/912124-911897          CTTTGTCGCG TACGCTAACT CGCGATCAGT GGCGTAGGGC CGTTCTTAAG 


                                   101                                                150
NC_015764.1:2073522-2073765/1-244  TCTCTCTCTC TCTCTCTCTC TCTCTCTCTT TCTTTCTCTC TCTCGAATCT 
NT_176532.1/912124-911897          TCTCTCTCTC TCTCTCTCTT TCTCTCTC-- ---------- ----GAATCT 


                                   151                                                200
NC_015764.1:2073522-2073765/1-244  TGCTTTGTAC GGTACTTTCT CCGCGCAGCG GGATTGTGAC ACGTAATTGC 
NT_176532.1/912124-911897          TGCTTTGTAC GGTACTTTCT CCGCGCAGCG GGATTGTGAC ACGTAATTGC 


                                   201                                                250
NC_015764.1:2073522-2073765/1-244  ATACTTTCGT CGACGGGTTA TGATGAAAGT TCCAAGCAGA AATC 
NT_176532.1/912124-911897          ATACTTTCGT CGACGGGTTA TGATGAAAGT TCCAAGCAGA AATC 


NoName   MSF: 2  Type: N  Thu Apr 20 22:27:12 2017  Check: 00 ..

 Name: NC_015764.1:2160156-2160412/1-257  Len:    257  Check:  2343  Weight:  1.00
 Name: NT_176532.1/824905-824661          Len:    257  Check:  6295  Weight:  1.00

//


                                   1                                                   50
NC_015764.1:2160156-2160412/1-257  AACGGTTTAG GTTTGGGTTT AGATAAGATA GACGCGTTGG TAGGCGCGGC 
NT_176532.1/824905-824661          AACGGTTTAG GTTTGGGTTT AGATAAGATA GACGCGTTGG TAGGTGCGGC 


                                   51                                                 100
NC_015764.1:2160156-2160412/1-257  AGATAGGAAA AAATCGGCCA CGCAAGAATC GTAGTTATTC GAAATAGTAC 
NT_176532.1/824905-824661          AGATTGGAAA AAATCGGCCA CGCAAGAATC GTAGTTATTC GAAATAGTAC 


                                   101                                                150
NC_015764.1:2160156-2160412/1-257  AGAGAGATAA AGAGAGAGAG AGAAAGAGAG AGATAAAGAG AGAGAGAGAG 
NT_176532.1/824905-824661          AGAGAGAGAA AGAGAGAGAG AGAGAAAGAA AGA------- -----GGGAG 


                                   151                                                200
NC_015764.1:2160156-2160412/1-257  AGAGAGAATA GTGATTTACA GCGTTTCACT ACTCGCGACG CGTGTGCCCG 
NT_176532.1/824905-824661          AGAGAAAATA GTGATTTACA GCGTTTCACT ACTCGCGACG CGTGTGCCCG 


                                   201                                                250
NC_015764.1:2160156-2160412/1-257  TCGCGCATTC GGCGCTCGGT TTTCAAGTCG TCCCGTTTAA CAAGCTATGC 
NT_176532.1/824905-824661          TCGCGCATTC GGCGCTCGGT TTTCAAGTCG TCCCGTTTAA CAAGCTATGC 


                                   251                                                300
NC_015764.1:2160156-2160412/1-257  GATCGAG 
NT_176532.1/824905-824661          GATCGAG 


NoName   MSF: 2  Type: N  Thu Apr 20 22:27:16 2017  Check: 00 ..

 Name: NC_015764.1:2490949-2491191/1-243  Len:    244  Check:  4186  Weight:  1.00
 Name: NT_176532.1/493415-493190          Len:    244  Check:  7007  Weight:  1.00

//


                                   1                                                   50
NC_015764.1:2490949-2491191/1-243  TAGCCCTTAT CGCATGCGTA AAAAATGAGA T-AGAGAGCA GGATTTTGAC 
NT_176532.1/493415-493190          TAGCCCTTAT CGCATGCGTA AAAAATGAGA TTAGAGAGCA GGATTTTGAC 


                                   51                                                 100
NC_015764.1:2490949-2491191/1-243  TGTGTTTTTC TAGATAACTT CATTCGTCAC TAAACTGTGC GATATAACCT 
NT_176532.1/493415-493190          TGTGTTTCTC TAGATAACTT CATTCGTCAC TAAATTGTGC GATATAACCT 


                                   101                                                150
NC_015764.1:2490949-2491191/1-243  AACATCTTGT ATACAATGTC GTATACATCG TTGTATACAT CGTTTGAAAC 
NT_176532.1/493415-493190          AACATCTTGT ATACAATGT- ---------- -------CAT CATTTGAAAC 


                                   151                                                200
NC_015764.1:2490949-2491191/1-243  GAAACTATAT TATTGATATG AGTTAAAAAT TATGGCTTGT GATTCAAAAA 
NT_176532.1/493415-493190          AAAACTATAT TATTGATATT AGTTAAACAT TATGGCTTGT GATTCAAAAA 


                                   201                                                250
NC_015764.1:2490949-2491191/1-243  TTTTGTGTTT TCGTCACTGT TGTTCAAAAA GTATATTCTG TAAA 
NT_176532.1/493415-493190          TATTGTGTTT TCGCCATTGT TGTTCAAAAA GCATATTCTG TAAA 


NoName   MSF: 2  Type: N  Thu Apr 20 22:27:19 2017  Check: 00 ..

 Name: NC_015764.1:2920838-2921071/1-234  Len:    236  Check:  8505  Weight:  1.00
 Name: NT_176532.1/54436-54201            Len:    236  Check:  7363  Weight:  1.00

//


                                   1                                                   50
NC_015764.1:2920838-2921071/1-234  ACAATCACCT ATATACGCTA CATTTAAGTG CACACAATAC AACTAGTTCT 
NT_176532.1/54436-54201            ACAATCACCT ATATACACTA CATTTAAGTG CACACAATAC AACTAGTTCT 


                                   51                                                 100
NC_015764.1:2920838-2921071/1-234  ACTAATAACC AACCACCATT CTCTGCTATA CCATACTGTA TCATACCAAC 
NT_176532.1/54436-54201            ACTAATAACC AACCACCATT CTCTGCTATA CTATACTGTA TCATACCAAC 


                                   101                                                150
NC_015764.1:2920838-2921071/1-234  AAA-AAAAGA GAAGTGAAAA AA-AACGAGA AGGAAACTGC GTTCCGTAAA 
NT_176532.1/54436-54201            AAAGAAAAAA GAAGTGAAAA AAGAACGAGA AGGAAACTAC GTTCCGTAAA 


                                   151                                                200
NC_015764.1:2920838-2921071/1-234  CGAATGCACA TTAATCCCGG ATCACATTCC AGAGCAGAGC AGATACGAAA 
NT_176532.1/54436-54201            CGAATGCACA TTAATCCCGG ATCACATTCC AGAGCAGAGC AGATACGAAA 


                                   201                                                250
NC_015764.1:2920838-2921071/1-234  TCGCGGCGAC GAATTCCACG TGGAAAGTTC AACAGC 
NT_176532.1/54436-54201            TCGCGGCGAC GAATTCCACG TGGAAAGTTC AACAGC 


NoName   MSF: 2  Type: N  Thu Apr 20 22:27:20 2017  Check: 00 ..

 Name: NC_015764.1:3107278-3107542/1-265  Len:    265  Check:  88  Weight:  1.00
 Name: NT_176740.1/137492-137731          Len:    265  Check:  2987  Weight:  1.00

//


                                   1                                                   50
NC_015764.1:3107278-3107542/1-265  CTAACTTATG TTTCTAGGTC ATCTAATGTT AAGCGCGACA ATCAATGCAT 
NT_176740.1/137492-137731          CTAACTTATG TTTCTAGGTC ATCCAGTGTT AAGCGCGACA ATCAATGCAT 


                                   51                                                 100
NC_015764.1:3107278-3107542/1-265  AAAAAGATTT CCCGTGATCT TAATCGATCG CTACAATCTA TGATCGTGAC 
NT_176740.1/137492-137731          AAAAAGATTT CCCGTGGTCT TAATCGATCG CTACAATCTA TGATCGTGAC 


                                   101                                                150
NC_015764.1:3107278-3107542/1-265  TATTTCAAAT TATTTATTCA TACATGTTAT TTCAAATTAT TCATTTATTC 
NT_176740.1/137492-137731          TATTTCAAAT TATTTATTCA TACGCGT--- ---------- ---------- 


                                   151                                                200
NC_015764.1:3107278-3107542/1-265  ATGTTATATT CAAATATTGT AAAACCCATA ATCGGTGTTT ACTCGTTCGT 
NT_176740.1/137492-137731          --GTTATATT CAAATATTGT AAAACCCATA ATCGGTGTTT ACTCGTTCGT 


                                   201                                                250
NC_015764.1:3107278-3107542/1-265  AGAATAAACA GGACAAGGTG TTAGCAACTT ATTGTACAGC TAAGAAGTGA 
NT_176740.1/137492-137731          AGAATAAACA GGACAAGGTG TTAGCAACTT ATTGCACAGC TAAGAAGTGA 


                                   251                                                300
NC_015764.1:3107278-3107542/1-265  CATCAGTCCG CCATA 
NT_176740.1/137492-137731          CATCAGTCCG CCATA 


NoName   MSF: 2  Type: N  Thu Apr 20 22:27:21 2017  Check: 00 ..

 Name: NC_015764.1:3282181-3282412/1-232  Len:    235  Check:  6357  Weight:  1.00
 Name: NT_176740.1/321954-322184          Len:    235  Check:  9696  Weight:  1.00

//


                                   1                                                   50
NC_015764.1:3282181-3282412/1-232  TGATCTTTAA CTTGGTCGCC TGTAGCATGG TTTTAGACGA GAACGTGTTT 
NT_176740.1/321954-322184          TGATCTTTAA CTTATTCGCC TGTAG----G TTTTAGACGA GAACGTGTTT 


                                   51                                                 100
NC_015764.1:3282181-3282412/1-232  CTTTAGCTGT TTTAAAGTTT ACATTGCACG AAGAATAACC TTCTATTAAT 
NT_176740.1/321954-322184          CTTTAGCTGT TTTAAATTCT ACATTACACG AGGAATAACC TTTTATTAAT 


                                   101                                                150
NC_015764.1:3282181-3282412/1-232  CAAGATGATA ATGTGCAAGA TGA---TAAT CGTGCCGCTA ATATCAATAC 
NT_176740.1/321954-322184          CAAGATGATG ATGTGCAAGA TGACGATAAT CGTGTCGCTA ATATTAATAG 


                                   151                                                200
NC_015764.1:3282181-3282412/1-232  AAATCTGTGT AGATTTTTAC CTATATAGCT AATATGTACT CCTTGTACAC 
NT_176740.1/321954-322184          GAATCTGTGT AGATTTTTGC CTCTTTAGCT AATATGTACT CCTTGTACAC 


                                   201                                                250
NC_015764.1:3282181-3282412/1-232  TTCTAGAGTC TATAGCATAC AGCTGTCTAT TATTA 
NT_176740.1/321954-322184          TTCTAGAGTC TATAGTATAC AGCTGTCTAT TATTA 


NoName   MSF: 2  Type: N  Thu Apr 20 22:27:29 2017  Check: 00 ..

 Name: NC_015764.1:3525155-3525400/1-246  Len:    246  Check:  2452  Weight:  1.00
 Name: NT_176740.1/559109-559332          Len:    246  Check:  742  Weight:  1.00

//


                                   1                                                   50
NC_015764.1:3525155-3525400/1-246  ATTACAATGA TTTGGTCGAA TCGATGCGGA AATTATTTCA CGGACGAACG 
NT_176740.1/559109-559332          ATTACAATGA TTTGGTCGAA TCGATGCGGA AATTATTTCA CGGACGAACG 


                                   51                                                 100
NC_015764.1:3525155-3525400/1-246  AGGAAACGTC AGGCATAGTT GTCACACCAA GCGGAATGCG TACTGCCAGC 
NT_176740.1/559109-559332          AGGAAACGTC AGGCATAGTT GTCACACCAA GCGGAATGCA TACTGCCGG- 


                                   101                                                150
NC_015764.1:3525155-3525400/1-246  GTGTGTGTGT GTGTGTGTGT ATGTGTATGT GTGTGTATGT GTGTGTTTCG 
NT_176740.1/559109-559332          -----TGTGT GTG------- ---------T GTGTGTGTGT GTGTGTTTCG 


                                   151                                                200
NC_015764.1:3525155-3525400/1-246  ACATTGCCAA TTTTAAACAT CAAGAGCAAA ATTACGCAAT TCGTTAGCAG 
NT_176740.1/559109-559332          ACATTGCCAA TTTTAAACAT CAAGAGCAAA ATTACGCAAT TCGTTAGCAG 


                                   201                                                250
NC_015764.1:3525155-3525400/1-246  TAAATTCACC GTTATCGTTA AACCTTCGGC TTTGAGCGGT TAACTC 
NT_176740.1/559109-559332          TAAATTCACC GTTATCGTTA AACCTTCGGC TTTGAGCGGT TAACTC 


NoName   MSF: 2  Type: N  Thu Apr 20 22:27:30 2017  Check: 00 ..

 Name: NC_015764.1:3561503-3561733/1-230  Len:    231  Check:  7174  Weight:  1.00
 Name: NT_176740.1/594752-594971          Len:    231  Check:  9257  Weight:  1.00

//


                                   1                                                   50
NC_015764.1:3561503-3561733/1-230  TACCCAGTCG TTAAACAGCC CGATCAAAAC TATCGTTAAC ATACTATCGT 
NT_176740.1/594752-594971          TACCCAGTCG TTAAACGGCC CAATCAAAAC ----GTTT-C ATACTATCGT 


                                   51                                                 100
NC_015764.1:3561503-3561733/1-230  TAACAAAGTC ATAATTAACT ACATTAGCCC TTTAGAACGG CACGTGACTT 
NT_176740.1/594752-594971          TAACAAAGCC ATAATTAGCT ACCTTAGCCC TTTAGAGCGC CACGTGACTC 


                                   101                                                150
NC_015764.1:3561503-3561733/1-230  GAAAATTACA CGTACGAAAA TTACATGTAC GTTTCGTGTG TATTTTTTAC 
NT_176740.1/594752-594971          GAAAATTACA CGTACCGTA- -----TGTAC GTTTCGTGTG TATTTTTTAC 


                                   151                                                200
NC_015764.1:3561503-3561733/1-230  GTTCTTAGTT AAAACTATAC TACACAAACT GAAATAATGA TTATGTACTT 
NT_176740.1/594752-594971          GTTCTTAGTT AAAATTATAC CACACAAACC GAAATAATGA TTGTGTACTT 


                                   201                                                250
NC_015764.1:3561503-3561733/1-230  GGAAT-TGAA TATAGCATGG AACAAAGATG G 
NT_176740.1/594752-594971          CGAATATGAA TATGGCACGG AACAACGACG G 


NoName   MSF: 2  Type: N  Thu Apr 20 22:27:31 2017  Check: 00 ..

 Name: NC_015764.1:3919483-3919717/1-235  Len:    242  Check:  4440  Weight:  1.00
 Name: NT_176740.1/958911-959150          Len:    242  Check:  983  Weight:  1.00

//


                                   1                                                   50
NC_015764.1:3919483-3919717/1-235  TTCGATAGGG GGATTTTTGG CATGACTTTG TCCTCAATCG TTGCCATGAT 
NT_176740.1/958911-959150          TTCGATAGGG GGATTTTTGG CATGGCTTTG TCCTCAATCA TTGCCATGAT 


                                   51                                                 100
NC_015764.1:3919483-3919717/1-235  TTTATCGATT GTGGATGAAA TCATGGGGGT ATTTGACTAT TGATCAAAAG 
NT_176740.1/958911-959150          TTTATCGATT GTGGATGAAA TTATGAAAGA ATTTAACTAT CGAT--ATCT 


                                   101                                                150
NC_015764.1:3919483-3919717/1-235  TTCAAAA--A ACAATTTCAA AAGACA-ATT TCAAAAAAGT TGGAAATTGT 
NT_176740.1/958911-959150          TTGGAACTGA GAAACTACAA ATTTCCCACT TGCCAAAAGT TGGGAATTGT 


                                   151                                                200
NC_015764.1:3919483-3919717/1-235  TATGTGTTCT ATATCAATTC AGAAAAATGT TACTGTGCTG TA----GCGA 
NT_176740.1/958911-959150          CACGTGTTCT ATATCAATTC AGAAAAATGT TACTGTGCTG TATTACGCTA 


                                   201                                                250
NC_015764.1:3919483-3919717/1-235  TATTGAGCTA TCTTTGGTAA AAAGCTTCAT AGGAGCAAAG GA 
NT_176740.1/958911-959150          TATTGCGCTA TCTTTGGTAA AAAGCTTTAT AGGAACAAAG GA 


NoName   MSF: 2  Type: N  Thu Apr 20 22:28:46 2017  Check: 00 ..

 Name: NC_015764.1:4050200-4050442/1-243  Len:    251  Check:  6880  Weight:  1.00
 Name: NT_176740.1/1090829-1091079        Len:    251  Check:  4713  Weight:  1.00

//


                                   1                                                   50
NC_015764.1:4050200-4050442/1-243  CTGGAAAAAT TCACGATTCT TCGTAAATAA CACGAACGTC TCGCGATTCT 
NT_176740.1/1090829-1091079        CTGGAAAAAT TCACGATTCT TCGTAAATAA CACGAACGTC TCGCGATCCT 


                                   51                                                 100
NC_015764.1:4050200-4050442/1-243  CGAGTCCAAA ATTGCTGTTC CGCTTATAAA TAAAGGGAGA TTCAGAGTGC 
NT_176740.1/1090829-1091079        CGAGCCCAAA ATTGCTGTTC CGCTTATAAA TAAAAGGAGA TTCAGAGTGC 


                                   101                                                150
NC_015764.1:4050200-4050442/1-243  AGAGAGAGAG AGAGAAAGAG AGAGAGAGAG AGAGAGAGAG A--------G 
NT_176740.1/1090829-1091079        AGAAAGAGAG AGAGAGAGAG AGAGAGAGAG AGAGAGAGAG AAAGAGGGAG 


                                   151                                                200
NC_015764.1:4050200-4050442/1-243  ATTCGTATCT GGACAACAGA GGAGATTCTC GGAATTTTCG GCGCGTATAA 
NT_176740.1/1090829-1091079        ATTCGTATCT CGACAACAGA GGAGATTCTC GGAATTTTCG GCGCGTATAA 


                                   201                                                250
NC_015764.1:4050200-4050442/1-243  TCCCGCATTC GGCAAAGTGA AGAGCGTGCC TGACCAGCGA CCATTGTCAA 
NT_176740.1/1090829-1091079        TCCCGCATTC GGCAAAGTGA AGAGCGTGCC TGACCAGCGA CCATTGTCAA 


                                   251                                                300
NC_015764.1:4050200-4050442/1-243  G 
NT_176740.1/1090829-1091079        G 


NoName   MSF: 2  Type: N  Thu Apr 20 22:28:52 2017  Check: 00 ..

 Name: NC_015764.1:4317327-4317625/1-299  Len:    299  Check:  3153  Weight:  1.00
 Name: NT_176740.1/1365772-1366025        Len:    299  Check:  931  Weight:  1.00

//


                                   1                                                   50
NC_015764.1:4317327-4317625/1-299  ATTAGACTTC TTCGCATAAC AGGAGCTTGC GAACTTTTCT CACTACCAAC 
NT_176740.1/1365772-1366025        ATTAGACTTC TTCGCATAAC AGGAGCTTGC GAACTTTTCT CGTTACCAAT 


                                   51                                                 100
NC_015764.1:4317327-4317625/1-299  CTTTTGTCTT TTACATAATA GAAGCTCTCT TTTAACATTT TAGGCACTAT 
NT_176740.1/1365772-1366025        CTTTGGTCTT TTACATAATA GAAGCTCGCT TTTAACCTTT TAGACACTAT 


                                   101                                                150
NC_015764.1:4317327-4317625/1-299  GCGCCACTAT AATGGTTTTC GCGGATGTCA TCTTATATTA CGACGCGCCA 
NT_176740.1/1365772-1366025        GCGCCACTAT AGTGGCTTTC GCGGATGTCA TCTTACATTA CGACGCG--- 


                                   151                                                200
NC_015764.1:4317327-4317625/1-299  CTATAATGAC TTTCGCGGAT GTCATCTTAT ATTACGATGC GCCACTATAG 
NT_176740.1/1365772-1366025        ---------- ---------- ---------- ---------- -CCACTATAG 


                                   201                                                250
NC_015764.1:4317327-4317625/1-299  TGGCTCGCTC TATCGACTTG TACGCTCACC GTTTGAGCCA AATGATCTTT 
NT_176740.1/1365772-1366025        TAGCTCACTC TATCGACTTG TACGCTCACC GTTTGAACTA AATGAT-TTT 


                                   251                                                300
NC_015764.1:4317327-4317625/1-299  CTCATTTGTC TTGCTTCACA TTGTTTTTGC CCTCACAACG TTTTATAAC 
NT_176740.1/1365772-1366025        TTCATTTGTC TTGCTTCACG CTGTCTTTGC CCTCACAACG TTTTATAAC 


NoName   MSF: 2  Type: N  Thu Apr 20 22:31:22 2017  Check: 00 ..

 Name: NC_015764.1:4954617-4954866/1-250  Len:    250  Check:  8115  Weight:  1.00
 Name: NT_176740.1/1999192-1999427        Len:    250  Check:  9216  Weight:  1.00

//


                                   1                                                   50
NC_015764.1:4954617-4954866/1-250  TCTGTTCGCT TTCACCCCCA TGAACCCCTC TTCGTTCTTC GCCCTCGAAT 
NT_176740.1/1999192-1999427        TCTGTTCGCT TTCACCCCCA TGAACCCCTC TTCGTTCTTC GCCCTCGAAT 


                                   51                                                 100
NC_015764.1:4954617-4954866/1-250  CGTCCGACGA CCGCGTTTCA CTCTCTTCGC CTTCCTATGT TGTTCGTCGT 
NT_176740.1/1999192-1999427        CGTCCGACAA CCGCGTTTCG CTCTCTTCGC CTTCCCGTGC TGTTCGTCGT 


                                   101                                                150
NC_015764.1:4954617-4954866/1-250  TCTCTCTATC TGTCTCTCTC TCTCTCTCTC TCTCTCTTCC TCTCACTCTC 
NT_176740.1/1999192-1999427        TCTC------ --------TC TCTCTCTCTC TCTCTCTTCC TCTCGCTCTC 


                                   151                                                200
NC_015764.1:4954617-4954866/1-250  CCTTTATCTT CTATACACCA GTACCCCACA GCCTCCGTGG ATTTCCCCAC 
NT_176740.1/1999192-1999427        CCTTTATCTT CTATACACCA GTACCCCACA GCCTCCGTGG ATTTCCCCAC 


                                   201                                                250
NC_015764.1:4954617-4954866/1-250  TGCATCCGTG CGACCAATCG CACAGCACCA CTTCCGTAAG AGCCGGCCAA 
NT_176740.1/1999192-1999427        TGCATCCATG CGACCAATCG CACCGCACCA CTTCCGTAAG AGCCGGCCAA 


NoName   MSF: 2  Type: N  Thu Apr 20 22:31:26 2017  Check: 00 ..

 Name: NC_015764.1:5201139-5201377/1-239  Len:    239  Check:  6691  Weight:  1.00
 Name: NT_176740.1/2252268-2252494        Len:    239  Check:  4452  Weight:  1.00

//


                                   1                                                   50
NC_015764.1:5201139-5201377/1-239  TCGAATCAAC CAACATCCAT AGTGTACGTA TATGATCTTG TTTCATTCGG 
NT_176740.1/2252268-2252494        TCGAATCAAC CAACATCCAT AGTGTACGTA TATGATCTGG TTTCATTCGG 


                                   51                                                 100
NC_015764.1:5201139-5201377/1-239  AATGACCTAC CCAAACATAC CGGCAAAGTT ATTCGGTTTC CTGCTAGCAT 
NT_176740.1/2252268-2252494        AATGACCTAC TCAAACATAC CGGCAAAGTT ATTCGGTTTC CTCCTGGCAC 


                                   101                                                150
NC_015764.1:5201139-5201377/1-239  AGTCTGTATA ATAGAGTCTG TATTAATACG AGGCTGTATT TGAGACGTAA 
NT_176740.1/2252268-2252494        ACTCTGTACA ATAGAGTCTG TATTA----- -------ATT TGAGAAGTAA 


                                   151                                                200
NC_015764.1:5201139-5201377/1-239  TACGATTTCA ATTGTATGGA ATAAACAAAG ATCCAAGATC TATTTAATAA 
NT_176740.1/2252268-2252494        TACGATTTCA ATTGTATGGA ATAAACAAAG GTCTAAGATC TATTTAATAA 


                                   201                                                250
NC_015764.1:5201139-5201377/1-239  CGGACAAACG TTTAACCGTT AAAATTTGCA TCTGCTTCC 
NT_176740.1/2252268-2252494        CGGACAAACG TTTAACCGTT AAAATTTGCA TCTGCTTCC 


NoName   MSF: 2  Type: N  Thu Apr 20 22:31:28 2017  Check: 00 ..

 Name: NC_015764.1:5440857-5441092/1-236  Len:    236  Check:  9539  Weight:  1.00
 Name: NT_176574.1/1699813-1699590        Len:    236  Check:  7122  Weight:  1.00

//


                                   1                                                   50
NC_015764.1:5440857-5441092/1-236  AACATCATCT TCGCATAAAT TCCCCACTTC TTTTTCGATT CAGCCTGCTC 
NT_176574.1/1699813-1699590        AACAACATCC TCGCATAAAT TCCC-ACTTC TTTTTCGATT CAGCCTGCTC 


                                   51                                                 100
NC_015764.1:5440857-5441092/1-236  TCCTTCATCT GGAAGCTAGG ATAAATCCTT GACCCATAAA TAAGTCGACG 
NT_176574.1/1699813-1699590        TCCTTCATGT GGAAGCCAGG ATAAATCCTT GACCCATAAA TAAGACGACG 


                                   101                                                150
NC_015764.1:5440857-5441092/1-236  AAAGCTAGCA TTATACAAAG CTAGCATTAT ACAAAGTTAC ATATTGTTTC 
NT_176574.1/1699813-1699590        AAAGCTAGCG T--------- --AGCATTAT ACAAAGTTAC ATATTGTTTC 


                                   151                                                200
NC_015764.1:5440857-5441092/1-236  ATAAAAGTGG GAAAAAGGTG GAGCCTAAGG GAATGGCAAA GACGATGCTA 
NT_176574.1/1699813-1699590        ATAAAAGTGG GAAAAAGGTA GAGCCTAAGG GAATGGCAAA GACGATGCTA 


                                   201                                                250
NC_015764.1:5440857-5441092/1-236  AGCTTTCCGG TGTCGTGCTG AGACTACGGA GTATCG 
NT_176574.1/1699813-1699590        AGCTTTCCGG TGTCGTGCTG AGACTACGGA GTATCG 


NoName   MSF: 2  Type: N  Thu Apr 20 22:31:31 2017  Check: 00 ..

 Name: NC_015764.1:5549875-5550164/1-290  Len:    302  Check:  4131  Weight:  1.00
 Name: NT_176574.1/1588717-1588416        Len:    302  Check:  1946  Weight:  1.00

//


                                   1                                                   50
NC_015764.1:5549875-5550164/1-290  CACCGCGCAT TCGGACAATT TATGCCGAAT GAACAACGTG GCTGCTATCC 
NT_176574.1/1588717-1588416        CACCGCGCAT TCGGACAATT TATGCCGAAT GAACAACGTG GCTGCTATCC 


                                   51                                                 100
NC_015764.1:5549875-5550164/1-290  CCGCGACAGC GTCGATAAAA GGCACAGCGA ATAACCGGAT CGAAACGAAC 
NT_176574.1/1588717-1588416        TCGCGACAAC GTCGATAAAA GGCACAGCGA ATAACCGGAT CGAAACGAAC 


                                   101                                                150
NC_015764.1:5549875-5550164/1-290  AAGAAGAAGA AGAAGATGAA GAAGAAGAAA AAGATAAAGA AAAAGAA--- 
NT_176574.1/1588717-1588416        AAGAAGAAGA AGAAGATGAA GAAGAAGAAA AAGATAAAGA AAAAGAAAAA 


                                   151                                                200
NC_015764.1:5549875-5550164/1-290  ---------G AAGAAGAAGA AGAAGAGGAA CAAGAGCAAG AAAAGGAGAA 
NT_176574.1/1588717-1588416        GAAGAAGAAG AAGAAGAAGA AGAAGAGGAA CAAGAGCAAG AAAAGGAGAA 


                                   201                                                250
NC_015764.1:5549875-5550164/1-290  GAGCGTAAGG TCGGAGAAGA TGAGTTACGT AATCGCAGCA ACTCGTCGGC 
NT_176574.1/1588717-1588416        GAGCGTAAGG TCGGAGAAGA TGAGTTACGT AATCGCAGCA ACTCGTCGGC 


                                   251                                                300
NC_015764.1:5549875-5550164/1-290  GCATGTGTAC CGATCGCCCG GGGCGAACGG AGACCTTGTC GACGTGCATG 
NT_176574.1/1588717-1588416        GCATGTGTAC CGATCGCCCG GGGCGAACGG AGACCTTGTC GACGTGCATG 


                                   301                                                350
NC_015764.1:5549875-5550164/1-290  AG 
NT_176574.1/1588717-1588416        AG 


NoName   MSF: 2  Type: N  Thu Apr 20 22:31:36 2017  Check: 00 ..

 Name: NC_015764.1:5561557-5561794/1-238  Len:    238  Check:  1845  Weight:  1.00
 Name: NT_176574.1/1577060-1576826        Len:    238  Check:  194  Weight:  1.00

//


                                   1                                                   50
NC_015764.1:5561557-5561794/1-238  GTGGTGGTGG GATGGTGTGT AGGTGGTGAT CATTTTGCTT TGCTCAGTCG 
NT_176574.1/1577060-1576826        GTGGTGGTGG GATGGTGTGT AGGTGGTGAT CATTTTGCTT TGCTCAGTCG 


                                   51                                                 100
NC_015764.1:5561557-5561794/1-238  AAGAGAAGTG GCGGTCGCGT TGTCGGCTAA GTTTAACGTG ATGGTTGACG 
NT_176574.1/1577060-1576826        AAGAGAAGTG GCGGTCGCGT TGTCGGCTAA GTTTAACGTG ATGGTTGACG 


                                   101                                                150
NC_015764.1:5561557-5561794/1-238  AGTAGTAGTA GTAGCAGTAG TAGTAGTAGT AGTAGTAGAA GTTGGGACGG 
NT_176574.1/1577060-1576826        AGTAGTAGTA GTAGCAGTAG TAGTAGTAGT A---GTAGAA GTTGGGACGG 


                                   151                                                200
NC_015764.1:5561557-5561794/1-238  ACGGACGGAC TGACGCGCCG AGATTTTGAC AGAAGTATTC GTTCATATCG 
NT_176574.1/1577060-1576826        ACGGACGGAC TGACGCGCCG AGATTTTGAC AGAAGTATTC GTTCATATCG 


                                   201                                                250
NC_015764.1:5561557-5561794/1-238  CGTCGGCTGT TCGATGGATT CACGATGCTC CTAGCCGC 
NT_176574.1/1577060-1576826        CGTCGGCTGT TCGATGGATT CACGATGCTC CTAGCCGC 


NoName   MSF: 2  Type: N  Thu Apr 20 22:31:38 2017  Check: 00 ..

 Name: NC_015764.1:6045937-6046193/1-257  Len:    257  Check:  1801  Weight:  1.00
 Name: NT_176574.1/1094989-1094751        Len:    257  Check:  6647  Weight:  1.00

//


                                   1                                                   50
NC_015764.1:6045937-6046193/1-257  GCGTAGCTAC AGATCGTTCG TTCCAGGAAT CAGGTCGAAT TCTGCCCAGC 
NT_176574.1/1094989-1094751        GCGTAGCTAC AGATCGTTCG TTCCAGGAAT CAGGTTGAAT TCTGCTCAGC 


                                   51                                                 100
NC_015764.1:6045937-6046193/1-257  CAAGGATTTC CAGGATAAGA TTGCGGCGGT CCATAGGACG GTAATTGACC 
NT_176574.1/1094989-1094751        CAAGGATTTC CAGGATAAGA TTGCGGCGGT CCATAGGACG GTAATTGACC 


                                   101                                                150
NC_015764.1:6045937-6046193/1-257  TGGTTGAGAA GGTTGAGCTG GTTGAGGTGG TTGAGGCGGT TGAGATGGTT 
NT_176574.1/1094989-1094751        TGGTTGAGAA GGTTGAGCTG GT-------- ---------- TGAGATGGTT 


                                   151                                                200
NC_015764.1:6045937-6046193/1-257  GCGATGGCGC GTAAGACGGT GGTTGCGCTG GTTGTGGCGA TGGAATATAG 
NT_176574.1/1094989-1094751        GAGATGGTGC GTAAGACGGT GGTTGCGCTG GTTGTGGCGA AGGAATATAG 


                                   201                                                250
NC_015764.1:6045937-6046193/1-257  GATGGTGGCG ATGGCCATGT TGGTGGTTGT TGCGGTAAAG TGGGTGGTTG 
NT_176574.1/1094989-1094751        GATGGTGGCG ATGGCCATGT TGGTGGCTGT TGCGGTAAAG TAGGTGGTTG 


                                   251                                                300
NC_015764.1:6045937-6046193/1-257  CGATGGT 
NT_176574.1/1094989-1094751        CGATGGT 


NoName   MSF: 2  Type: N  Thu Apr 20 22:31:41 2017  Check: 00 ..

 Name: NC_015764.1:6120703-6120975/1-273  Len:    279  Check:  1361  Weight:  1.00
 Name: NT_176574.1/1017294-1017016        Len:    279  Check:  3303  Weight:  1.00

//


                                   1                                                   50
NC_015764.1:6120703-6120975/1-273  TCGGCGACGG TTCTGATCCT TCTAGCCGTT GCCATCAGTG GTGTCCACTA 
NT_176574.1/1017294-1017016        TCGGCGACGG TTCTGATCCT TCTAGCCGTT GCCATCAGTG GTGTCCACTA 


                                   51                                                 100
NC_015764.1:6120703-6120975/1-273  TCGAGGTCCT TCCTCCACTT CTTCGTGGTC GTCGTGGTTG TTGTCGTCGC 
NT_176574.1/1017294-1017016        TCGAGGTTCT TCCTCCACTT CTTCGTGGTC GTCGTGGTTG TTGTCGTCGC 


                                   101                                                150
NC_015764.1:6120703-6120975/1-273  CGTCGTCGTG GTTGTTATCG TCACCGTCAT CGTCGTCG-- -TCGTTGTCA 
NT_176574.1/1017294-1017016        CGTCGTCGTG GTTGTTGTCG TCACCGTCAT CGTCGTCGTC GTCGTTGTCA 


                                   151                                                200
NC_015764.1:6120703-6120975/1-273  TCGTCATCAT CGTTGTCGTG GTTGTCGGCG TCGTTGTCGT GGTT---GTC 
NT_176574.1/1017294-1017016        TCGTCATCAT CGTTGTCGTG GTTGTCGGCG TCGTTGTCGT GGTTGTCGTC 


                                   201                                                250
NC_015764.1:6120703-6120975/1-273  AGCGTACGTA GCGACGCAAA AATTTGATCG CGAAATCTCC GTAGCCACCC 
NT_176574.1/1017294-1017016        AGCGTACGTA GCGACGCAAA AATTTGATCG CGAAATCTCC GTAGCCACCC 


                                   251                                                300
NC_015764.1:6120703-6120975/1-273  TGTTTTGTTG GCCGATCGTT CTACGGCGC 
NT_176574.1/1017294-1017016        TGTTTTGTTG GCCGATCGTT CTACGGCGC 


NoName   MSF: 2  Type: N  Thu Apr 20 22:31:45 2017  Check: 00 ..

 Name: NC_015764.1:6291109-6291360/1-252  Len:    267  Check:  7344  Weight:  1.00
 Name: NT_176574.1/840153-839887          Len:    267  Check:  6937  Weight:  1.00

//


                                   1                                                   50
NC_015764.1:6291109-6291360/1-252  ACACGTAAGT GAATCAGAAC AAGTTCGAGA CCGACCGAGC CCGATGACAG 
NT_176574.1/840153-839887          ACACGTAAGT GAATCAGAAC AAGTTCGAGA CCGACCGAGC CCGATGACAG 


                                   51                                                 100
NC_015764.1:6291109-6291360/1-252  AGCTCGTGAA CGATCCTTAC GATTATCACC CTTCACCGAT CGATATCAAT 
NT_176574.1/840153-839887          AGCTCGTGAA CGATCCTTAC GATTATCACC CTTCACCGAT CGATATCAAT 


                                   101                                                150
NC_015764.1:6291109-6291360/1-252  GACGACAAC- ---------- ----GACGAC GACAACGACG ACTACGACGA 
NT_176574.1/840153-839887          GACGACGACA ACGACGACGA CGACGACGAC GACAACGACG ACTACGACGA 


                                   151                                                200
NC_015764.1:6291109-6291360/1-252  CAACGACGAT GACGACGTGC TTCGATCCTG GCTAGTACTA GTCACGCAAA 
NT_176574.1/840153-839887          CAACGACGAT GACGACGTGC TTCGATCCTG GCTAGTACTA GTCACGCAAA 


                                   201                                                250
NC_015764.1:6291109-6291360/1-252  TCTTCGACGT GAAAGGGAAA CGCGCTAAAA AGGTTACTTA AAACCATACA 
NT_176574.1/840153-839887          TCTTCGACGT GAAAGGAAAA CGCGCTAAAA AGGTTACTTG AAACGATACA 


                                   251                                                300
NC_015764.1:6291109-6291360/1-252  ACTATAATAG ATTCTAC 
NT_176574.1/840153-839887          ACTATAATAG ATTCCAC 


NoName   MSF: 2  Type: N  Thu Apr 20 22:31:45 2017  Check: 00 ..

 Name: NC_015764.1:6293339-6293581/1-243  Len:    243  Check:  9717  Weight:  1.00
 Name: NT_176574.1/837895-837658          Len:    243  Check:  6146  Weight:  1.00

//


                                   1                                                   50
NC_015764.1:6293339-6293581/1-243  GTTTGTAAGG GATAGCGGTA AGTCGCGATA AATCGGATCG GTCGCGCGCG 
NT_176574.1/837895-837658          GTTTGTAAGG GGTAGCGGTA AGTCGCGATA AATCGGATCG GTCGCGCGCG 


                                   51                                                 100
NC_015764.1:6293339-6293581/1-243  ATTGGCGCGT GATCGATCGG ATTCGGAAGA ACGATACGGG CTACAGCCGT 
NT_176574.1/837895-837658          ATTGGCGCGT GATCGATCGG ATTCGGAAGA ACGATACGGG CTACAGCCGT 


                                   101                                                150
NC_015764.1:6293339-6293581/1-243  GGCTCGATTC GGCTCGGCTC GGCTCGGCAC GGCTCGGCTC GGCTTGAAAC 
NT_176574.1/837895-837658          GGCTCGATTC GGCTCGGCT- ----CGGCAC GGCTCGGCTC GGCTTGAAAC 


                                   151                                                200
NC_015764.1:6293339-6293581/1-243  AGCGCGAACC ACTCTTCCGG AAGAGAGTAC GAGAGGTATG CGAGACGGCA 
NT_176574.1/837895-837658          AGCGCGAACC ACTCTTCCGG AAGAGAGTAC GAGAGGTATG CGAGACGGCA 


                                   201                                                250
NC_015764.1:6293339-6293581/1-243  GCGTCCGATA ATGGGAACGA CGGTGGTGGT GTTTTCAGTG TTC 
NT_176574.1/837895-837658          GCGTCCGATA ATGGGAACGA CGGTGGTGGT GTTTTCAGTG TTC 


NoName   MSF: 2  Type: N  Thu Apr 20 22:31:50 2017  Check: 00 ..

 Name: NC_015764.1:6295448-6295713/1-266  Len:    278  Check:  5893  Weight:  1.00
 Name: NT_176574.1/835783-835507          Len:    278  Check:  4183  Weight:  1.00

//


                                   1                                                   50
NC_015764.1:6295448-6295713/1-266  TTCGATTCTA AGCGATTTTA TCGCGACGAA ACGCGTCGGA CGACTCGTTG 
NT_176574.1/835783-835507          TTCGATTCTA AGCGATTTTA TCGCGACGAA ACGCGTCGGA CGACTCGTTG 


                                   51                                                 100
NC_015764.1:6295448-6295713/1-266  GTTCGACGAC TCGCGCGATA TATCGTAGGC AAAAACTACC TCACGATGTA 
NT_176574.1/835783-835507          GTTCGACGAC TCGCGCGATA TATCGTAGGC AAGAACTAGC TCACGATGTA 


                                   101                                                150
NC_015764.1:6295448-6295713/1-266  CTTCTTCTTC GTTTTTTTCT TCTTC----- ----TTCTTC TTCTTCTTTT 
NT_176574.1/835783-835507          CTTCTTCTTC GTTTTCTTCT TCTTCTTCTT CTTTTTCTTC TTCTTCTTTT 


                                   151                                                200
NC_015764.1:6295448-6295713/1-266  C---CTTCTT CTTCTTCTTC TTTTTTCCCT CCATCGCGCG TCTTTCTCAG 
NT_176574.1/835783-835507          CCTTCTTCTT CTTCTTCTTC TTCTTTCCCT GCATCGCGCG TCTTTCTCAG 


                                   201                                                250
NC_015764.1:6295448-6295713/1-266  CTTCGCCAAG CCACCGCCTC CACCACCACC GCCCCCCACT ACCGGAGAAG 
NT_176574.1/835783-835507          CTTCGCCAAG CCACCGCCTC CACCACCACC G-CCCCCACT ACCGGAGAAG 


                                   251                                                300
NC_015764.1:6295448-6295713/1-266  GAAGACGTCG TGGTGCTCGT GGTGAACG 
NT_176574.1/835783-835507          GAAGACGTCG TGGTGCTCGT GGTGAACG 


NoName   MSF: 2  Type: N  Thu Apr 20 22:31:51 2017  Check: 00 ..

 Name: NC_015764.1:6315046-6315323/1-278  Len:    278  Check:  9053  Weight:  1.00
 Name: NT_176574.1/814977-814720          Len:    278  Check:  6676  Weight:  1.00

//


                                   1                                                   50
NC_015764.1:6315046-6315323/1-278  TACCGGCATT ATTACCTCGA GCGGTCCAAA GACACCTGTA TAGTTGGTGA 
NT_176574.1/814977-814720          TACCGGCATT ATTATCTCGA GCGGTCCAAC GACACCTGTG TAGTCGGTGA 


                                   51                                                 100
NC_015764.1:6315046-6315323/1-278  CGGGTTAAGG CTCTCCGAAA TACTCAATCG AGAATACGAT TTTCCCCGTT 
NT_176574.1/814977-814720          CGGGTTACGG CTCTCCGAAA TATCCAACCG AGAGTACGAT TTTCCCCGTT 


                                   101                                                150
NC_015764.1:6315046-6315323/1-278  CGATGATTCT CGATGCTTCA CGATGCTTCA CGATGCTGCT TGATGCTTCT 
NT_176574.1/814977-814720          CGATGATTCT CGATGCTTCG CGATGCTTCA C--------- ---------- 


                                   151                                                200
NC_015764.1:6315046-6315323/1-278  TGATGCTTCA CGATGCTTCT TGGTGCTTTC CGTCAAGGAC ACGACAGTCG 
NT_176574.1/814977-814720          -GATGCTTCA CGATGCTTCT TGATGCTTCT CGCCATGAAC ACGACAGTCA 


                                   201                                                250
NC_015764.1:6315046-6315323/1-278  CTATACCGTA GCTACGCCAC ACGGGCAACA AAAAAGGAAT CGGCCAGTCG 
NT_176574.1/814977-814720          TTGTACCGTA GCTACGCCAC ACGGACAACG AAAAAAGAAT CGGCCAGTCG 


                                   251                                                300
NC_015764.1:6315046-6315323/1-278  AGATCGAACG TACATCGTTT GGAAAACA 
NT_176574.1/814977-814720          AGATCGAACG TACATCGCTT GGAAAACA 


NoName   MSF: 2  Type: N  Thu Apr 20 22:31:53 2017  Check: 00 ..

 Name: NC_015764.1:6324186-6324450/1-265  Len:    304  Check:  9758  Weight:  1.00
 Name: NT_176574.1/805339-805036          Len:    304  Check:  1045  Weight:  1.00

//


                                   1                                                   50
NC_015764.1:6324186-6324450/1-265  GTGCGGAGGC TGAAAAAGGA ACAACGTCCG GTGCGTTGGT AGTGGTGATG 
NT_176574.1/805339-805036          GTGCGGAGGC TGAAAAAGGA ACAACGTCCG ATGCATTGGT AGTGGTGATG 


                                   51                                                 100
NC_015764.1:6324186-6324450/1-265  GTATCCGTAG AATCGATGGT ATCGATACCA GTGGTGGTGT GCAATGGAAA 
NT_176574.1/805339-805036          GTATCCGTAG AATCGATGGT ATCGATACCA GTGGTGGTGT GCAATGGAAA 


                                   101                                                150
NC_015764.1:6324186-6324450/1-265  TGGTAGTGGT AGTGGTAGT- ---------- ---AGTAGTA ATGTAGTAAT 
NT_176574.1/805339-805036          TGGTAGTGGT AGTGGTAGTG TAGTAGTAGT AGTAGTAGTA ATGTAGTGGT 


                                   151                                                200
NC_015764.1:6324186-6324450/1-265  ---------- ---------- -----GTAGT AGTAGTAGTA GTAGTGGTGG 
NT_176574.1/805339-805036          AGTAGTAGTA GTAGTAGTAG TAGTAGTAGT AGTAGTAGTA GTAGTAGTGG 


                                   201                                                250
NC_015764.1:6324186-6324450/1-265  TAGTGGTGGT AACGTTAGAG GCAGCAAAGT CACTGCAGGC AGACCAGTTG 
NT_176574.1/805339-805036          TAGTGGTGGT AACGTTAGAG GCAGCAAAGT CACTGCAGGC AGACCAGTTG 


                                   251                                                300
NC_015764.1:6324186-6324450/1-265  GGACTCCATC GTACGCGCGT GAGATGAAAG AGGCTCGAAC GCACGAGGAG 
NT_176574.1/805339-805036          GGACTCCATC GTACGCGCGT GAGATGAAAG AGGCTCGAAC GCACGAGGAG 


                                   301                                                350
NC_015764.1:6324186-6324450/1-265  AGTT 
NT_176574.1/805339-805036          AGTT 


NoName   MSF: 2  Type: N  Thu Apr 20 22:31:59 2017  Check: 00 ..

 Name: NC_015764.1:6489359-6489690/1-332  Len:    338  Check:  7648  Weight:  1.00
 Name: NT_176574.1/636936-636599          Len:    338  Check:  8742  Weight:  1.00

//


                                   1                                                   50
NC_015764.1:6489359-6489690/1-332  TTCCGTTGGA TTGTAAGCGA ATTAAATCGT TTTTTCCTCT GGTGGATGTC 
NT_176574.1/636936-636599          TTCCGTTGGA TTGTAAGCGA ATTAAATCGT TTTTTCCTCT GGCAGATGTC 


                                   51                                                 100
NC_015764.1:6489359-6489690/1-332  ATACTAGCAT GTCCATATTG AATATGTCCA AGATTTTGTT GTTGGATATT 
NT_176574.1/636936-636599          ATACTAGCAT GTCCATATTG AATATGTCCA AGATTTTGTT GTTGGATATT 


                                   101                                                150
NC_015764.1:6489359-6489690/1-332  TTGATGTTGA TGTTGGTGCT GATGTTGATG CTGATGCTGA TGTTGATGCT 
NT_176574.1/636936-636599          TTGATGTTGA TGTTGGTGCT GGTGTTGATG CTGATGCTGA TGTTGATGCT 


                                   151                                                200
NC_015764.1:6489359-6489690/1-332  GAAGCTGAAG CTGATGTTG- -----ATGTT GATGCGGATG CTGATGTTGT 
NT_176574.1/636936-636599          GAAGCTGAAG CTGATGTTGG TGTTGATGTT GATGCGGATG CTGATGTTGC 


                                   201                                                250
NC_015764.1:6489359-6489690/1-332  GATTGAGGTT GAGATTGATG TTGGTGTTGA TGTTGATGCA CGTGTGGGGA 
NT_176574.1/636936-636599          GATTGAGGTT GAGATTGATG TTGGTGTTGA TGTTGATGCA CGTGTGGAGA 


                                   251                                                300
NC_015764.1:6489359-6489690/1-332  TTTTCCATAT TGGACCATAT AGGGGCCATA TTGCGCATCC AAGTAACCAT 
NT_176574.1/636936-636599          TTTCCCATAT TGGACCATAT AGGGGCCATA TTGCGCATCC AAGTAACCAT 


                                   301                                                350
NC_015764.1:6489359-6489690/1-332  AATTCGAAGG TCCCGTTTGT CTCGTGGTTA CATGACCA 
NT_176574.1/636936-636599          AATTCGAAGG TCCCGTTTGT CTCGTGGTTA CATGACCA 


NoName   MSF: 2  Type: N  Thu Apr 20 22:32:03 2017  Check: 00 ..

 Name: NC_015764.1:7685038-7685291/1-254  Len:    254  Check:  7100  Weight:  1.00
 Name: NT_176996.1/267381-267614          Len:    254  Check:  5525  Weight:  1.00

//


                                   1                                                   50
NC_015764.1:7685038-7685291/1-254  TGTGCGCTCG GGAATTCCAG ATAAAGTCAC ATGTTATCAA AATCCTGACG 
NT_176996.1/267381-267614          TGTGCGCTCG GGAATTCCAG ATAAAGTCAC ATGTTATCAA AATCCTGACG 


                                   51                                                 100
NC_015764.1:7685038-7685291/1-254  GTGCTTCGAG CGGGCCGCTG CGTTTGCATC GTACCGCCGC CACTTCCGCC 
NT_176996.1/267381-267614          GTGCTTCGAG CGGGCCGCTG CGTTTGCATC ATACCGCCGC CACTTCCGCC 


                                   101                                                150
NC_015764.1:7685038-7685291/1-254  CCGCGCTCTG CCGCGTTCTG CCGCGTTCTG CCGCGTTCTG CCGCGTTCTG 
NT_176996.1/267381-267614          CCGC------ ---------- ----GTTCTG CCGCGTTCTG CCGCGTTCTG 


                                   151                                                200
NC_015764.1:7685038-7685291/1-254  CCGCCCTTTA CGAGCTAGAC ACGATCTCGT TAATTCCGTT AAGTCGCGGC 
NT_176996.1/267381-267614          CCGCCCTTTA CGAGCTAGAC ACGATCTCGT TAATTCCGTT AAGTCGCGGC 


                                   201                                                250
NC_015764.1:7685038-7685291/1-254  CTTACGTTAA TACGAACCGG AAGATGGAAC AATTGAGCCC GATTGCCAGA 
NT_176996.1/267381-267614          CTTACGTTAA TACGAACCGG AAGATGGAAC AATTGAGCCC GATTGCCAGA 


                                   251                                                300
NC_015764.1:7685038-7685291/1-254  GACG 
NT_176996.1/267381-267614          GACG 


NoName   MSF: 2  Type: N  Thu Apr 20 22:32:07 2017  Check: 00 ..

 Name: NC_015764.1:8156795-8157030/1-236  Len:    240  Check:  4491  Weight:  1.00
 Name: NT_176533.1/310640-310873          Len:    240  Check:  662  Weight:  1.00

//


                                   1                                                   50
NC_015764.1:8156795-8157030/1-236  AACTAAGAAT TACTAATTTA TCTGGTATTT CTTAACATTG GACTCGCTGG 
NT_176533.1/310640-310873          AACTAAGAAT TACTAATTTA TCTGGTATTT CTTAACATTG GACTCGCTGG 


                                   51                                                 100
NC_015764.1:8156795-8157030/1-236  AAATCAAGAA TCTCAAAAAA AAA----TCT CCTGGAAGAA ACAAGTAAAT 
NT_176533.1/310640-310873          AAATCAAGAA TCTCAAAAAA AAAAAAATCT CCTGGAAGAA ACAAGTAAAT 


                                   101                                                150
NC_015764.1:8156795-8157030/1-236  AACTTTCTTC TTCTTCTTCT TCTTCTTCTA CTTCTTCTTC GGCTGTCAGT 
NT_176533.1/310640-310873          AACTTTCT-- ----TCTTCT TCTTCTTCTA CTTCTTCTTC GGCTGTCAGT 


                                   151                                                200
NC_015764.1:8156795-8157030/1-236  ACTTTCAATT AACCTTCGTT AAACTTAAAA GTAGTACTAC CCAGAGGGTG 
NT_176533.1/310640-310873          ACTTTCAATT AACCTTCGTT AAACTTAAAA GTAGTACTAC CCAGAGGGTG 


                                   201                                                250
NC_015764.1:8156795-8157030/1-236  CAGACAGCAG CCCGGATTAT CGATAAAAGT TTAACCAGCA 
NT_176533.1/310640-310873          CAGACAGCAG CCCGGATTAT CGATAAAAGT TTAACCAGCA 


NoName   MSF: 2  Type: N  Thu Apr 20 22:32:09 2017  Check: 00 ..

 Name: NC_015764.1:8335567-8335800/1-234  Len:    262  Check:  2565  Weight:  1.00
 Name: NT_176533.1/490080-490341          Len:    262  Check:  8114  Weight:  1.00

//


                                   1                                                   50
NC_015764.1:8335567-8335800/1-234  AAGCAACGAG CACTATCATC CATCAGAGAA TCTTTGTCAC ATGTAAACGC 
NT_176533.1/490080-490341          AAGCAACGAG CACTATCATC CATCAGAGAA TCTTTGTCAC ATGTAAACGC 


                                   51                                                 100
NC_015764.1:8335567-8335800/1-234  CATTTCTCTT CTGGTCTGTG CGCGATGCAA CGACGATCGA TACCAACGCT 
NT_176533.1/490080-490341          CATTTCTCTT CTGGTCTGTG CGCGATGCAA CGACGATCGA TACCAACGCT 


                                   101                                                150
NC_015764.1:8335567-8335800/1-234  ---------- ---------- --------TC TCTCCCTCTC TCGCTCTCTC 
NT_176533.1/490080-490341          CCTCTTCCTC TCTCTCGCTC TCTCTCTCTC TCTCTCTCTC TCTCTCTCTC 


                                   151                                                200
NC_015764.1:8335567-8335800/1-234  TCCCTCTCGC TCGCTTGTTT CCCCTCACGT CCTCGTTCTA TTCAGCTGCA 
NT_176533.1/490080-490341          TCTCTCTCTC TCGCTTGTTT CCCCTCACGT CCTCGTTCTA TTCAGCTGCA 


                                   201                                                250
NC_015764.1:8335567-8335800/1-234  TATGTCGCCG AACATGCTCG CTAATTCGGC ACATTAATCA CGCATTGCTT 
NT_176533.1/490080-490341          TATGTCGCCG AACATGCTCG CTAATTCGGC ACATTAATCA CGCATTGCTT 


                                   251                                                300
NC_015764.1:8335567-8335800/1-234  ATGGATACGG TT 
NT_176533.1/490080-490341          ATGGATACGG TT 


NoName   MSF: 2  Type: N  Thu Apr 20 22:32:09 2017  Check: 00 ..

 Name: NC_015764.1:8567759-8567990/3-232  Len:    230  Check:  8275  Weight:  1.00
 Name: NT_176533.1/719508-719728          Len:    230  Check:  494  Weight:  1.00

//


                                   1                                                   50
NC_015764.1:8567759-8567990/3-232  CTGTATATTT AACTGTTTAT CACATCGCTA ATAACGAGTC CAATAATCTG 
NT_176533.1/719508-719728          CTCTATATTT AACTGTTTAT CACATCGCTA ATAACGAGTC CAATAATCTG 


                                   51                                                 100
NC_015764.1:8567759-8567990/3-232  TTTCCGAGCG TAGATCGTTT AAAGATTTGT TTATAATCGA ATTTGGCGAA 
NT_176533.1/719508-719728          TTTCCGAGCG TAGATCGTTC GAAGATTTGT TTATAATCGA ATTTGCCGAA 


                                   101                                                150
NC_015764.1:8567759-8567990/3-232  TTATCACAAT TACAATTATC ACAATTACAA GACAAATTGT TCAGCTTGGT 
NT_176533.1/719508-719728          TT-------- -ACAATTATC ACAATTACAA GACAAATTGT TCAACTTGGT 


                                   151                                                200
NC_015764.1:8567759-8567990/3-232  CCAAATATCT CTTTGACTCG AATAGCTCTA CATTATTTGA GTAGAGTCAT 
NT_176533.1/719508-719728          CCAAATATCC CTCTGACTCG AATAACTCTT CACTATCCGA GTTGAGTCAT 


                                   201                                                250
NC_015764.1:8567759-8567990/3-232  GCAAAAATCT ACCAACCCTC GATGACCTGA 
NT_176533.1/719508-719728          GCAAAAATCT ACTAACCCTC GATGGCCTGA 


NoName   MSF: 2  Type: N  Thu Apr 20 22:34:03 2017  Check: 00 ..

 Name: NC_015764.1:9495340-9495586/1-247  Len:    255  Check:  7924  Weight:  1.00
 Name: NT_176533.1/1661091-1661345        Len:    255  Check:  5562  Weight:  1.00

//


                                   1                                                   50
NC_015764.1:9495340-9495586/1-247  GTGGATATGC GGTTGGCGCG TGCGCCTGCA GTAGGGCAGG GCAAGACGAC 
NT_176533.1/1661091-1661345        GTGGATATGC GGTTGGCGCG TGCGCCTGCA GTAGGGCAGG GCAAGACGAC 


                                   51                                                 100
NC_015764.1:9495340-9495586/1-247  AGCTGTTTCA GTCCTGAGGC AACATCAGTG TTGCACCTGC CTACTTGCTT 
NT_176533.1/1661091-1661345        AGCTGTTTCA GTCCTGAGGC AACATCAGTG TTGCACCTGC CTACTTGCTT 


                                   101                                                150
NC_015764.1:9495340-9495586/1-247  ----TGCCTG CCTGCCTGCC TGCTTGTCTG CCTGCT---- TGCCTGCCTG 
NT_176533.1/1661091-1661345        TGCCTGCCTG CCTGCCTGCC TGCTTGTCTG CCTGCTTGCC TGCCTGCCTG 


                                   151                                                200
NC_015764.1:9495340-9495586/1-247  CCTGCTTGCG AGTTACAGCG AACTCGCGAA CCGAGTTCGA GTTCGTACGC 
NT_176533.1/1661091-1661345        CCTGCTTGCG AGTTACAGCG AACTCGCGAA CCGAGTTCGA GTTCGTACGC 


                                   201                                                250
NC_015764.1:9495340-9495586/1-247  TTGCCTGCTT GCCTGTCCGC TAAACCTATA ACCACCTACC CACCTACCAA 
NT_176533.1/1661091-1661345        TTGCCTGCTT GCCTGTTCGC TAAATCTATA ACCACCTACC CACCTACCAA 


                                   251                                                300
NC_015764.1:9495340-9495586/1-247  GGCTA 
NT_176533.1/1661091-1661345        GGCTA 


NoName   MSF: 2  Type: N  Thu Apr 20 22:34:09 2017  Check: 00 ..

 Name: NC_015764.1:9752698-9752938/1-241  Len:    241  Check:  3490  Weight:  1.00
 Name: NT_176533.1/1922238-1922474        Len:    241  Check:  4221  Weight:  1.00

//


                                   1                                                   50
NC_015764.1:9752698-9752938/1-241  GCCAGCGTTT AATTCCATCC GTGTCAACAG CGAGAGAATA AGAGAGATTA 
NT_176533.1/1922238-1922474        GCCAGCGTTT AATTCCATCC GTGTCAACAG CGAGAGAATA AGAGAGATTA 


                                   51                                                 100
NC_015764.1:9752698-9752938/1-241  CAGGCTGGCC GAGCCGAGCC CAAGCTTTCC TGCAACGGGA CACACAGCCA 
NT_176533.1/1922238-1922474        CAGGCTGGCC GAGCCGAGCC CAAGCTTTCC TGCAACGGGA CACACAGCCA 


                                   101                                                150
NC_015764.1:9752698-9752938/1-241  AGAGAGGAAA GAGCAGAGAG AAAGAGAGAG AGAAAGAGAG ACGTAGCGGA 
NT_176533.1/1922238-1922474        AGAGTGGAAA GAACAGAGAG AA----AGAG AGAAAGAGAG ACGTAGTGGA 


                                   151                                                200
NC_015764.1:9752698-9752938/1-241  GAGGAGAGCG TTTCTCGGAT ATCGGGCAAC GATACCAAGC CAAGCACTTG 
NT_176533.1/1922238-1922474        GAGGAGAGCG TTTCTCGGAT ATCGGGCAAC GATACCAAGC CAGGCACTTG 


                                   201                                                250
NC_015764.1:9752698-9752938/1-241  GATTCATAGG CAGATTTAGG TGGATATTGT TTCCGACGCG A 
NT_176533.1/1922238-1922474        GATTCATAGG CAGATTTAGG TGGATATTGT TTCCGACGCG A 


NoName   MSF: 2  Type: N  Thu Apr 20 22:34:12 2017  Check: 00 ..

 Name: NC_015764.1:9886081-9886740/4-660  Len:    657  Check:  2169  Weight:  1.00
 Name: NT_176533.1/2061304-2061901        Len:    657  Check:  8871  Weight:  1.00

//


                                   1                                                   50
NC_015764.1:9886081-9886740/4-660  GAATAACCAT ATGCTTGCTC GCAAAGTCCA TCAAATTCTG TACCTAAACT 
NT_176533.1/2061304-2061901        GAAAAACTAT ATCTTCAATC ACAAAATCCA TCGAGTTTTG TA-------T 


                                   51                                                 100
NC_015764.1:9886081-9886740/4-660  CCAGTGACTT GCCAATGTCT TTCCAACAGC TAGCTTAAGT AGCTATCATC 
NT_176533.1/2061304-2061901        TCAGTAACTT TCCAAT--CT TCCTAACACT TAGCT-ATCT ACCTATC--- 


                                   101                                                150
NC_015764.1:9886081-9886740/4-660  TATTCAAAAT CTAAAAATTC ACACCAGTGA CATTGAAACT TCAGCTAATC 
NT_176533.1/2061304-2061901        TATGCAAAGC C-AAATATTT ACTTCAGTGA CTTTGAAACT TCAGCCAATC 


                                   151                                                200
NC_015764.1:9886081-9886740/4-660  TCTAACAGCC ATCAAACATA AATCAATCTG AATAACCATA CCTTCAATTA 
NT_176533.1/2061304-2061901        TGAAA--GCT ACCAAATATA AATCAACCTG AAAAACTACA TCTTCAATCA 


                                   201                                                250
NC_015764.1:9886081-9886740/4-660  TAAAATCTAT CGAGTTTTGT ATTCAGTAAT TTTCCAATCT TTCTAACGCT 
NT_176533.1/2061304-2061901        CAA------- ---GTTTTGT ATCCAGTAAC TTCCCAA--- ------CACT 


                                   251                                                300
NC_015764.1:9886081-9886740/4-660  TAACTACCTA CCTATCTATA CAAAGTCCAA AAATTCACAT CAGTGACCTT 
NT_176533.1/2061304-2061901        TAGCTACCTA CCTATCTATG CAAAGTCCAA AAATTCACAT CAGTGACTTT 


                                   301                                                350
NC_015764.1:9886081-9886740/4-660  GAAACTTCAG CCAATCTGAA AGCTATCAAA CATAAATCAA CCTGAAAAAC 
NT_176533.1/2061304-2061901        GAAACTTCAG CCAA------ -GCTACCAAA CATAAATCAA CCTGAAAAAC 


                                   351                                                400
NC_015764.1:9886081-9886740/4-660  TATATCTTCG ATTACAAAAT CCATCAAGTT TTGTATCCAG TAACTTCCCA 
NT_176533.1/2061304-2061901        TACATCTTCA ATCACAA--- -------GTT TTGTATTCAG TAACTTCCCA 


                                   401                                                450
NC_015764.1:9886081-9886740/4-660  ACACTTGGCT ACCTACCTAT CTATGCAAAG TCCAAAAATT CACATCAGTG 
NT_176533.1/2061304-2061901        ACACTTAGCC ATCTACCTAT CTATGCAAAG TCCAAAAATT CACATCAGTG 


                                   451                                                500
NC_015764.1:9886081-9886740/4-660  ACTTTGAAAC TTCAGCCATT TTGAAAGCTA CCAAACATAA ATCAACCTGA 
NT_176533.1/2061304-2061901        ACTTTGAAAC TTCAGCCA-- -----AGCTA CCAAACATAA ATCAACCTGA 


                                   501                                                550
NC_015764.1:9886081-9886740/4-660  AAAACCATAT CTTCAATCAC AAAATGTATC AAGTTTTGTA TCCAGTAACT 
NT_176533.1/2061304-2061901        AAAACCATAT CTTCAATCAC AAGGTGCATC GAGTTTTGTA CCCAGTAACT 


                                   551                                                600
NC_015764.1:9886081-9886740/4-660  TTCCAACCAA CTGCAATATC TTTCCAACAC CTAGCTATCT ATCTATCCAC 
NT_176533.1/2061304-2061901        TTTCAACCAA CTGCAATACC TTTCCAACAC CTAGCTATCT ATCTATCCAC 


                                   601                                                650
NC_015764.1:9886081-9886740/4-660  GCAGAATCCA AAAATTCACA TCAGTAAGCT TGAAACTGCA GCCAATTTCA 
NT_176533.1/2061304-2061901        GCAGAATCCA AAAATTCACA TGAGTAAGCT TGAAACTGCA GCCAATTTCA 


                                   651                                                700
NC_015764.1:9886081-9886740/4-660  AAGCTAC 
NT_176533.1/2061304-2061901        AAGCTAC 


NoName   MSF: 2  Type: N  Thu Apr 20 22:34:12 2017  Check: 00 ..

 Name: NC_015764.1:10125648-10125880/1-231  Len:    231  Check:  8661  Weight:  1.00
 Name: NT_177301.1/169776-169992            Len:    231  Check:  8969  Weight:  1.00

//


                                     1                                                   50
NC_015764.1:10125648-10125880/1-231  TAAAGCGCTA ATAAAATGTT GATTATTCTT GTTGCGAAAT CTCTTTGATC 
NT_177301.1/169776-169992            TAAAGCGCTA ATAAAATGTT GATTATTCCT GTTGCGAAAT CTCTTTAACG 


                                     51                                                 100
NC_015764.1:10125648-10125880/1-231  AGAAGTTTTA AAATCTATCC TTGCACAAGT AGGTTATCAG CATCACTAGA 
NT_177301.1/169776-169992            AGAAGTTTCA AAGTCTTTCC TTGAACGAGT AGATTATCAG TATCGCTAGA 


                                     101                                                150
NC_015764.1:10125648-10125880/1-231  GAATGTTTCC CATATGTTTC CCATGAATGT TTCGTATATG TATCATATAC 
NT_177301.1/169776-169992            GAAA------ ------TTTC CCATAAATCG TCC--ACGTG TATTATACAA 


                                     151                                                200
NC_015764.1:10125648-10125880/1-231  GAGTTGAGAT TAATACAGAA AGTCCATTGT ACATTCGACG AAATGGAAAC 
NT_177301.1/169776-169992            GAGATGAGAT TAATGCAAAA AATTCATTGT ATATTAGAGG AAATGGGATC 


                                     201                                                250
NC_015764.1:10125648-10125880/1-231  CCATCTTATC AGCGTACATC ATCTACACGA T 
NT_177301.1/169776-169992            CCATTTTGAC AGCGTACATC CTCTACATGA T 


NoName   MSF: 2  Type: N  Thu Apr 20 22:34:13 2017  Check: 00 ..

 Name: NC_015764.1:10289511-10289806/2-296  Len:    295  Check:  1265  Weight:  1.00
 Name: NT_176468.1/50437-50681              Len:    295  Check:  3283  Weight:  1.00

//


                                     1                                                   50
NC_015764.1:10289511-10289806/2-296  ATGATGCTCC GTCAGTCTAT ATGCACGCAG TCATCATTCG TCACTAACTC 
NT_176468.1/50437-50681              ATGATGCTTC GTCAGTTTAT ATGCACGCAG TCATCGTTTG TCACTAATTT 


                                     51                                                 100
NC_015764.1:10289511-10289806/2-296  CTCTTATCAC AACTGCCCTC TTTCACGCTG ACCACACTCC TCGACAACGC 
NT_176468.1/50437-50681              CTCTCGTCAC AACTGCTCTC TTTCACGCCG ACCACACTC- --GACAACGC 


                                     101                                                150
NC_015764.1:10289511-10289806/2-296  TGACAACACC ACTCCCAATG CGGACAACAT TCTCCGACCA CACTGGCAAC 
NT_176468.1/50437-50681              TAACAACACC ---------- ---------- ---------- ---------- 


                                     151                                                200
NC_015764.1:10289511-10289806/2-296  ACCACTCCCA ATGCGGACAA CATTCTCCGA CCACACTGAC AACACTAAAG 
NT_176468.1/50437-50681              ---ACTCCCA ATGCA---AA CATTCTCCTA CCACACTGCC AACACTAAAG 


                                     201                                                250
NC_015764.1:10289511-10289806/2-296  CTTCCCAACT CACTCACGGC TACCTTTTAT ACCCTGGCTC CGATATACCT 
NT_176468.1/50437-50681              CTTCCCAATT CATTCACGGC TGCCTTTTAT ACCCTGGCTC CGGCATACCT 


                                     251                                                300
NC_015764.1:10289511-10289806/2-296  GGCCCGCACA TGTCCCATGG TCAAGTAGAT CTTCTTAATT ACCCA 
NT_176468.1/50437-50681              GACCCGCACA TGTCCCAT-G TCAAGTTGAT CTTCTTAATT ACCCA 


NoName   MSF: 2  Type: N  Thu Apr 20 22:34:18 2017  Check: 00 ..

 Name: NC_015764.1:10448308-10448567/1-259  Len:    259  Check:  922  Weight:  1.00
 Name: NT_176468.1/212241-212490            Len:    259  Check:  2307  Weight:  1.00

//


                                     1                                                   50
NC_015764.1:10448308-10448567/1-259  GCCGGTTTGC GGTGGAACAC ACGTAACCAA CACCAACGTT GCCGTTGGAG 
NT_176468.1/212241-212490            GCCGGTTTGC GGTGGAACAC ACGTAACCAA CACCAACGTT GCCGTTGGAG 


                                     51                                                 100
NC_015764.1:10448308-10448567/1-259  TGGCGTAAAA GTGGTGGTGA CGTGGCCGTA TCGTAGTGGT AGTAACACCG 
NT_176468.1/212241-212490            TGGCGTAAAA GTGGTGGTGA CGTGGCCGTA TCGTAGTGGT AGTAACACCG 


                                     101                                                150
NC_015764.1:10448308-10448567/1-259  GTAGTAGTAG TAGCAGTAAT AGTAGTAGTA GTAGTAGTAG TAGTAGTAAT 
NT_176468.1/212241-212490            GTAGTGATAG ---------T AGTAGTAATA GTAGTAGTAG TAGTAGTAAT 


                                     151                                                200
NC_015764.1:10448308-10448567/1-259  AGTAGTAGTA CGATAGTGGG TACAACGGTA TGTCTGGCGA GTTCATGAAT 
NT_176468.1/212241-212490            AGTAGTAGTA CGATAGTGGG TACAACGGTA TGTCTGGCGA GTTCATGAAT 


                                     201                                                250
NC_015764.1:10448308-10448567/1-259  GAGCGACCAC TTCGCTTTCG CGCGAACGCT AATGGGCTTC CTTTCTCGCG 
NT_176468.1/212241-212490            GAGCGACCAC TTCGCTTTCG CGCGAACGCT AATGGGCTTC CTTTCTCGCG 


                                     251                                                300
NC_015764.1:10448308-10448567/1-259  CGCCGAACC 
NT_176468.1/212241-212490            CGCCGAACC 


NoName   MSF: 2  Type: N  Thu Apr 20 22:34:20 2017  Check: 00 ..

 Name: NC_015764.1:10534087-10534719/1-633  Len:    640  Check:  6763  Weight:  1.00
 Name: NT_176468.1/299944-300577            Len:    640  Check:  4610  Weight:  1.00

//


                                     1                                                   50
NC_015764.1:10534087-10534719/1-633  AACGTCTCAG TTATCAAGAG AAATAGCTTT CTTGTTGAAT GCAGAT---- 
NT_176468.1/299944-300577            AACATCTCAA TTACCAAGAA GAATAATTTT CT------AT CTAGATTCTC 


                                     51                                                 100
NC_015764.1:10534087-10534719/1-633  AATGAAACCA GAAACTGAGT AACAAAGTAT GATCACAATT AGAATCTTTT 
NT_176468.1/299944-300577            AAACAAACCA CAAATTAAAT GATAAAGAAT GGCCAAAACT ATAAATTTCC 


                                     101                                                150
NC_015764.1:10534087-10534719/1-633  C-AGCGA--C AAACGTTCTC AAACAAAGTG AAACGTCTCA ATTACCAAGA 
NT_176468.1/299944-300577            CCAGCGAGAC AAACGTTCTC AAACATAGTG AAACATCTCA ATTACCAAGA 


                                     151                                                200
NC_015764.1:10534087-10534719/1-633  AATATAATTT TCTATCTGGA TTCTCAAACA AACCATAAAT TAAATGATAA 
NT_176468.1/299944-300577            AGAATAATTT TCTATCTAGA TTCTTAAACA AACTACAAAT TCCATAATAA 


                                     201                                                250
NC_015764.1:10534087-10534719/1-633  AGAATGGCCA AAACTATAAA TTTCCCCAGC AAGACAAACG TTCTCAAACA 
NT_176468.1/299944-300577            AGAATAGCCA AAGCTATAAA TTTCCCCAGC GAGACAAACG TTCTCAAACA 


                                     251                                                300
NC_015764.1:10534087-10534719/1-633  TAGTGAAACG TCTCAATTAC CAAGAAAAAT AGTTTTCTAT CTAGATTCTC 
NT_176468.1/299944-300577            TAATGAAACA TCTCAATTAC CAAGAAAAAT AGTTTTCTAT CTGGATTCTC 


                                     301                                                350
NC_015764.1:10534087-10534719/1-633  AAACAAACTA CAAATTCCAT AACAAAGAAC GGCCAAAGCT ATAAATTTCC 
NT_176468.1/299944-300577            AAACAAACCA CAAATTAAAT GATAAAGAAT GGCCAAAACT ATAAATTTCT 


                                     351                                                400
NC_015764.1:10534087-10534719/1-633  CCAGCGAGAC AAACGTTCTC AAACACAGTG AAACGTCTCA ATTACCAAGA 
NT_176468.1/299944-300577            CCAGCGAGAC AAACGTTCTC AAACATAATG AAACGTCTCA ATTACCAAGA 


                                     401                                                450
NC_015764.1:10534087-10534719/1-633  AAAATAGTTT TCTACCTAGA TTCTCAAACA AACCACAAAT TCCATAATAA 
NT_176468.1/299944-300577            AAAATAGTTT TCTATCTGGA TTCTCAAACA AACCACAAAT TAAATGATAA 


                                     451                                                500
NC_015764.1:10534087-10534719/1-633  AGAACGGCCA AAGCTATAAA TTTCCCCAGC GAGACAAACG TTCTCAAACA 
NT_176468.1/299944-300577            AGAATGGCCA AAACTATAAA TTTCCCCAGC GAGACAAACG TTCTCAAACA 


                                     501                                                550
NC_015764.1:10534087-10534719/1-633  TAGTGAAACG TCTTAATTAC CAAGAAAAAT AGTTTTCTAT TTGACGAAAG 
NT_176468.1/299944-300577            TAGTGAAACG TCTCAATTAC CAAGAAAAAT AGTTTCCTAT TCGACGAAAG 


                                     551                                                600
NC_015764.1:10534087-10534719/1-633  AAGAACCATC CCTTTCGTTT CGGTCGACTC GTTGCAAACG AATCGGTGGC 
NT_176468.1/299944-300577            GAGAACCATC CCTTTCGTTT CGCTCGACTC GTTGCAAACG AATCGGTGGC 


                                     601                                                650
NC_015764.1:10534087-10534719/1-633  GATTGGTTTT TCAGCGCGCC GCGACGCGCT GATTCGAGGA 
NT_176468.1/299944-300577            GATTGGTTTT TCAGCGCGCC GCGACGCGCT GATTCGAGGA 


NoName   MSF: 2  Type: N  Thu Apr 20 22:34:54 2017  Check: 00 ..

 Name: NC_015764.1:10603289-10603533/1-245  Len:    245  Check:  1274  Weight:  1.00
 Name: NT_176468.1/371525-371761            Len:    245  Check:  1688  Weight:  1.00

//


                                     1                                                   50
NC_015764.1:10603289-10603533/1-245  GTAGAATGGC CGATTGCCAA GGACAAAGGA GAATTGGCAG CGTTCTGGCG 
NT_176468.1/371525-371761            GTAGAATGGC CGATTGCCAA GGACAATGGA GAATTGGCAG CGTTCTGGCG 


                                     51                                                 100
NC_015764.1:10603289-10603533/1-245  TGTCCAGTGT CTAGGCTTAT TCTCGTTTCT GAACATAGTA CGACCTCTGC 
NT_176468.1/371525-371761            TGTCCAGTGT CTAGGCTTAT TCTCGTTTCT GAACATAGTA CGACCTCTGC 


                                     101                                                150
NC_015764.1:10603289-10603533/1-245  CTCTCTACTT TCTTCTCTCT CTCTCTCTCT CTCTCTCTGT CTCTCGCCTC 
NT_176468.1/371525-371761            CTCTCTACTT TCTTCTCTCT CTCTCTCTCT C--------T CTCTCGCCTC 


                                     151                                                200
NC_015764.1:10603289-10603533/1-245  GATAATAGCC ACCAGCAGGG GGAAAGAAAA GGGTTTGTGT ATCCTAGGGG 
NT_176468.1/371525-371761            GATAATAGCC ACCAGCAGGG GGAAAGAAAA GGGTTTGTGT ATCCTAGGGG 


                                     201                                                250
NC_015764.1:10603289-10603533/1-245  ACGCGTTGCC GTGCTTGAAC TGTGTCTAGA TTAATGGACA GATAG 
NT_176468.1/371525-371761            ACGCGTTGCC GTGCTTGAAC TGTGTCTAGA TTAATGGACA GATAG 


NoName   MSF: 2  Type: N  Thu Apr 20 22:38:08 2017  Check: 00 ..

 Name: NC_015764.1:11235688-11236163/2-476  Len:    475  Check:  4857  Weight:  1.00
 Name: NT_179093.1/32459-31996              Len:    475  Check:  1141  Weight:  1.00

//


                                     1                                                   50
NC_015764.1:11235688-11236163/2-476  GCGTGGTCGT TGATAACGCA CTATCGTAAG TATACGAAAA GGAATGTGGT 
NT_179093.1/32459-31996              GCGTGATCGA TGGTAGCTCG TCATCGCAAT TATTCGAGGA AAAATCTGGC 


                                     51                                                 100
NC_015764.1:11235688-11236163/2-476  AGCAAGGAAT GCTAAAAGAC TGCCAAAGCT TCGTCATGTT TCTCACGCGG 
NT_179093.1/32459-31996              AACGACGAAC GTCGAAACGC TCCCAAAACT TTGTCATTTT GTTCGCGTAG 


                                     101                                                150
NC_015764.1:11235688-11236163/2-476  CCTAATTTCG AGCCCACAAC GAGGTGTGTT ATCGATGATA GCGCGTTACT 
NT_179093.1/32459-31996              CCTAATCTCA GGCCCACAAC GAGATGTGTT ATCGATGATA GCGCGTTA-T 


                                     151                                                200
NC_015764.1:11235688-11236163/2-476  CGACAACGCG AAAGAAAATC TCCCAGCAAG GGATGCCGAA ACGCTCGCAG 
NT_179093.1/32459-31996              CGCAAACGCG AAAGAAAATC TCCCAGCAAG GAATGCCGAA ACGCTCGCAG 


                                     201                                                250
NC_015764.1:11235688-11236163/2-476  AACTTCGTCA TCTTCTCAGC GAAGCCTAAT CTCGAGCCCA CAACGAGGTG 
NT_179093.1/32459-31996              AACTTCGTCA TCTTCTCGGC GAAGCCTAAT CTCGAGCCCA CAACGAGGTG 


                                     251                                                300
NC_015764.1:11235688-11236163/2-476  TATCGTCGAT CGTACAGCGC ATTATCGGAA ATACGAGAAG AAATCTCGTC 
NT_179093.1/32459-31996              TATCGTCGAT CGTACAGCGC ATTATCGCGA ATACGAGAAG AAACGTCGTC 


                                     301                                                350
NC_015764.1:11235688-11236163/2-476  AGAAGGAATG CCGAGACGCT CGCAAAATTC CCTCATCTGC TTCGCGTAGC 
NT_179093.1/32459-31996              AGAACGAATG TCGAGACGTC CGCAAAATTT CCTCATCTGT TTCGCGTAGC 


                                     351                                                400
NC_015764.1:11235688-11236163/2-476  CTAATCTCGA GGCCACAACG AGGTGCGTGG CCGATGGTAC CCCGTCATCG 
NT_179093.1/32459-31996              CTAATCTCGA GGCCACAAC- ---------G TCGATGGTAG CTCGTCATCG 


                                     401                                                450
NC_015764.1:11235688-11236163/2-476  CAATTATTCG AGAAAAAATT TGGCAACGAC GAACATCGGA AGGCTCCCAA 
NT_179093.1/32459-31996              CAATTATTCG AGGAAAAATC TGGCAACGAC GAACGTCGAA ACGCTCCCAA 


                                     451                                                500
NC_015764.1:11235688-11236163/2-476  AATTTGGTCA TTTTGTTCGC GTAGC 
NT_179093.1/32459-31996              AACTTTGTCA TTTTGTTCGC GTAGC 


NoName   MSF: 2  Type: N  Thu Apr 20 22:38:43 2017  Check: 00 ..

 Name: NC_015764.1:11554022-11554273/1-252  Len:    252  Check:  1874  Weight:  1.00
 Name: NT_176944.1/306021-306261            Len:    252  Check:  9986  Weight:  1.00

//


                                     1                                                   50
NC_015764.1:11554022-11554273/1-252  ACTTGTTCCC TAATCAGGAT TAGGACACAA TAGCCTGATC TTTCACGAGC 
NT_176944.1/306021-306261            ACCTGTTCCC TAATCAGGAT CAGGGCACAG TAGCCTGATC TTTCACGAGC 


                                     51                                                 100
NC_015764.1:11554022-11554273/1-252  TTTGTAAATA AAGCACTACA TATTATTGTA GAAGAATGAA GATACTACGC
[truncated: 1,572,082 more chars]
