# Supplementary material for: Tandem Repeats Contribute to Coding Sequence Variation in Bumblebees (Hymenoptera: Apidae)
Source: Genome Biol Evol. 2018 Nov 6;10(12):3176–87. doi: 10.1093/gbe/evy244 (PMC6286909; doi:10.1093/gbe/evy244)
Supplement: Supplementary Data [file evy244_supp.zip › Supplementary file 3.txt]

NoName   MSF: 2  Type: N  Fri Apr 21 09:32:13 2017  Check: 00 ..

 Name: NC_015762.1/1561707-1561947        Len:    241  Check:  9821  Weight:  1.00
 Name: NT_176796.1/1518564-1518792        Len:    241  Check:  9781  Weight:  1.00

//


                                   1                                                   50
NC_015762.1/1561707-1561947        CCAAAGACTA CTCCTGTAGT TGTGCAGAAC GTTGAAGAGA AGTGTTTACC 
NT_176796.1/1518564-1518792        CCAAAGACTA CTCCTGTAGT TGTGCAGAAC GTCGAAGAGA AGTGTTTACC 


                                   51                                                 100
NC_015762.1/1561707-1561947        TTCAAGAGCT CAAAAACCTG TGGATGTTGA GCCTGTCGTT CAGTCAAACA 
NT_176796.1/1518564-1518792        TTCAAGAGCT CAACAACCTG TGGATATCGA GCCTGTCGTT CAGTCAAATA 


                                   101                                                150
NC_015762.1/1561707-1561947        TTCAAGCTGC TGTTCAACCT GCTGTTCAAC CTGCTGTTCA AACGGAAGAG 
NT_176796.1/1518564-1518792        TTCAAGCTGC TG-------- ----CGCAAC CTGCTGTTCA AGCGGAAGAA 


                                   151                                                200
NC_015762.1/1561707-1561947        GTTTCTGAAC CAGAAAAACC AGTAGAACCA GAACAGTTTA TGCAGCAGAC 
NT_176796.1/1518564-1518792        GTTTCTGAAC CAGAAAAACC AGTAGAACCA GAACAGTCTA TGCAGCAGCC 


                                   201                                                250
NC_015762.1/1561707-1561947        TATCGAGCAA CCTGTACAGC AAGTTGCTAC GCCAGTTGCA G 
NT_176796.1/1518564-1518792        TATCGAGCAA CCTGTACAAC AAGTTTCTAC GCCAGTTGCA G 


NoName   MSF: 2  Type: N  Fri Apr 21 09:32:13 2017  Check: 00 ..

 Name: NC_015762.1/1561944-1562195        Len:    252  Check:  8580  Weight:  1.00
 Name: NT_176796.1/1518789-1519019        Len:    252  Check:  7367  Weight:  1.00

//


                                   1                                                   50
NC_015762.1/1561944-1562195        GCAGAAAGTA CACCTATTAA GACGAAAAGT ACTATCTCAA GCGAGAGCAA 
NT_176796.1/1518789-1519019        GCAGAAAGTA CACCTATTAA GACGAAAAGT ACTACCTCAA GCGAGAGCAA 


                                   51                                                 100
NC_015762.1/1561944-1562195        GACATTCTCG TACGCCCAAA TTTTATCGCA GGGTCTCAGT TCTAAATCGA 
NT_176796.1/1518789-1519019        GACATTCTCG TACGCCCAAA TTTTATCGCA GGGTCTCAGT TCTAAACCGA 


                                   101                                                150
NC_015762.1/1561944-1562195        CATCGACTAC AAATAGTCAA TCATCGACAA CAAATAGTCT ATCATCGACA 
NT_176796.1/1518789-1519019        CATCGACTAC AAGTAGTCAA T--------- ---------- --CATCGACA 


                                   151                                                200
NC_015762.1/1561944-1562195        ACGACGACTT TAATCTCAAA ACAGGCGAAA GAGCGTTCAC GCTCGCCAGT 
NT_176796.1/1518789-1519019        ACGGTGACTT TGATCTCAAA ACAGGCGAAA GAGCGTTCAC GCTCGCCAGT 


                                   201                                                250
NC_015762.1/1561944-1562195        GAACTCGGCG ACATCCTCTG TGCACGAGTC GAGTCCTCCT CAGGAAGCTA 
NT_176796.1/1518789-1519019        GAACTCGGCG ACGTCCTCTG TGCACGAGTC GAGTCCTCCT CAGGAAGCTA 


                                   251                                                300
NC_015762.1/1561944-1562195        GA 
NT_176796.1/1518789-1519019        GA 


NoName   MSF: 2  Type: N  Fri Apr 21 09:32:14 2017  Check: 00 ..

 Name: NC_015762.1/7098010-7098261        Len:    264  Check:  2771  Weight:  1.00
 Name: NT_177864.1/177654-177391          Len:    264  Check:  3701  Weight:  1.00

//


                                   1                                                   50
NC_015762.1/7098010-7098261        ACTTCGACTT CTTGATCTCC TAGACTTTGA TGCTGAACGA GATCTTGATC 
NT_177864.1/177654-177391          ACTTCGACTT CTTGATCTCC TAGACTTTGA TGCTGAACGA GATCTTGATC 


                                   51                                                 100
NC_015762.1/7098010-7098261        TTGATTTAGA CCGAGATGAA TGTCTAGATC TGGCAGCTGA CACTGATCTT 
NT_177864.1/177654-177391          TTGATTTAGA TCGAGATGAA TGTCTAGATC TGGCAGCTGA CACTGACCTT 


                                   101                                                150
NC_015762.1/7098010-7098261        GATCGCGAGC GTGATGGTGA ACGCGATCTC GAACGTGATC TTGAACGTGA 
NT_177864.1/177654-177391          GATCGCGAGC GTGATGGTGA ACGCGATCTT GAACGTGATC TTGAACGTGA 


                                   151                                                200
NC_015762.1/7098010-7098261        TC-------- ----TTGATG GTGAACCTGA AGCGGATCTT GAGGGAGATT 
NT_177864.1/177654-177391          TCTTGAACGT GATCTTGATG GTGAACCTGA AGCGGATCTT GAGGGAGATT 


                                   201                                                250
NC_015762.1/7098010-7098261        TTGACTTTGA TCGAGATCTC GATTTTGAAC GCGATCCAGA ACGCGACCTA 
NT_177864.1/177654-177391          TTGACTTTGA TCGAGATCTC GATTTTGAAC GCGATCCAGA ACGCGATCTA 


                                   251                                                300
NC_015762.1/7098010-7098261        GAAATAGATG CTTT 
NT_177864.1/177654-177391          GAAATAGATG CTTT 


NoName   MSF: 2  Type: N  Fri Apr 21 09:32:14 2017  Check: 00 ..

 Name: NC_015762.1/7151811-7152050        Len:    240  Check:  1942  Weight:  1.00
 Name: NT_177864.1/122660-122436          Len:    240  Check:  3615  Weight:  1.00

//


                                   1                                                   50
NC_015762.1/7151811-7152050        AGCTTGTTGG CTCACCTGTT GTAGGCTCAC CTGAGTCACC TGGCTCGAGC 
NT_177864.1/122660-122436          AGCTTGTTGG CTCACCTGTT GTAGGCTCAC CTGAGTCAGC TGGCTCGAGC 


                                   51                                                 100
NC_015762.1/7151811-7152050        TACTCGTGCT GCTCGCAGGA CTTGTCTGCG GGACAGCGTG CTCGCCGCCG 
NT_177864.1/122660-122436          TACTCGTGCT GCTCGCAGGA CTTGTCTGCG GGACAGCGTG CTCGCCGCCA 


                                   101                                                150
NC_015762.1/7151811-7152050        CCTCCTCCTC CTCCTCCTCC TCCTCCTCCT CCTCCTCCTC GTATCGAATG 
NT_177864.1/122660-122436          CCGCCGCCTC CTCCTCCTCC TCCTC----- ---------- GTATCGAATG 


                                   151                                                200
NC_015762.1/7151811-7152050        ATCTGCGATC AGAAAGTTGT CTTTATTCGT GGATCACCCT GTCACTTGAT 
NT_177864.1/122660-122436          ATCTGCGATC AGAAAGTTGT CTTTATTCGT GGATCACCCT GTCACTTGAT 


                                   201                                                250
NC_015762.1/7151811-7152050        TATCAGAGAC CCGCTCCATC TTCACATGCA AAGTCAGTGA 
NT_177864.1/122660-122436          TATCAGAGAC CCGCTCCATC TTCACATGCA AAGTCAGTGA 


NoName   MSF: 2  Type: N  Fri Apr 21 09:32:15 2017  Check: 00 ..

 Name: NC_015763.1/2088412-2088862        Len:    451  Check:  4787  Weight:  1.00
 Name: NT_176477.1/566594-566225          Len:    451  Check:  3591  Weight:  1.00

//


                                   1                                                   50
NC_015763.1/2088412-2088862        TAATTACGGA GCATCTAACG CAGCATCGTT CGCAAGTTCT TCGGCTTCTA 
NT_176477.1/566594-566225          TAATTACGGA GCATCTAACG CAGCATCGTT TGCAAGTTCT TCGGCTTCTA 


                                   51                                                 100
NC_015763.1/2088412-2088862        GTCCGACATA TGACTACTCG ACAGCGCGTC CCACGACTAT GGGATACAAT 
NT_176477.1/566594-566225          GTCCGACATA TGACTACTCG ACAGCGCGTC CCACGACTAT TGGATACAAT 


                                   101                                                150
NC_015763.1/2088412-2088862        TATCCTACGC CAGCTCCTCC CGCCAGCTAT CCTGCCCCAG CTCCTCCCGC 
NT_176477.1/566594-566225          TATCCTACGC CAGCTCCTCC CGCCAGCTAT CCTG------ ---------- 


                                   151                                                200
NC_015763.1/2088412-2088862        CAGCTATCCT GCCCCAGCTC CTCCACCTGG CTATCCTGCT CCAGCTCCTC 
NT_176477.1/566594-566225          ---------- -CCCCAG--- ---------- ---------- ----CTCCTC 


                                   201                                                250
NC_015763.1/2088412-2088862        CACCTGGCTA TCCTGCTCCA GCTCCTCCAC CTAGCTATCC TGCTCCAGCT 
NT_176477.1/566594-566225          CACCTAGCTA TCCTGCTCCT GCTCCTCCGC CCAGTTATCC TACGCCAGCT 


                                   251                                                300
NC_015763.1/2088412-2088862        CCTCCACCTA GCTATCCTGC TTCTGCTCCT CCGCCCAGTT ATCCTACGCC 
NT_176477.1/566594-566225          CCTCCATCTA GCTATCCTGC TCCTGCTTCT CCACCCAGTT ATCCTGCCCC 


                                   301                                                350
NC_015763.1/2088412-2088862        AGCTCCTCCA CCTAGCTATC CCGCTCCCGC TCCTCCACCC AGTTATCCTG 
NT_176477.1/566594-566225          AGCTCCTCTA CCGAGTTATC CTGCACCAGC T--------- ---------- 


                                   351                                                400
NC_015763.1/2088412-2088862        CACCAACTTC TACTCCGATT TCAAAGTATA GCTATTCTCC CATCTCTAGA 
NT_176477.1/566594-566225          --------TC TACTCCGACT TCAAAGTATA ACTATTCTCC CATCTCTAGA 


                                   401                                                450
NC_015763.1/2088412-2088862        CCCAGTTATT CTGCATCCGC TCCTCCACGT AGTTATCACG TAACACCACG 
NT_176477.1/566594-566225          CCCAGTTATT CTGCATCCGC TCCTCCACGT AGTTATCACG TAATACCACG 


                                   451                                                500
NC_015763.1/2088412-2088862        C 
NT_176477.1/566594-566225          C 


NoName   MSF: 2  Type: N  Fri Apr 21 09:32:15 2017  Check: 00 ..

 Name: NC_015763.1/2126078-2126342        Len:    265  Check:  5109  Weight:  1.00
 Name: NT_176477.1/528801-528591          Len:    265  Check:  1656  Weight:  1.00

//


                                   1                                                   50
NC_015763.1/2126078-2126342        ACGTTAGTAG AAAGACTAAT CCTACAGAAG GCTGTGCTAT AACCTGCGGA 
NT_176477.1/528801-528591          ACGTTAGTAG AAAGACTAAT CCTATAGAAG GCTGTGCTGT AATCTGCGGA 


                                   51                                                 100
NC_015763.1/2126078-2126342        TAAGGTCGAG GAGGATTCCA ATACGGGGGA CATATGTGTG GAGGGCACGG 
NT_176477.1/528801-528591          TAAGGTCGAG GAGGATTCCA ATACGGAGGA CATATGTGTG GAGGGCACGG 


                                   101                                                150
NC_015763.1/2126078-2126342        GGGCTCATAA CCGCGGGCGG GCTCATAACC CCGGGCGGGC TCATAACCGC 
NT_176477.1/528801-528591          GGGCTCATAA CC-------- ---------- ---------- ---------- 


                                   151                                                200
NC_015763.1/2126078-2126342        GGGAGGACTC ATAACACGGA ACTGGTGGTC GACACGTAGC TAATTAAACA 
NT_176477.1/528801-528591          ---------- ---ACACGGA ACTGGTGGTC GACACGTAGC TAATTAAACA 


                                   201                                                250
NC_015763.1/2126078-2126342        AAGTACTCAT CAAAGTAATA ACATAAGAAT TTCATCTTTA AACTTAGACG 
NT_176477.1/528801-528591          AAGTACTCAT ---AGTAATA ACATAAGAAT TTCATCTTTA AACTTAGATG 


                                   251                                                300
NC_015763.1/2126078-2126342        TTTAACAAAA CGATC 
NT_176477.1/528801-528591          TTTAACAAAA CGATC 


NoName   MSF: 2  Type: N  Fri Apr 21 09:32:15 2017  Check: 00 ..

 Name: NC_015763.1/2650239-2650551        Len:    313  Check:  3975  Weight:  1.00
 Name: NT_176808.1/102132-102426          Len:    313  Check:  1202  Weight:  1.00

//


                                   1                                                   50
NC_015763.1/2650239-2650551        CGATACGTTA GGCACGCTAG GCATACTGGA TGCGTTAGGT ACATTAGGTA 
NT_176808.1/102132-102426          CGATACGTTA GGCACGCTAG GCATACTGGA TGCGTTAGGT ACGTTAGGTA 


                                   51                                                 100
NC_015763.1/2650239-2650551        TGCTAGGTGT ATTAGATGCA CCGGGTATTG TACTAGGTAC ACAAGGTACA 
NT_176808.1/102132-102426          TGCTAGGTGT ATTAGATGCA CCGGGTATTG TACTAGGTAC A--------- 


                                   101                                                150
NC_015763.1/2650239-2650551        CTAGGCACGC TAGGCACGCT ATGTACGTTG TGCACGCTAG GCACACTAGG 
NT_176808.1/102132-102426          CTAGGAACGC TAGGCACGCT GTGTACGTTG TGCACGCTGG CCAC------ 


                                   151                                                200
NC_015763.1/2650239-2650551        TACGCTAGGT ACGCTAGGTA CGCTAGGTAC GCTAGGTACG CTAGGCACAT 
NT_176808.1/102132-102426          ---GCTAGGT ACACTAGGTA CGCTAGGTAC GCTAGGTACG CTAGGCACGT 


                                   201                                                250
NC_015763.1/2650239-2650551        TAGACACGCT AGGTACCGTA GGTACATTGG ACACATTCGG TATGTTTGTT 
NT_176808.1/102132-102426          TAGACACGCT AGGTACCGTA GGTACATTGG ACACATTCGG TATATTTGTT 


                                   251                                                300
NC_015763.1/2650239-2650551        ATGCTTGGCA TATTAGATAC GTTAGAGACA TTGGATACAG TGGGTACAGT 
NT_176808.1/102132-102426          ATGCTTGGCA TATTAGATAC GTTAGAGACA TTGGATACAG TGGGTACAGT 


                                   301                                                350
NC_015763.1/2650239-2650551        GGGTACAGCG GGT 
NT_176808.1/102132-102426          GGTTACAGTG GGT 


NoName   MSF: 2  Type: N  Fri Apr 21 09:32:15 2017  Check: 00 ..

 Name: NC_015763.1/2650424-2650683        Len:    260  Check:  7299  Weight:  1.00
 Name: NT_176808.1/102299-102549          Len:    260  Check:  8121  Weight:  1.00

//


                                   1                                                   50
NC_015763.1/2650424-2650683        GTACGCTAGG CACATTAGAC ACGCTAGGTA CCGTAGGTAC ATTGGACACA 
NT_176808.1/102299-102549          GTACGCTAGG CACGTTAGAC ACGCTAGGTA CCGTAGGTAC ATTGGACACA 


                                   51                                                 100
NC_015763.1/2650424-2650683        TTCGGTATGT TTGTTATGCT TGGCATATTA GATACGTTAG AGACATTGGA 
NT_176808.1/102299-102549          TTCGGTATAT TTGTTATGCT TGGCATATTA GATACGTTAG AGACATTGGA 


                                   101                                                150
NC_015763.1/2650424-2650683        TACAGTGGGT ACAGTGGGTA CAGCGGGTAC AGTGGGTATA GTCGGTATAG 
NT_176808.1/102299-102549          TACAGTGGGT ACAGTGGTTA CAG------- --TGGGTATA GTCGGTATAG 


                                   151                                                200
NC_015763.1/2650424-2650683        CGGGAACAGT CGGAACATTA GGTACATTCG TTACGCTAGG TACATTAGGT 
NT_176808.1/102299-102549          CGGGGACAGT CGGAACATTA GGTACATTCG TTACGCTAGG TACATTAGGT 


                                   201                                                250
NC_015763.1/2650424-2650683        ATGCTGGTTA TATTGGTTAC GTTGGATACA TTAGCAACGT TTGGTACGCT 
NT_176808.1/102299-102549          ATGCTGGTTA TATTGGTTAC GTTGGATACA TTAGCAACGT TTGGTACGCT 


                                   251                                                300
NC_015763.1/2650424-2650683        TGGTACTCCG 
NT_176808.1/102299-102549          TGGTACTCCG 


NoName   MSF: 2  Type: N  Fri Apr 21 09:32:16 2017  Check: 00 ..

 Name: NC_015763.1/4749276-4749507        Len:    232  Check:  1797  Weight:  1.00
 Name: NT_176808.1/2231344-2231566        Len:    232  Check:  38  Weight:  1.00

//


                                   1                                                   50
NC_015763.1/4749276-4749507        TGGTCAAGAT GTATCGAACT CGAGTCACGA AGACGCGGTG CGTTGCTTTC 
NT_176808.1/2231344-2231566        TGGTCAAGAT GTATCGAACT CGAGTCACGA AGACGCAGTG CGTTGCTTTC 


                                   51                                                 100
NC_015763.1/4749276-4749507        AATCGGCCCA AGAACCGATC ATCGTCGAGG TATTGCGACG ACAACCGACT 
NT_176808.1/2231344-2231566        AATCGGCCCA AGAACCGATC ATCGTCGAGG TATTGCGACG ACAGCCAACT 


                                   101                                                150
NC_015763.1/4749276-4749507        CAACAGCAAC AACAGCAACA GCAGCAACAG CATAGTCAGC GAATCGGATG 
NT_176808.1/2231344-2231566        CAACAGCAAC AACAG----- ----CAACAG CATAGTCAGC GAACCGGATG 


                                   151                                                200
NC_015763.1/4749276-4749507        GAAGGAACAA GAGAGTCGAA GCACAGAACC GGAGAAAGAA TGGGAGAGAA 
NT_176808.1/2231344-2231566        GAAGGAACAG GAGAGTCGAA GCACAGAACC GGAGAAAGAA TGGGAGAGAA 


                                   201                                                250
NC_015763.1/4749276-4749507        CGGCCGAAGG TGGCAATAAA CGCGATCAAC AC 
NT_176808.1/2231344-2231566        CGGCCGAAGG TGGCAATAAA CGCGATCAAC AC 


NoName   MSF: 2  Type: N  Fri Apr 21 09:32:16 2017  Check: 00 ..

 Name: NC_015763.1/4753208-4753470        Len:    263  Check:  6484  Weight:  1.00
 Name: NT_176808.1/2235254-2235510        Len:    263  Check:  151  Weight:  1.00

//


                                   1                                                   50
NC_015763.1/4753208-4753470        CTTATCTGTT CGTTCGTATT TTAGGTTGGT AGATACTGGA CCAAGGAGGA 
NT_176808.1/2235254-2235510        CTTATCTGTT CGTTCGTATT TCAGGTTGGC AGATACTGGA CCAAGGAGGA 


                                   51                                                 100
NC_015763.1/4753208-4753470        ACGTAAGAGA CAGCTGGAAC GTGCTCGCGA ACGCAAACAG AGACAACAAG 
NT_176808.1/2235254-2235510        ACGTAAGAGA CAGCTGGAAC GTGCTCGCGA ACGCAAACAG AGACAACAAG 


                                   101                                                150
NC_015763.1/4753208-4753470        AACTTCAGCT GCAGCAACAG CAACAGCAAC AACTTCAACA GCAGCAGCAG 
NT_176808.1/2235254-2235510        AACTTCAGCT GCAGC----- -AACAGCAAC AACTTCAACA ACAGCAGCAA 


                                   151                                                200
NC_015763.1/4753208-4753470        CAACAGCAAC AACAGCTTCA AATGCAGCAG ACCAACGAAT TGTTGTCGTG 
NT_176808.1/2235254-2235510        CAACAGCAAC AACAGCTTCA AATGCAGCAG ACCAACGAAT TGTTGACGTG 


                                   201                                                250
NC_015763.1/4753208-4753470        CGAGCATGGC GAACACGAGA AGCTTCCGAA GAAACCGTTG AATATCGTGG 
NT_176808.1/2235254-2235510        CGAGCACGGC GAGCACGAGA AGCTTCCGAA GAAACCGTTG AATATCGTGG 


                                   251                                                300
NC_015763.1/4753208-4753470        AACTGAGTCA CAA 
NT_176808.1/2235254-2235510        AACTGAGTCA CAA 


NoName   MSF: 2  Type: N  Fri Apr 21 09:32:19 2017  Check: 00 ..

 Name: NC_015763.1/4915062-4915366        Len:    311  Check:  3145  Weight:  1.00
 Name: NT_176808.1/2402914-2403224        Len:    311  Check:  2240  Weight:  1.00

//


                                   1                                                   50
NC_015763.1/4915062-4915366        TGGCGCCTAC CGGTGCGATC TATCCATCTT CGTTGCACCA TTCTCCCAAC 
NT_176808.1/2402914-2403224        TGGCGCCTAC CGGTGCGATC TATCCATCTT CGTTGCACCA TTCTCCCAAC 


                                   51                                                 100
NC_015763.1/4915062-4915366        GACGGTTACG GTTCTCTTTA CGGCATGAAT GGACGCCAAC ATCAAGATTC 
NT_176808.1/2402914-2403224        GACGGTTACG GTTCTCTTTA CGGCATGAAT GGACGCCAAC ATCAAGATTC 


                                   101                                                150
NC_015763.1/4915062-4915366        GCAGCAACAA CAACAACAGC AACAGCAGCA GCAGCAGCAA CAACAGCAGC 
NT_176808.1/2402914-2403224        GCAGCAGCAA CAACAACAGC AACAGCAGCA GCAGCAACAA CAGCAGCAGC 


                                   151                                                200
NC_015763.1/4915062-4915366        A------GCA ACAGCAGCAG CAGCAACAAC AGCATCAACA GCAGCAGCAA 
NT_176808.1/2402914-2403224        AACAGCAGCA GCAGCAGCAG CAGCAACAAC AGCATCAACA GCAGCAGCAA 


                                   201                                                250
NC_015763.1/4915062-4915366        CAGCAACAAC ATAGTAAATC TTATACCGTC GAAAATCTAG CGTCTAGCAA 
NT_176808.1/2402914-2403224        CAGCAACAGC ATAGTAAATC TTATACCGTC GAAAATCTAG CGTCTAGCAA 


                                   251                                                300
NC_015763.1/4915062-4915366        TTACACGCCG AGCATGAGCC ACGGACATCC TGGTAATTCG TATCCGAATA 
NT_176808.1/2402914-2403224        TTACACGCCG AGCATGAGCC ACGGACATCC TGGTAACTCG TATCCGAATA 


                                   301                                                350
NC_015763.1/4915062-4915366        TAATTCCCGG A 
NT_176808.1/2402914-2403224        TAATTCCCGG A 


NoName   MSF: 2  Type: N  Fri Apr 21 09:32:21 2017  Check: 00 ..

 Name: NC_015763.1/5168802-5169093        Len:    292  Check:  1707  Weight:  1.00
 Name: NT_177531.1/407110-406831          Len:    292  Check:  792  Weight:  1.00

//


                                   1                                                   50
NC_015763.1/5168802-5169093        CTGGAAGAAC ACCGGTGGTC AAGTTGAACA TTATTCGTGC TCCTTTGAGG 
NT_177531.1/407110-406831          CTGGAAGAAC ACCGGTGGTC AAGTTGAACA TCATTCGTGC TCCTTTGAGG 


                                   51                                                 100
NC_015763.1/5168802-5169093        CAACCAAACA TTACCGGAGC TATTCAAGCA GTTTTGGCCA CGCCAAGATT 
NT_177531.1/407110-406831          CAACCAAACA TTACCGGAGC TATTCAAGCA GTTTTGACCA CGCCAAGATT 


                                   101                                                150
NC_015763.1/5168802-5169093        ACAACAGCAA CAGCAGCAGC AGCAGCAACA ACAGCAGCAG CAGCAGCAAC 
NT_177531.1/407110-406831          ACAACAGCA- -----GCAGC AACAACAACA ACAGCAGCAG CAGCAGCAGC 


                                   151                                                200
NC_015763.1/5168802-5169093        AACAACAACA ACAACAACAG CCACCACCAC AGCAACAACA ACCAACAGTT 
NT_177531.1/407110-406831          AACAACAGCA ACAAC----- -CACCACCAC AGCAACAACA ACCAACAGTT 


                                   201                                                250
NC_015763.1/5168802-5169093        AGGACAGACA GTTTACTTGG TTCTCCTATA GAGGTACCGA ATCAAGTTAG 
NT_177531.1/407110-406831          AGGACAGACA GTTTGCTTGG TTCTCCTATA GAGGTACCGA ATCAAGTCAG 


                                   251                                                300
NC_015763.1/5168802-5169093        CTCAACCACT TTAGAGCAAT TGAGAGAATT CGAAAGCGTC CT 
NT_177531.1/407110-406831          CTCAACCACT TTGGAACAAT TGAGAGAATT CGAAAGCGTC CT 


NoName   MSF: 2  Type: N  Fri Apr 21 09:32:21 2017  Check: 00 ..

 Name: NC_015763.1/8957179-8957422        Len:    244  Check:  303  Weight:  1.00
 Name: NT_176436.1/344445-344679          Len:    244  Check:  4338  Weight:  1.00

//


                                   1                                                   50
NC_015763.1/8957179-8957422        AAATTTATCA TTGCTTATCT TAATCTCATT AAACTGTCAC CAGGAACAAG 
NT_176436.1/344445-344679          AAATTTGTCA TTGCTTATCT TAATCTCATT AAACTGTCAC CAGGAGCAAG 


                                   51                                                 100
NC_015763.1/8957179-8957422        AAAAAAGGGT ATTGAACACG TCGACAGTGC CGACAAACAA TATACCGCCG 
NT_176436.1/344445-344679          AAAAAAGGGT ATTGAACACG TCGACAGTGC CGACAAACAA TATACCGCCG 


                                   101                                                150
NC_015763.1/8957179-8957422        GCACCCCCAG CACCTCCAGC ACCTCCGGCA CCTCCAGCAC CTCCGGCGCC 
NT_176436.1/344445-344679          ---------G CGCCTCCAGC ACCACCAGCA CCTCCAGCAC CTCCGGCGCC 


                                   151                                                200
NC_015763.1/8957179-8957422        TGTAGCGCCT GTAGCGCCTC CAGCACCACC GGCTCCACCC CCGCTTCCGC 
NT_176436.1/344445-344679          TGTAGCGCCT GTAGCGCCTC CAGCACCACC GGCTCCACCC CCGCTTCCTC 


                                   201                                                250
NC_015763.1/8957179-8957422        TTCTTTCGAA GACCAAAAGC GCCGAGGATT CCGTGGAGAT GCAA 
NT_176436.1/344445-344679          TTCTTTCGAA GACCAAAAGC GCCGAGGATT CCGTGGAGAT GCAA 


NoName   MSF: 2  Type: N  Fri Apr 21 09:32:22 2017  Check: 00 ..

 Name: NC_015763.1/9110000-9110312        Len:    328  Check:  6002  Weight:  1.00
 Name: NT_176436.1/495644-495971          Len:    328  Check:  990  Weight:  1.00

//


                                   1                                                   50
NC_015763.1/9110000-9110312        TCTGCTTCTT GATATACGTC CCTCCGACTG TGATCCACTC CTTGATCCTG 
NT_176436.1/495644-495971          TCTGCTTCTT GATACACGTC CCTCCGACTG TGAACCACTC CTTGATTCTG 


                                   51                                                 100
NC_015763.1/9110000-9110312        ATCTTGA--- ---CCTTGAT CGCGAAGCTG CTTTTCTGGA ACCACTAGGA 
NT_176436.1/495644-495971          ATCTTGATCT TGACCTTGAT CGCGAAGCTG CTTTTCTGGA ACCACTAGGG 


                                   101                                                150
NC_015763.1/9110000-9110312        GACCTTGATC TCGATCGTGC ACTAGCTGCA GATCCCGATC TCGAACGT-- 
NT_176436.1/495644-495971          GACCTTGATC TCGATCGTGC ACTAGCTGCA GATCCCGATC TCGAACGTGC 


                                   151                                                200
NC_015763.1/9110000-9110312        -------GCA GAGCCTGATC TCGATCGTGC GCTAGCTGCA GAACCCGATC 
NT_176436.1/495644-495971          ACTACGTGCA GAGCCTGATC TCGATCGTGC GCTAGCTGCA GAACCCGATC 


                                   201                                                250
NC_015763.1/9110000-9110312        TTGATCGTGC ACTAACTGCA GAACCCGACC TTGATCTTGG CTGCGATCCA 
NT_176436.1/495644-495971          TTGATCGTGC ACTAGCTGCA GAACCCGACC TTGATCTTGG CTGCGATCCA 


                                   251                                                300
NC_015763.1/9110000-9110312        CTTTTCCTCG AACCACTACG CGATCTTGAT CGCGATTGAC TCTTCCGCGA 
NT_176436.1/495644-495971          CTTTTCCTCG AACCACTACG CGATCTTGAT CGCGATTGAC TTTTCCGCGA 


                                   301                                                350
NC_015763.1/9110000-9110312        CCCTGATCTT GATCTCGAGC GTGAACCA 
NT_176436.1/495644-495971          CCCTGATCTT GATCTCGAGC GTGAACCA 


NoName   MSF: 2  Type: N  Fri Apr 21 09:32:22 2017  Check: 00 ..

 Name: NC_015763.1/9110312-9110594        Len:    283  Check:  7775  Weight:  1.00
 Name: NT_176945.1/210140-210374          Len:    283  Check:  847  Weight:  1.00

//


                                   1                                                   50
NC_015763.1/9110312-9110594        ACTTTTCGCT GAAACGGATC TTGATCTCGA CGGACTTTTC GACCGCGATT 
NT_176945.1/210140-210374          ACTTTTCTCT GCAACGAATC TGGATCTCGA CGGACTTTTC GAACACGATT 


                                   51                                                 100
NC_015763.1/9110312-9110594        GACTTCTCGA CTTAGAACCT GAACGAGATC TAGACCGTGA ACGAGATACG 
NT_176945.1/210140-210374          GACTTCTCAG CTTGGAACCT GAACGAGATC TAGACCGTGG ACGAAATACG 


                                   101                                                150
NC_015763.1/9110312-9110594        GATCGAGATT GAAATCTTGA TCGTGATCGT GATCGCAATT GTGATCGTGA 
NT_176945.1/210140-210374          GATCGAGATT GAATTCCTGA TCGTGATCGT G--------- ---------- 


                                   151                                                200
NC_015763.1/9110312-9110594        TCGTGATCGC AATCGCAATC GTGATCGCGA TCGTGATCGC GATCGTGAAC 
NT_176945.1/210140-210374          ---------- ---------- ---------A TCGTGATCCC AATCGTGAAC 


                                   201                                                250
NC_015763.1/9110312-9110594        TACTTCTAGA ACGGCTTCTA AGTTTCGATC TGGAACGAGA CCTAGATCTC 
NT_176945.1/210140-210374          TACTTCTAGA ACGGCTTCTA AATTTCGATC TGGAACGAGA CCTAGATTTC 


                                   251                                                300
NC_015763.1/9110312-9110594        GATGCACGGG ATCCTTCTGA GTCAGACATA ATT 
NT_176945.1/210140-210374          GATGTACGGG ATTCTTCTAA GTGATACATA ATT 


NoName   MSF: 2  Type: N  Fri Apr 21 09:32:22 2017  Check: 00 ..

 Name: NC_015763.1/10311130-10311389        Len:    260  Check:  4997  Weight:  1.00
 Name: NT_176781.1/121387-121619            Len:    260  Check:  4036  Weight:  1.00

//


                                     1                                                   50
NC_015763.1/10311130-10311389        ATGATTACTC TTCAATGTAA CAGACGACAT GGTCGACGTT GTCGAAGAAA 
NT_176781.1/121387-121619            ATGATTACTC TTCAATGTAA CAGACGACAT GGTCGAAGTT GTCGAAGAAG 


                                     51                                                 100
NC_015763.1/10311130-10311389        TGGATAACTC ATTCTCTAGA GGAGGCGGTG GAGGTGGTGG TGGTACAAAA 
NT_176781.1/121387-121619            TGGATAACTC ATTCTCTAGA GGAGGCGGTG GAGGTGGCGG TGGTACAAAA 


                                     101                                                150
NC_015763.1/10311130-10311389        GGTGTTAATG GTGTTGATGG TGTTGATGGT GTTGATGGTG TTGTTGGTGT 
NT_176781.1/121387-121619            GGTGTTACCA ATGTCGA--- ---------- ---------- ----TGGTGT 


                                     151                                                200
NC_015763.1/10311130-10311389        TGTTGGTGTT TCCGGTACAA TTTCATCGTT CACATGCGGA GGTGGTGGGT 
NT_176781.1/121387-121619            TGTTGGTGTT TCCGGCACAA TTTCATCGTT CGCATACGGA GGTGGTGGGT 


                                     201                                                250
NC_015763.1/10311130-10311389        GGATTTCAAC CACCTGCGTC AGTTCGTTGG ACTTTGGTTT CTTATCTTTG 
NT_176781.1/121387-121619            GAATTTCAAC CACCTGCGTC AATTCGTTGG ACTTTGGTTT CTTATCTCTG 


                                     251                                                300
NC_015763.1/10311130-10311389        ATTTCCGATC 
NT_176781.1/121387-121619            ATTTCCGGTC 


NoName   MSF: 2  Type: N  Fri Apr 21 09:32:22 2017  Check: 00 ..

 Name: NC_015764.1/6045937-6046193        Len:    257  Check:  1801  Weight:  1.00
 Name: NT_176574.1/1094989-1094751        Len:    257  Check:  6647  Weight:  1.00

//


                                   1                                                   50
NC_015764.1/6045937-6046193        GCGTAGCTAC AGATCGTTCG TTCCAGGAAT CAGGTCGAAT TCTGCCCAGC 
NT_176574.1/1094989-1094751        GCGTAGCTAC AGATCGTTCG TTCCAGGAAT CAGGTTGAAT TCTGCTCAGC 


                                   51                                                 100
NC_015764.1/6045937-6046193        CAAGGATTTC CAGGATAAGA TTGCGGCGGT CCATAGGACG GTAATTGACC 
NT_176574.1/1094989-1094751        CAAGGATTTC CAGGATAAGA TTGCGGCGGT CCATAGGACG GTAATTGACC 


                                   101                                                150
NC_015764.1/6045937-6046193        TGGTTGAGAA GGTTGAGCTG GTTGAGGTGG TTGAGGCGGT TGAGATGGTT 
NT_176574.1/1094989-1094751        TGGTTGAGAA GGTTGAGCTG GT-------- ---------- TGAGATGGTT 


                                   151                                                200
NC_015764.1/6045937-6046193        GCGATGGCGC GTAAGACGGT GGTTGCGCTG GTTGTGGCGA TGGAATATAG 
NT_176574.1/1094989-1094751        GAGATGGTGC GTAAGACGGT GGTTGCGCTG GTTGTGGCGA AGGAATATAG 


                                   201                                                250
NC_015764.1/6045937-6046193        GATGGTGGCG ATGGCCATGT TGGTGGTTGT TGCGGTAAAG TGGGTGGTTG 
NT_176574.1/1094989-1094751        GATGGTGGCG ATGGCCATGT TGGTGGCTGT TGCGGTAAAG TAGGTGGTTG 


                                   251                                                300
NC_015764.1/6045937-6046193        CGATGGT 
NT_176574.1/1094989-1094751        CGATGGT 


NoName   MSF: 2  Type: N  Fri Apr 21 09:32:23 2017  Check: 00 ..

 Name: NC_015764.1/6489359-6489690        Len:    338  Check:  7648  Weight:  1.00
 Name: NT_176574.1/636936-636599          Len:    338  Check:  8742  Weight:  1.00

//


                                   1                                                   50
NC_015764.1/6489359-6489690        TTCCGTTGGA TTGTAAGCGA ATTAAATCGT TTTTTCCTCT GGTGGATGTC 
NT_176574.1/636936-636599          TTCCGTTGGA TTGTAAGCGA ATTAAATCGT TTTTTCCTCT GGCAGATGTC 


                                   51                                                 100
NC_015764.1/6489359-6489690        ATACTAGCAT GTCCATATTG AATATGTCCA AGATTTTGTT GTTGGATATT 
NT_176574.1/636936-636599          ATACTAGCAT GTCCATATTG AATATGTCCA AGATTTTGTT GTTGGATATT 


                                   101                                                150
NC_015764.1/6489359-6489690        TTGATGTTGA TGTTGGTGCT GATGTTGATG CTGATGCTGA TGTTGATGCT 
NT_176574.1/636936-636599          TTGATGTTGA TGTTGGTGCT GGTGTTGATG CTGATGCTGA TGTTGATGCT 


                                   151                                                200
NC_015764.1/6489359-6489690        GAAGCTGAAG CTGATGTTG- -----ATGTT GATGCGGATG CTGATGTTGT 
NT_176574.1/636936-636599          GAAGCTGAAG CTGATGTTGG TGTTGATGTT GATGCGGATG CTGATGTTGC 


                                   201                                                250
NC_015764.1/6489359-6489690        GATTGAGGTT GAGATTGATG TTGGTGTTGA TGTTGATGCA CGTGTGGGGA 
NT_176574.1/636936-636599          GATTGAGGTT GAGATTGATG TTGGTGTTGA TGTTGATGCA CGTGTGGAGA 


                                   251                                                300
NC_015764.1/6489359-6489690        TTTTCCATAT TGGACCATAT AGGGGCCATA TTGCGCATCC AAGTAACCAT 
NT_176574.1/636936-636599          TTTCCCATAT TGGACCATAT AGGGGCCATA TTGCGCATCC AAGTAACCAT 


                                   301                                                350
NC_015764.1/6489359-6489690        AATTCGAAGG TCCCGTTTGT CTCGTGGTTA CATGACCA 
NT_176574.1/636936-636599          AATTCGAAGG TCCCGTTTGT CTCGTGGTTA CATGACCA 


NoName   MSF: 2  Type: N  Fri Apr 21 09:32:23 2017  Check: 00 ..

 Name: NC_015764.1/12591325-12591578        Len:    257  Check:  8889  Weight:  1.00
 Name: NT_176765.1/248466-248210            Len:    257  Check:  8327  Weight:  1.00

//


                                     1                                                   50
NC_015764.1/12591325-12591578        TTCCTCCACT GGATGCTCCT CTGTAGGTAC TGTCTCTTCA GTAACACTTG 
NT_176765.1/248466-248210            TTCCTCCACT GGATGCTCCT CTGTAGGTAC TGTCTCTTCA GTAACACTTG 


                                     51                                                 100
NC_015764.1/12591325-12591578        GCTCTTTCTC CGAAACAGTC ACACTTTCTT TCGTTGGTTT CTCTTCGCTT 
NT_176765.1/248466-248210            GCTCTTTCTC CGAAACAGTC ACACTTTCTT TCGTTGGTTT CTCTTCGCTT 


                                     101                                                150
NC_015764.1/12591325-12591578        GGCAATTCAG GTTGTGTTTC TTCAGGCACT TTA---TGAG TGTGTGTTTC 
NT_176765.1/248466-248210            GGCAATTCGG ATTGTGCTTC CTCAGGCACT TTACTTTCAG TTTGTGTTTC 


                                     151                                                200
NC_015764.1/12591325-12591578        TTCTGGCATT GCTTGTTCAG TAACTACCTC TGGTCTTTCT TCCCCTCTTG 
NT_176765.1/248466-248210            TTCTGGCATT GCTTGTTCAG TAACTACCTC TGGTCTTTCT TCCCCTCTTG 


                                     201                                                250
NC_015764.1/12591325-12591578        CCGTAGTTAC TTCTTGGGGC GTAGTCTCCA GTTTTGGTGA CGATTCTGGT 
NT_176765.1/248466-248210            CCGTAGTTAC CTCTTGCGGT GTAGTCTCCA GTTTTGGTGA CGATTCTGGT 


                                     251                                                300
NC_015764.1/12591325-12591578        ACTTCTT 
NT_176765.1/248466-248210            ACTTCTT 


NoName   MSF: 2  Type: N  Fri Apr 21 09:32:25 2017  Check: 00 ..

 Name: NC_015765.1/9398637-9398902        Len:    272  Check:  7537  Weight:  1.00
 Name: NT_178085.1/467520-467249          Len:    272  Check:  3524  Weight:  1.00

//


                                   1                                                   50
NC_015765.1/9398637-9398902        TTCTGGGCGT ACATTCGTTG CATATTTTCG TGGGAATTAT TCGATAAGTT 
NT_178085.1/467520-467249          TTCTGGGCGT ACATTCGTTG CATATTTTCG TGGGAATTAT TCGATAAGTT 


                                   51                                                 100
NC_015765.1/9398637-9398902        CCCATTTTGT ACGACATGGT GCCGTTGTAC AGCGTGATTG TGCAGCAGAA 
NT_178085.1/467520-467249          CCCATTTTGT ACGACATGGT GCCGTTGTAC AGCGTGATTG TGCAGCAGAA 


                                   101                                                150
NC_015765.1/9398637-9398902        GTTGT----- -TGCTGCTGC TGTTGTTGCT GCTGCTGCTG CTGCTGTTGT 
NT_178085.1/467520-467249          GTTGTTGTTG CTGCTGCTGC TGTTGTTGTT GCTGCTGCTG CTGTTGTTGC 


                                   151                                                200
NC_015765.1/9398637-9398902        TGTTGTTGCT GTTGCTGCTG TTGAATTTGT TTCGCATTCA AATCTTCATC 
NT_178085.1/467520-467249          TGCTGCTGCT GCTGCTGCTG TTGAATTTGT TTCGCATTCA AATCTTCATC 


                                   201                                                250
NC_015765.1/9398637-9398902        CGTCACAGAA GAAGTACGAT TATGTCTGTT TTGCATATCA GCACTATTCA 
NT_178085.1/467520-467249          TGTCACAGAA GAAGTACGAT TATGTCTGTT CTGCATATCA GCAGTATTCA 


                                   251                                                300
NC_015765.1/9398637-9398902        TCACGGGACC AATTGTTTGT TG 
NT_178085.1/467520-467249          TCACGGGACC AATTGTTTGT TG 


NoName   MSF: 2  Type: N  Fri Apr 21 09:32:26 2017  Check: 00 ..

 Name: NC_015765.1/9762339-9762609        Len:    274  Check:  1040  Weight:  1.00
 Name: NT_178085.1/97928-97655            Len:    274  Check:  121  Weight:  1.00

//


                                   1                                                   50
NC_015765.1/9762339-9762609        GGCGGCGGCA TTCTGACCGA CCGCCGTCGC GTACGCAAAA TTCTCCCCCG 
NT_178085.1/97928-97655            GGCGGCGGCA TTCTGACCGA CCGCCGTCGC GTACGCAAAA TTCTCCCCCG 


                                   51                                                 100
NC_015765.1/9762339-9762609        ATACGTAGAC TAGAACGCTA TTTTGTTGAA TCCCCTGTGC GTGCTGCGGA 
NT_178085.1/97928-97655            ATACGTAGAC TAGAACGCTA TTTTGTTGAA TCCCCTGTGC GTGCTGCGGA 


                                   101                                                150
NC_015765.1/9762339-9762609        TGCTGTTGCT CTTGCTGTTG CTGCTGTGGT TGCTGCTGCT GCTGCTGCT- 
NT_178085.1/97928-97655            TGCTGTTGCT CTTGCTGTTG CTGCTGTGGT TGCTGCTGCT GCTGCTGCTG 


                                   151                                                200
NC_015765.1/9762339-9762609        --GTTGCTGT TGTTGCTGCT GTTGTCGATT ATGATGGTGA TGATGACCGT 
NT_178085.1/97928-97655            TTGTTGCTGT TGTTGCTGCT GTTGTCGATT ATGATGATGA TGATGACCGT 


                                   201                                                250
NC_015765.1/9762339-9762609        GATTCGGGAG AGCAGGGTGC GTGGACGGCT GCTCAGGCTT GCCGGCCATG 
NT_178085.1/97928-97655            GATTCGGGAG AGCAGGGTGC GTGGACGGCT GCTCAGGCTT GCCGGCCATG 


                                   251                                                300
NC_015765.1/9762339-9762609        GTCCAGGTCC AGCAGCGCTG CAAG 
NT_178085.1/97928-97655            GTCCAGGTCC AGCAGCGCTG CAAG 


NoName   MSF: 2  Type: N  Fri Apr 21 09:32:27 2017  Check: 00 ..

 Name: NC_015765.1/10102913-10103203        Len:    310  Check:  5616  Weight:  1.00
 Name: NT_177092.1/237865-238174            Len:    310  Check:  7590  Weight:  1.00

//


                                     1                                                   50
NC_015765.1/10102913-10103203        TCTTC-TTTA CAGGTCTGAA GGTTGATTGG AAGTTCTTCG GCGCGCAGAA 
NT_177092.1/237865-238174            TCTTCCTTTA CAGGCCTGAA GGTTGATTGG AAGTTCTTCG GCGCGCAGAA 


                                     51                                                 100
NC_015765.1/10102913-10103203        CCAATTCCAT TCTCGCCTAG AAAATTCCCA AATCCCCCAA CAACAAGAAT 
NT_177092.1/237865-238174            CCAATTCCAC TCTCGCCTAG AAAATTCCCA AATTCCTCAA CAACAAGAAT 


                                     101                                                150
NC_015765.1/10102913-10103203        TAGCTCATCC TCAACAATCA G--------- ---------C TCATCCTCAA 
NT_177092.1/237865-238174            TAGCTCATCC TCAACAATCA GCTCATTCTC AACAATCAAC TCATCCTCAA 


                                     151                                                200
NC_015765.1/10102913-10103203        CAATCAGCTC ATCCTCAACA ATCAGCTTAT CCTCAACAAT CAGTTCATTC 
NT_177092.1/237865-238174            CAATCAGCTT ATCCTCAACA ATCAGCTTAT CCTCAACAAT CAGCTCATCC 


                                     201                                                250
NC_015765.1/10102913-10103203        TCAACAATCA TACGTGAGTC AGCAGCAATC TCAATCTGAA CTCGTGCAAA 
NT_177092.1/237865-238174            TCAACAGTCA CACGTGAGTC AGCAACAATC TCAATCTGAA CTCGTGCAAG 


                                     251                                                300
NC_015765.1/10102913-10103203        TCGAACCCGA CCAATTGGAA CATAGATCAT ACTTACAACA TCAAACTCAA 
NT_177092.1/237865-238174            TCGAATCCGA CCATTTGGAA CATAGATCGT ACTTACAACA TCAAACTCAA 


                                     301                                                350
NC_015765.1/10102913-10103203        CCGGAACCTC 
NT_177092.1/237865-238174            CCGGAACCTC 


NoName   MSF: 2  Type: N  Fri Apr 21 09:32:27 2017  Check: 00 ..

 Name: NC_015765.1/13559332-13559570        Len:    245  Check:  306  Weight:  1.00
 Name: NT_176667.1/1453047-1453291          Len:    245  Check:  7138  Weight:  1.00

//


                                     1                                                   50
NC_015765.1/13559332-13559570        CGCAACAGCA ACCGTCTGGC GACGGTTCCT CCCCTTATTG CTGGTATCAT 
NT_176667.1/1453047-1453291          CGCAACAGCA ACCGTCCGGC GACGGTTCCT CCCCTTATTG CTGGTATCAT 


                                     51                                                 100
NC_015765.1/13559332-13559570        CCGCTTCATT CATCGAGTGG ATCGATTCAA GGTCTCGGAC ATCGTCATGC 
NT_176667.1/1453047-1453291          CCGCTTCATT CGTCGAGTGG ATCGATTCAA GGTCTCGGAC ATCGTCATGC 


                                     101                                                150
NC_015765.1/13559332-13559570        ------TCAC GGTCACGGTC ACGGTCACGG TCATGGTCAC GGTCAAACTC 
NT_176667.1/1453047-1453291          TCACGGTCAC GGTCACGGTC ACGGTCACGG TCACGGTCAC GGTCAGAGTC 


                                     151                                                200
NC_015765.1/13559332-13559570        ACGGACACGC TCATGGTCAT AGCCAGGGTG ACGGTTCTGG CTCGATACCG 
NT_176667.1/1453047-1453291          ACGGCCATGC TCATGGTCAT GGCCAGGGTG ACGGTTCTAA CTCGATACCG 


                                     201                                                250
NC_015765.1/13559332-13559570        ACTAGTTCCG TGCAAATTAA TCAGTTGAAC GCGTTCTCCG GCCCT 
NT_176667.1/1453047-1453291          ACCAGTTCCG TGCAAATTAA TCAGATGAAC GCGTTCTCCG GTCCT 


NoName   MSF: 2  Type: N  Fri Apr 21 09:32:28 2017  Check: 00 ..

 Name: NC_015765.1/13712814-13713050        Len:    240  Check:  8320  Weight:  1.00
 Name: NT_176667.1/1614775-1615014          Len:    240  Check:  7957  Weight:  1.00

//


                                     1                                                   50
NC_015765.1/13712814-13713050        AAATGTTCCA CCTTCAATAG AAGAATCTCG CCAGGATATG GCAATATATA 
NT_176667.1/1614775-1615014          AAATGTTCCA CCTTCAATAG AAGAATCTCG CCAGGATATG GCAATATATA 


                                     51                                                 100
NC_015765.1/13712814-13713050        GACAAGTACC TGATTCACAT TATGGTAGAG CCCGTGCTCA AAAAATCTCT 
NT_176667.1/1614775-1615014          GACAAGTACC TGATTCACAT TATGGTAGAG CCCGTGCTCA AAAAATCTCT 


                                     101                                                150
NC_015765.1/13712814-13713050        CCACA---AC CACCACTACC ACCACCACCA CCACCACCAC AACTACAACC 
NT_176667.1/1614775-1615014          CCACAACCAC CACCACCACC ACCACCACCA CCACCACCAC AACTACAACC 


                                     151                                                200
NC_015765.1/13712814-13713050        AAAACAATCT TTAACAAAAG TATCAAATGC TCCAGCTAAA AAAGTGACAG 
NT_176667.1/1614775-1615014          AAAACAATCC TTAACAAAAG TATCAAATGC TCCAGCTAAA AAAGTGACAG 


                                     201                                                250
NC_015765.1/13712814-13713050        ATACTTTAGA AGGAATCAAT AATGATCCTC CTATTAGAGA 
NT_176667.1/1614775-1615014          ATACTTTAGA AGGAATCAAT AATGATCCTC CTCTTAGAGA 


NoName   MSF: 2  Type: N  Fri Apr 21 09:32:30 2017  Check: 00 ..

 Name: NC_015766.1/727256-727523        Len:    268  Check:  5547  Weight:  1.00
 Name: NT_176737.1/2331588-2331324      Len:    268  Check:  7051  Weight:  1.00

//


                                 1                                                   50
NC_015766.1/727256-727523        CTTCAAGTAT CTCGAGGGCG CGGGCCTCGT CGAGATGAGC GGTGGCAGCG 
NT_176737.1/2331588-2331324      CTTCAAGTAC CTCGAGGGCG CGGGCCTCGT CGAGATGAGC GGTGGCAGCG 


                                 51                                                 100
NC_015766.1/727256-727523        GCGGGAACAG CGCCGGCAAC CAGGGGAACG GCAATGCCAC CAGCTATCAC 
NT_176737.1/2331588-2331324      GCGGGAACAG CGCCGGCAAC CAGGGGAACG GCAATGCCAC CAGCTATCAC 


                                 101                                                150
NC_015766.1/727256-727523        CAGCATCAGC AACAACAACA GCAGCAGCAA CAACAGCAAC AGCAACAGCA 
NT_176737.1/2331588-2331324      CAGCATCAGC AACAACAACA GCAGCAACAA CAACA---AC AGCAACAGCA 


                                 151                                                200
NC_015766.1/727256-727523        GCAGCAGCAA CAGCAACAAA CCCAGCTGGA GCAAGCTAGC TTGCTGACGG 
NT_176737.1/2331588-2331324      GCAGCAGCAA CAGCAACAAA CCCAGCTGGA GCAAGCTAGC TTGCTGACAG 


                                 201                                                250
NC_015766.1/727256-727523        ATCTGAACGG TATCGACCTG GCGATGAGCC TGTCGCCCAA ACAGCATTCG 
NT_176737.1/2331588-2331324      ATCTGAACGG TATCGACCTG GCGATGAGCC TGTCGCCCAA ACAGCATTCG 


                                 251                                                300
NC_015766.1/727256-727523        TCCCACGTAC AAGCCGCT 
NT_176737.1/2331588-2331324      TCCCACGTAC AAGCCGCT 


NoName   MSF: 2  Type: N  Fri Apr 21 09:32:30 2017  Check: 00 ..

 Name: NC_015766.1/993180-993425        Len:    258  Check:  5039  Weight:  1.00
 Name: NT_176737.1/2041632-2041381      Len:    258  Check:  7057  Weight:  1.00

//


                                 1                                                   50
NC_015766.1/993180-993425        TACACCTACT TGAGCATGTT TAATTGCAGC AACTGGCATG GATGCTGCAG 
NT_176737.1/2041632-2041381      TACACCTACT TGAGCATGTT TAATTGCAGC AACTGGCATG GATGCTGCAG 


                                 51                                                 100
NC_015766.1/993180-993425        GTGCTTGTGG AGGTGGAGGT CGTGCAGCTG GTGGTGGTAC AGCTGCTGAA 
NT_176737.1/2041632-2041381      GTGCTTGTGG AGGTGGAGGT CGTGCAGCTG GTGGTGGTAC AGTTGCTGAA 


                                 101                                                150
NC_015766.1/993180-993425        GGTGGTGGTG GTGGTGGTGG TGGTGGTGGT GGTGGCGGCG GTGGTGCTGC 
NT_176737.1/2041632-2041381      GGTGGTGGTG GTGGTGGTGG TGGTG----- -GTGGCGGCG GTGGTGCTGC 


                                 151                                                200
NC_015766.1/993180-993425        CGTACTAGGT GCAGATGGAG GACTTGGAGC CTTTTCAGCT GGTTTTTCAG 
NT_176737.1/2041632-2041381      TGTACTAGGT GCAGGTGGAG GACTTGGAGC CTTTTCAGCT GGCTTTTCAG 


                                 201                                                250
NC_015766.1/993180-993425        ---------- --CTGGTTTT TCAGCTGGTG CTGCTCCAAC TGCGCCAACA 
NT_176737.1/2041632-2041381      CTGGTTTCTC AACTGGTTTT TCAGCTGGTG CTGCTCCAAC TGCGCCAACA 


                                 251                                                300
NC_015766.1/993180-993425        TCAATGGA 
NT_176737.1/2041632-2041381      TCAATGGA 


NoName   MSF: 2  Type: N  Fri Apr 21 09:32:33 2017  Check: 00 ..

 Name: NC_015766.1/2747085-2747384        Len:    300  Check:  2607  Weight:  1.00
 Name: NT_176737.1/236531-236259          Len:    300  Check:  8568  Weight:  1.00

//


                                   1                                                   50
NC_015766.1/2747085-2747384        TTGTGCCATA AATGCGCTTG ATTTTGAGCG CCGGTGTCAC TATTGCTGGG 
NT_176737.1/236531-236259          TTGTGCCATA AATGCGCTTG ATTCTGAGCG CCGGTGTCAC TATTGCTGGG 


                                   51                                                 100
NC_015766.1/2747085-2747384        AGGCAGTTGT TGCTGATTGA AGTCTTGGGC CTGCGATGAA ACGCTGCTTG 
NT_176737.1/236531-236259          AGGCAGTTGT TGCTGATTGA AGTCTTGGGC CTGCGATGAA ACGCTGCTTG 


                                   101                                                150
NC_015766.1/2747085-2747384        GTTGTTGTTG CTGCTGCTGC TGCTGCTGCT GCTGCTGTTG CTGTTGCTGT 
NT_176737.1/236531-236259          ATTGTTGTTG CTGC------ ------TGC- ---------- ----TGCTGT 


                                   151                                                200
NC_015766.1/2747085-2747384        TGTTGCTGCG ATTGTTGTTG TTGTGGTTGT TGTTGTTGAC GTTGCTGTTG 
NT_176737.1/236531-236259          TGCTGCTGCG ATTGTTGTTG CTGTGGTTGT TGCTGCTGAC GTTGTTGTTG 


                                   201                                                250
NC_015766.1/2747085-2747384        GGATTGCTGC ACCTTCGATT GCTGCTGTGC AGGCCTTTTA GATTCCTGTC 
NT_176737.1/236531-236259          GGATTGCTGC ACCTTCGATT GCTGCTGTGC AGGCCTTTTA GATTCCTGTC 


                                   251                                                300
NC_015766.1/2747085-2747384        CCGTTGAATC GGGCGAGGGT ACCGGCCTGT GAGATTTCAT GTGTGCGCTT 
NT_176737.1/236531-236259          CCGTTGAATC GGGCGAGGGT ACCGGCCTGT GAGATTTCAT GTGTGCGCTT 


NoName   MSF: 2  Type: N  Fri Apr 21 09:32:35 2017  Check: 00 ..

 Name: NC_015766.1/2755470-2755769        Len:    300  Check:  2734  Weight:  1.00
 Name: NT_176737.1/228010-227714          Len:    300  Check:  9938  Weight:  1.00

//


                                   1                                                   50
NC_015766.1/2755470-2755769        CCTCGTCTTG AAGACTTGGG CTAAAATAAC CGCCGTCTTC GGAATAACCT 
NT_176737.1/228010-227714          CCTCGTCTTG AAGACTTGGG CTAAAATAGC CACCGTCTTC GGAATAACCT 


                                   51                                                 100
NC_015766.1/2755470-2755769        GTCATTGAGA AACTGTCTGT AACTGTAGGC TGAGCTTGAG GTTGATTATT 
NT_176737.1/228010-227714          GTCATTGAGA AACTGTCTGT AACTGTAGGC TGAGCTTGAG GTTGGTTATT 


                                   101                                                150
NC_015766.1/2755470-2755769        CTGCTGCTGT TGTTGTTGCT GTTGCTGTGC CTGTTGCTGC TGTTGCTGCT 
NT_176737.1/228010-227714          TTGCTGCTGT TGTTGTTGCT GCGCCTGT-- -TGCTGCTGC TGCTGCTGTT 


                                   151                                                200
NC_015766.1/2755470-2755769        GCTGCTGTTG TTGTTGTTGT TGCTGCTGCT GCTGCTGTTG CTGCTGCTGC 
NT_176737.1/228010-227714          GCTGCTGCTG TTGTTGTTGT TGCTGCTGCT GCTGCTGTTG CTGCTGCTGC 


                                   201                                                250
NC_015766.1/2755470-2755769        AGATTGGTGG TCGATTGAAC CGATGTCTGA TACGTCAGGT GCAATCTTTG 
NT_176737.1/228010-227714          GGATTGGTGG TCGATTGAAC CGATGTCTGA TACGTCAGGT GCAATCTTTG 


                                   251                                                300
NC_015766.1/2755470-2755769        CCCGGGATCG GAAGTCGTCC TCTTCACAGC CATTTTGGTA GTGCCCTGGA 
NT_176737.1/228010-227714          CCCGGGATCG GAAGTCGTCC TCTTCACAGC CATTTTGGTA GTGCCCTGGA 


NoName   MSF: 2  Type: N  Fri Apr 21 09:32:35 2017  Check: 00 ..

 Name: NC_015766.1/4782563-4782954        Len:    410  Check:  344  Weight:  1.00
 Name: NT_176967.1/1387112-1386703        Len:    410  Check:  1825  Weight:  1.00

//


                                   1                                                   50
NC_015766.1/4782563-4782954        CGGATTCTTT CACGGGCTCT TTTATAGCTT CCAATTCCGG TTCTGATTGT 
NT_176967.1/1387112-1386703        CGGATTCTTT CACGGGCTCT TTTATAGCTT CCAATTCCGG TTCTGATTGC 


                                   51                                                 100
NC_015766.1/4782563-4782954        TTCACGGGTT CTGCTTGCTC CGCAAGTTCT ACTTCTTTCG CAAGTTCCAC 
NT_176967.1/1387112-1386703        TTCACGTGTT CTGTTTGCTC CGCGAGTTGT ACTTCTTTCG CAAGTTCCGC 


                                   101                                                150
NC_015766.1/4782563-4782954        TTCCTTCACA GGTTCCGGCT CCTCCACAGA CTCCGTTTCC GTCACAGGCT 
NT_176967.1/1387112-1386703        TTCCTTCGCA GGTTCCGGCT CCTCCACAGA CACCGTTTCC GTCACAGGCT 


                                   151                                                200
NC_015766.1/4782563-4782954        CTGGTTCCTT CAAAGGCTCC GGTTCCTTGG CAGGTTCCAG TTCCTTCGTA 
NT_176967.1/1387112-1386703        CTGGTTCCTT CAAAGGCTCC GGTTCCTTGG CAGGTTCCAG TTCCTTCGTA 


                                   201                                                250
NC_015766.1/4782563-4782954        GGTTCCGGAT CCTTCGCAGG TTCGGGCTGC TTCGCAGGTT CCGGTTCTTT 
NT_176967.1/1387112-1386703        GGTTCCGGAT CCTTCGCAGG TTCGGGTTGC TTCGCAAGTT CCAGTTCTTT 


                                   251                                                300
NC_015766.1/4782563-4782954        CGCAGGTTCA GGTTCCTTCG CA-------- ---------- GGTTTCGCTT 
NT_176967.1/1387112-1386703        CGCAGGTTCA GGTTCCTTCG CAGGTTCAGG TTCCTTCGAA GGTTTCGCTT 


                                   301                                                350
NC_015766.1/4782563-4782954        CTTTCACAGG CTCTGGCTCT TTCATAGGTT TGACTTTTTT CGCGGATTTA 
NT_176967.1/1387112-1386703        CTTTCACAGG TTCCGGCTCT TTCATAGGTT TGACTTTTTT CGCGGATTTA 


                                   351                                                400
NC_015766.1/4782563-4782954        GGTGCTTTTG CAGGTTCAGG TTGTTTGCTG AGTTCGGATT CTTGCAAGGG 
NT_176967.1/1387112-1386703        GGTGCTTTTA CAGGTTCAGG TTGTTTGCTG AGTTCGGATT CTTGCAAGGG 


                                   401                                                450
NC_015766.1/4782563-4782954        TTCAGGTTGT 
NT_176967.1/1387112-1386703        TTCGGGTTGT 


NoName   MSF: 2  Type: N  Fri Apr 21 09:32:36 2017  Check: 00 ..

 Name: NC_015767.1/2324000-2324259        Len:    260  Check:  6303  Weight:  1.00
 Name: NT_176456.1/396934-397184          Len:    260  Check:  5428  Weight:  1.00

//


                                   1                                                   50
NC_015767.1/2324000-2324259        TACATTTGCT ACAAATACTC TAGTAACTAA AGGTCCATTA ATACCTAAAG 
NT_176456.1/396934-397184          TACATTTGCT ACGAATACTC TAGTAACTAA AGGTCCATTA ATGTCTAAAG 


                                   51                                                 100
NC_015767.1/2324000-2324259        ATTCTAAAAA CTGAGTACTT AGACCATAGG TATTCCCAAA TTTGCTATCT 
NT_176456.1/396934-397184          ATTCTAAAAA CTGAGTACGT AGACCATAGG TATTCCCAAA TTTGCTATCT 


                                   101                                                150
NC_015767.1/2324000-2324259        CCACCACCAC CACCACCGCC ACCACCTCCG CCGCCACCGC CTCCACCACC 
NT_176456.1/396934-397184          CCACCACCAT CACC---GCC ACCGCCACCG CATCCACC-- ----ACCATC 


                                   151                                                200
NC_015767.1/2324000-2324259        ACCTCCACCA GCAGGAGCAT TCATATTTTG ACGCCCACCA CCTTGTGGCC 
NT_176456.1/396934-397184          ACCTCCACCA GCAGGAGCAT TCATATTTTG ACGCCCACCA CCTTGTGGCC 


                                   201                                                250
NC_015767.1/2324000-2324259        TTGGCGGATC CCTAAATCTA TCATCACGAA CTCTTTCATT GTTACGAGCT 
NT_176456.1/396934-397184          TTGGCGGATC CCTAAATCTA TCATCATGAA CTCTTTCATT GTTACGAGCT 


                                   251                                                300
NC_015767.1/2324000-2324259        GTTGCTAACC 
NT_176456.1/396934-397184          GTTGCTAACC 


NoName   MSF: 2  Type: N  Fri Apr 21 09:32:36 2017  Check: 00 ..

 Name: NC_015767.1/3069199-3069490        Len:    334  Check:  5484  Weight:  1.00
 Name: NT_176468.1/1224876-1225209        Len:    334  Check:  9891  Weight:  1.00

//


                                   1                                                   50
NC_015767.1/3069199-3069490        ATATAGCGAA GAACGACCAA AGAAAAATGC AGCCATGACA AACGAGAAGC 
NT_176468.1/1224876-1225209        ATATAGCGAA GAACGACCAA AGCAAAATGC AGCCATGACA AACGAGAAGC 


                                   51                                                 100
NC_015767.1/3069199-3069490        CTAAAGAAGA GCCAAAGGCG CAGCCAGTTT CCGAACTACA GAACGCAACG 
NT_176468.1/1224876-1225209        CTAAAGAAGA GCCAAAGGCG CAGCCAGTTT CGGAACCACA GAACGCAACG 


                                   101                                                150
NC_015767.1/3069199-3069490        CCTGAAACTG CAGCGTCTGA AACTACAGCG CCTGAAA--- ---------- 
NT_176468.1/1224876-1225209        CCTGAAACTG CAGCGCCTGA AACTACAGCG CCTGAAATTG CAGCGCCTGA 


                                   151                                                200
NC_015767.1/3069199-3069490        ---------- ---------- ---------C TGCAGCGCCT GATTCACCAC 
NT_176468.1/1224876-1225209        AACTGCAGCG TCTGAATCAC CACCTGAAAC TGCAGCGCCT GAATCACCAC 


                                   201                                                250
NC_015767.1/3069199-3069490        CTGAAACTGC AGCGCCTGAA TCACCACATG AAACACCACT TGAAACGAAG 
NT_176468.1/1224876-1225209        CTGAAACTGC AGCGCCTGAA TCACCACATG AAACACCACT TGAAACGAAG 


                                   251                                                300
NC_015767.1/3069199-3069490        ATACAGGACA AGGATCAGGA TACTGCGAAA TCTCATGAAT CGTTGAATAA 
NT_176468.1/1224876-1225209        ATACAGGACA AGGATCAGGA TACTGCGAAA TCTCATGAAT CGATGAATAA 


                                   301                                                350
NC_015767.1/3069199-3069490        AGACGCGCCT CAGGATGGAT CTGCAAATGT GAAG 
NT_176468.1/1224876-1225209        AGACGCGCCT CAGGATGAAT CTCCAAATGT GAAG 


NoName   MSF: 2  Type: N  Fri Apr 21 09:32:36 2017  Check: 00 ..

 Name: NC_015767.1/9608423-9608793        Len:    371  Check:  3785  Weight:  1.00
 Name: NT_176837.1/1364181-1364524        Len:    371  Check:  353  Weight:  1.00

//


                                   1                                                   50
NC_015767.1/9608423-9608793        TCGGTTGCAT CTACGGTCGT TTCATCCTCG TCTATAAACG GCGTTTCTAT 
NT_176837.1/1364181-1364524        TCGGTTGGAT CTACGGTCGT TTCATCCTCG TCTATAAGTG GCGTTTCTGC 


                                   51                                                 100
NC_015767.1/9608423-9608793        AGATGACTGA ACCACAGGTG CATTCTCCTC CACAGGTTCT TCAACATTTG 
NT_176837.1/1364181-1364524        AGATGACTCA ACCAAACGTA CATTCTCCTC CACAGGTTCT TCAATATTTG 


                                   101                                                150
NC_015767.1/9608423-9608793        GTTCTACAGT TACATTAGAT GCGTTCAGAA TTACATCAGG CGCGTTCACA 
NT_176837.1/1364181-1364524        GTTCTTCA-- ---------- ---------- -----TCAGG TGCGTCCACA 


                                   151                                                200
NC_015767.1/9608423-9608793        GTTGCATCAG ATTTGTTCAC AGTTGCATCA GGTGCGTTCA CAGTTGCATC 
NT_176837.1/1364181-1364524        GTCGCATCAG GTACGTCCAC AGTTGCATCA GGTACGTCCA CAGTCGCATC 


                                   201                                                250
NC_015767.1/9608423-9608793        AGATACGTCC ACAGTTGCAT CAGGTATATC CACAGTTGTA TCAGGTACGT 
NT_176837.1/1364181-1364524        AGGTACGTCC ACAGTCGCAT CAGGTACGTC CACAGTTGCA TCAGGCACGT 


                                   251                                                300
NC_015767.1/9608423-9608793        CCATAGTTGC ATCAGGTGCG TCCATAGCTA CATCAGTCGC AGGAGGACTT 
NT_176837.1/1364181-1364524        CCACAGTTGC ATCAGGTGCG TCCATAGTTA CATCAGTTGC AGGAGGACTT 


                                   301                                                350
NC_015767.1/9608423-9608793        TCTTCTCCCA TTTGAGAAAT TTTGGATGGT GGTTTATCTG GACGTACCAT 
NT_176837.1/1364181-1364524        TCTTCTCCGA TTTGAGAAAT TTTGGATGGT GGTTTATCTG GGCGTACCAT 


                                   351                                                400
NC_015767.1/9608423-9608793        TCCTTTCTTC GGGATGCACG A 
NT_176837.1/1364181-1364524        TCCTTTCTTC GGGATGCACG A 


NoName   MSF: 2  Type: N  Fri Apr 21 09:32:36 2017  Check: 00 ..

 Name: NC_015768.1/1044011-1044355        Len:    345  Check:  5424  Weight:  1.00
 Name: NT_176438.1/1755021-1755338        Len:    345  Check:  6820  Weight:  1.00

//


                                   1                                                   50
NC_015768.1/1044011-1044355        TCGAATCAGC AATATCAGGT ACCTCAAAAT CAAATCCCTG CTCAGCAAGT 
NT_176438.1/1755021-1755338        TCGAATCAGC AATATCAGGT ACCTCAAAAT CAAATCCCTG TTCAGCAAGT 


                                   51                                                 100
NC_015768.1/1044011-1044355        ACACCCTGGA GTGGTACCGG TTCAACAAGG GCAGCAAAAT CAGCCTTTAG 
NT_176438.1/1755021-1755338        ACACCCTGGA GCGGTACCGG TTCAACAAGG GCAGCAAAGT CAGCCTTTAG 


                                   101                                                150
NC_015768.1/1044011-1044355        TTCAACAGCA ACCTCAAGCT CCAAATTTTC AACAACAACC TCAAGTTCCA 
NT_176438.1/1755021-1755338        TTCAACAGCA ACCTCAAGCT CCAAATTTTC AACAACAACC TCAAGCTCCA 


                                   151                                                200
NC_015768.1/1044011-1044355        AATTTTCAAC AACAACCTCA AGTTCCAAAT TTTCAACAAC AACCTCAAGT 
NT_176438.1/1755021-1755338        AATTTTCAAC AACAACCTCA AGCTCCAAAT CTTCAACAAC AAC------- 


                                   201                                                250
NC_015768.1/1044011-1044355        TCCAAATTTT CAACAACAAC CTCAAGTTCC AAATTTTCAA CAACAGCAAA 
NT_176438.1/1755021-1755338        ---------- ---------- CTCAAGTTCC AAATTTTCAA CAACAGCAAA 


                                   251                                                300
NC_015768.1/1044011-1044355        ACATGATAAA TCAAGTACCA CAAAATATTC AGACGAACGC CGTGCCACAA 
NT_176438.1/1755021-1755338        ACATAGTAAA TCAAGTACCA CAAAATATTC AGACGAACGC CGTGCCACAA 


                                   301                                                350
NC_015768.1/1044011-1044355        AAATATAGTT CAAATCAAGC AGATTCACAA CCCGCGCAAG CGCCC 
NT_176438.1/1755021-1755338        AAACATAGTT CAAATCAAGC AGATTCACAA CCCGCGCAAG CGCCC 


NoName   MSF: 2  Type: N  Fri Apr 21 09:32:37 2017  Check: 00 ..

 Name: NC_015768.1/1651233-1651655        Len:    423  Check:  8618  Weight:  1.00
 Name: NT_177001.1/1646242-1645844        Len:    423  Check:  8851  Weight:  1.00

//


                                   1                                                   50
NC_015768.1/1651233-1651655        TGTACTGCCT TATCAGCTTG TTTTACCTTT CGTTGCACTC GACTTAAGAC 
NT_177001.1/1646242-1645844        TGTAATGCTT TATCAGCTTG TTTTACCTTT CGTTGCACTC GACTTAAGAC 


                                   51                                                 100
NC_015768.1/1651233-1651655        CTAAGATCGG TTCCGGCTCC GAGGTTGGTT CTGACTTTGG CTCCGGCTCT 
NT_177001.1/1646242-1645844        CTAAGATCGG TTCCGGCTCT GAGGTTGGTT CTGACTTTGT CTCCGGCTCT 


                                   101                                                150
NC_015768.1/1651233-1651655        GACTTGGGTT CCGGTTCAGA CTTTGGCTCT GTTTCGGAAC TGGGTTCCGG 
NT_177001.1/1646242-1645844        GACTTGGGTT CCGGTTCAGA CTTTGGCTCT GTTTCGGAAC TGGGTTCCGG 


                                   151                                                200
NC_015768.1/1651233-1651655        TTCGGACTTT GGTTCTGGTT CAGATTTCGG CTCCGGCTCT GGTTCGGATT 
NT_177001.1/1646242-1645844        TTCGGACTTT GGTTCTGGTT CAGATTTCGG CTCCGGTTCT GGTTCGGATT 


                                   201                                                250
NC_015768.1/1651233-1651655        TGGGTTCGGG TTTAGAGCTG GGTTCTGGCT CGGATTTCGG TTCTGGTTCA 
NT_177001.1/1646242-1645844        TGGGTTCGGG TTCAGAGCTG GGTTCTGGCT CGGATTTCGG TTCTGGTTCA 


                                   251                                                300
NC_015768.1/1651233-1651655        GAGTTTGGCT CTGGCTCAGA CTTGGGTTCT GGTTCAGAGC TTGGTTCTGG 
NT_177001.1/1646242-1645844        GAGTTTGGCT CTGGCTCAGA CTTGGGTTCT GGTTCAGA-- ---------- 


                                   301                                                350
NC_015768.1/1651233-1651655        TTCAGACTTG GGTTCAGGTT CAGGTTCAGA ATTGGACTCT GGTTCGGGTT 
NT_177001.1/1646242-1645844        ------CTTG GGTTCAGGTT CAG------A ATTGGACTCT GGTTCTGGTT 


                                   351                                                400
NC_015768.1/1651233-1651655        TTAATTCCAT TCGGGATCTC GATTTAACTT GAGAAATAGG CTCTGGATGA 
NT_177001.1/1646242-1645844        TTAATCCCAT TCGGGATCTC GATTTAACTT GAGAAATAGG CTCTGGATAA 


                                   401                                                450
NC_015768.1/1651233-1651655        GATATTGACT TGTGTTCATA TTG 
NT_177001.1/1646242-1645844        GATATTGACT TGTGTTCATA TTG 


NoName   MSF: 2  Type: N  Fri Apr 21 09:32:37 2017  Check: 00 ..

 Name: NC_015768.1/1651641-1651976        Len:    354  Check:  2552  Weight:  1.00
 Name: NT_177001.1/1645858-1645505        Len:    354  Check:  5590  Weight:  1.00

//


                                   1                                                   50
NC_015768.1/1651641-1651976        CTTGTGTTCA TATTGTGTCT CAGAAGTTAA AATAGCCTCT GCCTTTGTTC 
NT_177001.1/1645858-1645505        CTTGTGTTCA TATTGTGTCT CAGAAGTTAA AATAGCCTCT GCTTTTGTTC 


                                   51                                                 100
NC_015768.1/1651641-1651976        TTAGTTCAGC GTTCGTTAAG TTTGATTGGG ATTTTGGTTT TGGTCTTGAG 
NT_177001.1/1645858-1645505        TTGGTTCAGC GTTCGTTAAG TTTGATTGAG ATTTTGATTT TGGTCTTGAG 


                                   101                                                150
NC_015768.1/1651641-1651976        CTTGGTTCTG GTTCAGATTT TGGCTCAG-- ---------- ------GTTC 
NT_177001.1/1645858-1645505        CTTGGTTCTG GTTCAGATTT TGGCTCTGAT TCTGAGCTGG GTTCTGGTTC 


                                   151                                                200
NC_015768.1/1651641-1651976        TGGGCTGGGT TCTGGTTCTG AGCTAGGTTC AGGTTTGGAT TTGGTTTCTG 
NT_177001.1/1645858-1645505        TGAGCTGGGT TCTGGTTCTG AGCTAGGTTC AGGTTTGGAT TTGGTTTCTG 


                                   201                                                250
NC_015768.1/1651641-1651976        GTTCTGGTCT TGGTTCGGGC TCGGATATAG GTTCTGGTTC GGATTTTGGT 
NT_177001.1/1645858-1645505        GTTCTGAACT TGGTTCGGGC TCGGATATAG GTTCTGGTTC GGATTTTGGT 


                                   251                                                300
NC_015768.1/1651641-1651976        TCTGATACGG GTTCGGGCGT GGTGTTGGTG CTGTCGACAG TGCTCGGCTC 
NT_177001.1/1645858-1645505        TCTGATACGG GTTCGGGCGT GGTGTTGGTG CTGTCGACAG TGCTCGGCTC 


                                   301                                                350
NC_015768.1/1651641-1651976        GGCGACGGGC TCCCCTGTGC AAGAAAGCAT CGATCGTCGT GCCAACTACC 
NT_177001.1/1645858-1645505        GGCGACGGGC TCCCCTGTGC AAGAAAGCAT CGATCGTCGT GCCAACTACC 


                                   351                                                400
NC_015768.1/1651641-1651976        TACT 
NT_177001.1/1645858-1645505        TACT 


NoName   MSF: 2  Type: N  Fri Apr 21 09:32:37 2017  Check: 00 ..

 Name: NC_015768.1/1652316-1652554        Len:    239  Check:  8869  Weight:  1.00
 Name: NT_177001.1/1645165-1644933        Len:    239  Check:  3967  Weight:  1.00

//


                                   1                                                   50
NC_015768.1/1652316-1652554        CGTCACATCG ACGTCAGATC GAGGAGTTGA AGCCAATGAA GTCACATCAT 
NT_177001.1/1645165-1644933        CGTCACATCG ACGTCAGATC GAGGAGTTGA AGCCAATGAA GTCACATCAT 


                                   51                                                 100
NC_015768.1/1652316-1652554        GAGCTTTAGC CGATCGTCTC TTGGTACCTG ACCTTTCAGT TCCAGATTCA 
NT_177001.1/1645165-1644933        GAGCTTTAGC CGATCTTCTC TTGGTACCTG ACCTTTCAGT TCCAGACTCA 


                                   101                                                150
NC_015768.1/1652316-1652554        GGTTCAGGTT CGGGTTCGGG TTCAGGCTCC GGTTTGGGTA CGGCTTTCGG 
NT_177001.1/1645165-1644933        GGTTCAGGTT CAGGTTCAGG TTC------C GGTTTGGGTA GGGCTTTCGG 


                                   151                                                200
NC_015768.1/1652316-1652554        TTCTGACTCT GGTTCCGGCT CTGATTTTGG TTCCGGTTGT GGAAGCGGTT 
NT_177001.1/1645165-1644933        TTCTGACTCT GGTTCCGGCT CTGATTTTGG TTCCGGTTGT GGAAGCGGTT 


                                   201                                                250
NC_015768.1/1652316-1652554        CATCCTTTGG ACGTTCCTGA ATTTCAGGAA AGGCGCGAC 
NT_177001.1/1645165-1644933        CATCCTTTGG ACGTTCCTGA ATTTCAGGAA AGGCGCGAC 


NoName   MSF: 2  Type: N  Fri Apr 21 09:32:38 2017  Check: 00 ..

 Name: NC_015768.1/4751158-4751393        Len:    245  Check:  1030  Weight:  1.00
 Name: NT_176438.1/293145-293374          Len:    245  Check:  8188  Weight:  1.00

//


                                   1                                                   50
NC_015768.1/4751158-4751393        TTGCCTCCAT CGCCACCA-- -------GAA TAACCAAAAC CACCACCAAC 
NT_176438.1/293145-293374          TTGCCTCCAT CGCCACCACC TCCTCCAGAA TGACCAAAAC CACCACCAAT 


                                   51                                                 100
NC_015768.1/4751158-4751393        GTCACCTCCA CTGGAATGGC CAAAACTACC GCCAATGTCA CCTCCAGAAT 
NT_176438.1/293145-293374          GTCACCTCCA CTGGAATGGC CAAAAGTACC GCCAATGTCA CCTCCAGAAT 


                                   101                                                150
NC_015768.1/4751158-4751393        GACCAAAACC ACCGCCAATG TCACCACCGC CAATGTCACC ACCGCCAGAG 
NT_176438.1/293145-293374          GACCAAA--- ---------- --ACCACCGC CGATGTCACC ACCGCCAGAG 


                                   151                                                200
NC_015768.1/4751158-4751393        TGACCAAAGC CACCTCCTCC AGAATGGCCG AAACCATCTC CTGCATCACT 
NT_176438.1/293145-293374          TGACCAAAGC CACCTCCTCC AGAATGGCCG AAACCACCTC CTGTATCACC 


                                   201                                                250
NC_015768.1/4751158-4751393        GCCGTGAACG CTAAGGTCTC CACCGTGACC ACCTAGATCT CCGCC 
NT_176438.1/293145-293374          ACCGTGAGCG CTAAAGTCTC CACCGTGACC ACCTAGATCT CCACC 


NoName   MSF: 2  Type: N  Fri Apr 21 09:32:38 2017  Check: 00 ..

 Name: NC_015768.1/4769557-4769839        Len:    298  Check:  1484  Weight:  1.00
 Name: NT_176438.1/311433-311730          Len:    298  Check:  7139  Weight:  1.00

//


                                   1                                                   50
NC_015768.1/4769557-4769839        TCCATAGGAT TGCGCTGGTG GTCCATAAGA TTGCGCTGGG AGGCCATAAG 
NT_176438.1/311433-311730          TCCATAAGAT TGCGCTGGTG GTCCATAAGA TTGTGCTGGT GGGCCATAAG 


                                   51                                                 100
NC_015768.1/4769557-4769839        ATTGTGCTGG AGCACCATAG GAAGTTGATA ATCCTCCACT ACCACCACCG 
NT_176438.1/311433-311730          ATTGTGCTGG AGCACCATAG GAAGTTGATA ATCCCCCACT ACCACCACCG 


                                   101                                                150
NC_015768.1/4769557-4769839        CCATGGTGGT CTCCTCCTCC TCC------- --------TC CTCCTCCATG 
NT_176438.1/311433-311730          CCATGGTGGT CTCCTCCTCC TCCTCCATGG TGGTCTCCTC CTCCTCCATG 


                                   151                                                200
NC_015768.1/4769557-4769839        GTGGTCTCCT CCTCCTCCGC CTGCTCCTCC TCCATGGTGA TCTCCTCCAA 
NT_176438.1/311433-311730          GTGGTCTCCT CCTCCTCCTC CTCCTCCTCC TCCATGGTGA TCTCCTCCAA 


                                   201                                                250
NC_015768.1/4769557-4769839        ATGAACCTTG GTCGCCTCCA AAGGATCCAT GACCGCCTCC GAAGGATCCA 
NT_176438.1/311433-311730          ATGAACCTTG GTCGCCTCCA AAGGATCCAT GACCGCCTCC GAAGGATCCA 


                                   251                                                300
NC_015768.1/4769557-4769839        TGACCGCCTC CGAAGGATCC ATGTCCACCT CCAAAGGATC CATGGTCA 
NT_176438.1/311433-311730          TGGTCGCCTC CAAAAGATCC ATGACCACCT CCAAAGGATC CATGGTCA 


NoName   MSF: 2  Type: N  Fri Apr 21 09:32:39 2017  Check: 00 ..

 Name: NC_015768.1/5299553-5299798        Len:    246  Check:  2488  Weight:  1.00
 Name: NT_176438.1/853214-853453          Len:    246  Check:  8337  Weight:  1.00

//


                                   1                                                   50
NC_015768.1/5299553-5299798        TCTTCATAGG TGCAATTAGT TTACGTACCA GCCGAAACCT TGGCGCAACG 
NT_176438.1/853214-853453          TCTTCATAGG TGCAATTAGT TTACGTGCCA GCCGAAACCT TGGCGCAACG 


                                   51                                                 100
NC_015768.1/5299553-5299798        AGGTCAGCCG AAAAGAAACC GCGGTCGGAA GCAGTATCCC CTCCGTCAAC 
NT_176438.1/853214-853453          AGGTCAGCCG AAAAGAAACC GCGGACGGAA GCAGTATCCC CTCCGTCAAC 


                                   101                                                150
NC_015768.1/5299553-5299798        AACATCAACA GCAACAGCAA CAGCAACCTC AACAACCACA GCAACATCAC 
NT_176438.1/853214-853453          AACA------ GCAACAGCAT CAACAACCTC AACAACCGCA GCAACATCAC 


                                   151                                                200
NC_015768.1/5299553-5299798        GAAAGCCCAA GTGTTGATAC TTTGCACGAT CAGGATGCGT TTGCCCGTCA 
NT_176438.1/853214-853453          GAAAGCCCAA GTGTTGATAC TTTGCATGAT CAGGATGCGT TTGCCCGTCA 


                                   201                                                250
NC_015768.1/5299553-5299798        AATACTACAA CAAATCCAAC AAGAACGCGA AGAAAAGGCT CAATTC 
NT_176438.1/853214-853453          AATATTACAA CAAATCCAAC AGGAACGCGA AGAAAAGGCT CAATTC 


NoName   MSF: 2  Type: N  Fri Apr 21 09:32:39 2017  Check: 00 ..

 Name: NC_015768.1/6153410-6153649        Len:    240  Check:  5783  Weight:  1.00
 Name: NT_176616.1/1025507-1025740        Len:    240  Check:  1899  Weight:  1.00

//


                                   1                                                   50
NC_015768.1/6153410-6153649        GATTGCGGTA TCCTGAAGAA GACGCAGGGC CACTACTTCT TGAACACGGA 
NT_176616.1/1025507-1025740        GATTGCGGTA TCCTGAAGAA GACGCAGGGC CACTACTTCT TGAACACGGA 


                                   51                                                 100
NC_015768.1/6153410-6153649        AGTCGAGCCG CAGCTCACGT CGAACCTGAC GCCAACCGAA AGGTACAGAA 
NT_176616.1/1025507-1025740        AGTCGAGCCG CAGCTCACGT CGAACCTGAC GCCAACCGAA AGGTACGGAA 


                                   101                                                150
NC_015768.1/6153410-6153649        GACGAAGAAG CAGACGACGA CGAAGCAGCA GACGACGACG TAGTAGACGC 
NT_176616.1/1025507-1025740        GACGAAGAAG CAGACGACGA CGAAGCAGCA ---GACGACG TAGTAGACGC 


                                   151                                                200
NC_015768.1/6153410-6153649        CGAGGACGTC GACGTAGCAG AGGCAGGCGT AGGAGAAGTC GTCGTAGTCG 
NT_176616.1/1025507-1025740        CGAGGACGTC GACGTAGCAG AGGCAGACGT ---AGAAGTC GTCGTAGTCG 


                                   201                                                250
NC_015768.1/6153410-6153649        TCGTCGCTCA AGACGAAGAA GACGTGGCGC TACTATGAGA 
NT_176616.1/1025507-1025740        TCGTCGCTCA AGACGAAGAA GACGTGGCGC CACTATGAGA 


NoName   MSF: 2  Type: N  Fri Apr 21 09:32:39 2017  Check: 00 ..

 Name: NC_015768.1/11024497-11024871        Len:    384  Check:  6701  Weight:  1.00
 Name: NT_176555.1/2942156-2942521          Len:    384  Check:  7488  Weight:  1.00

//


                                     1                                                   50
NC_015768.1/11024497-11024871        GTGGTGGCGG TTTCGATGAA CACCATGGTG GAGGAGGTTA TGGAGGTGGC 
NT_176555.1/2942156-2942521          GTGGTGGCGG TTTCGATGAA CACCATGGTG GAGGAGGTTA TGGAGGTGGC 


                                     51                                                 100
NC_015768.1/11024497-11024871        GGTGGTGG-- -------CGG AGGATTGATC ATCGAACACC ATGGTGGTGG 
NT_176555.1/2942156-2942521          GGTGGTGGGG GTGGTGGCGG AGGATTGATC ATCGAACACC ATGGTGGCGG 


                                     101                                                150
NC_015768.1/11024497-11024871        TGGAGGCTAT GGAGGCGGTG GTGGCTATGG AGGCGGTGGT GGCTATGGAG 
NT_176555.1/2942156-2942521          TGGAGGCT-- ---------- ------ATGG AGGCGGTGGT GGCTATGGTG 


                                     151                                                200
NC_015768.1/11024497-11024871        GCGGCGGTGG TGGATTCGAT GCACACCATG GCGGAGGAGG TTTTGGAGGA 
NT_176555.1/2942156-2942521          GCGGCGGTGG TGGATTCGAT GCACACCATG GCGGAGGAGG TTTTGGAGGA 


                                     201                                                250
NC_015768.1/11024497-11024871        GGCGGTGGAT ATGGCGGTGG CGGTGGATAT GGAGGCGGTG GTGGAGGTTT 
NT_176555.1/2942156-2942521          GGCGGTGGAT ATGGAGGTGG CGGTGGATAT GGAGGTGGTG GTGGAGGTTT 


                                     251                                                300
NC_015768.1/11024497-11024871        TGATGCACAC CATGGCGGAG GAGGTTTTGG AGGAAGTGGA TTCGGTGGTG 
NT_176555.1/2942156-2942521          TGATGCTCAC CATGGCGGAG GAGGTTTTGG AGGAAGTGGA TTCGGTGGTG 


                                     301                                                350
NC_015768.1/11024497-11024871        GCCACGGTGG TGGCGGCGGA GGAGGTGGAT TCGGTGGAAT CGATCACCAT 
NT_176555.1/2942156-2942521          GCCACGGTGG TGGCGGCGGA GGAGGTGGAT TCGGTGGAAT CGAACACCAT 


                                     351                                                400
NC_015768.1/11024497-11024871        GCCATTAGCA ACAGCATATC TTCCGGCTTC GGAA 
NT_176555.1/2942156-2942521          GCTATTAGTA ACAGCATATC TTCCGGCTTC GGAA 


NoName   MSF: 2  Type: N  Fri Apr 21 09:32:39 2017  Check: 00 ..

 Name: NC_015769.1/357898-358136        Len:    239  Check:  9701  Weight:  1.00
 Name: NT_176801.1/681171-680945        Len:    239  Check:  4231  Weight:  1.00

//


                                 1                                                   50
NC_015769.1/357898-358136        AATACAGGGT AACACGGAAG ACGAGGAGGA AGGAGAGTAC AGTTCCGAGT 
NT_176801.1/681171-680945        AATACAGGGT AACACGGAAG ACGAGGAGGA AGGAGAGTAC AGTTCCGAAT 


                                 51                                                 100
NC_015769.1/357898-358136        GTGATACCGG CCTACCGTCT TCCGAACTGT CCTGGACAGT GTGTTCAACA 
NT_176801.1/681171-680945        GTGATACCGG CCTACCGTCT TCCGAACTGC CCTGGACAGT GTGTT----- 


                                 101                                                150
NC_015769.1/357898-358136        ACGGCCACGG CCACGGTCAC GACCACGACC ACGACCACGA CCAGCAATCG 
NT_176801.1/681171-680945        -------CGA GCACGGTCAC GACCACGACC ACGACCACGA CCAGCAATCG 


                                 151                                                200
NC_015769.1/357898-358136        GCCGCTGAAC CCCGAGTGTC AGGAGTTTCA GCTGCGACGT ACCGTTGAAC 
NT_176801.1/681171-680945        ACCGCTGAAC CCCGAGTGTC AGGAGTTTCA GCTGCGACGT ACCGTCGAAC 


                                 201                                                250
NC_015769.1/357898-358136        CACGTACCCC GCTACCCATC GTTTCACCAT CCGCCAACA 
NT_176801.1/681171-680945        CACGCGCTCC GCTACCCATT GTTCCATCAT CCGCTAACA 


NoName   MSF: 2  Type: N  Fri Apr 21 09:32:40 2017  Check: 00 ..

 Name: NC_015769.1/359626-359879        Len:    254  Check:  1620  Weight:  1.00
 Name: NT_176801.1/679450-679218        Len:    254  Check:  6650  Weight:  1.00

//


                                 1                                                   50
NC_015769.1/359626-359879        GAGTCAATGC AAGGCGAACG AAAAGACAAG GGAAGCCGCA CGCGCGGAAT 
NT_176801.1/679450-679218        GAGTCAATGC AAGGCGAACG AAAAGACAAG GGAAATCGCA CGCGCGGAAT 


                                 51                                                 100
NC_015769.1/359626-359879        CCCTCCAATA ATATCGATAC GAAGATTCGA CATACAGAGG ATGTGGATGA 
NT_176801.1/679450-679218        CCCTCCAATA ATATCGATAC GAAGATTCGA CGTACAGAGG ATGTGGATGA 


                                 101                                                150
NC_015769.1/359626-359879        CGAGGACGAC GATGGGATTG TCGAGGACGA CGATGGGATT GTCGAGGACA 
NT_176801.1/679450-679218        CGAGGACGAC GATGGGATTG TCGA------ ---------- -----GGACA 


                                 151                                                200
NC_015769.1/359626-359879        CGATGAACGT GAGGACCTTC GAAAAAGGAG AGATCATAGT CTCGGAAGAT 
NT_176801.1/679450-679218        CGATGAACGT GAGGACCTTT GAAAAAGGAG AGATCATAGT CTCGGAAGAT 


                                 201                                                250
NC_015769.1/359626-359879        GGAAAGTTGT TAACGTGTTC CACGTACGAA CCGAGCCTAC GAAAATGTCA 
NT_176801.1/679450-679218        GGTAAGCTGT TAACGTCTTC CACGTACGAA CCGAGCCTAC GACGATGTCA 


                                 251                                                300
NC_015769.1/359626-359879        CGAT 
NT_176801.1/679450-679218        CGAT 


NoName   MSF: 2  Type: N  Fri Apr 21 09:32:40 2017  Check: 00 ..

 Name: NC_015769.1/4494258-4494488        Len:    231  Check:  4582  Weight:  1.00
 Name: NT_176636.1/2772056-2772277        Len:    231  Check:  413  Weight:  1.00

//


                                   1                                                   50
NC_015769.1/4494258-4494488        TCGACAAGAT GACGACTGAG CGTCACCGGA AACTGGAAAG CGGTTCTCGG 
NT_176636.1/2772056-2772277        TCAACAAGAT GACGACTGAG CGTCACCGGA AACTGGAAAG CAGTTCTCGG 


                                   51                                                 100
NC_015769.1/4494258-4494488        TGTAATGATC TCCACTTCTC GGTCTCTGTC ATTTTCCACT TCATCCTGCA 
NT_176636.1/2772056-2772277        TGTGACGATC TCCACTTCTC GGTCTCTGTC ATTTTCCACT TCATCCTGCA 


                                   101                                                150
NC_015769.1/4494258-4494488        GTTCCAATGG TTCCAATGGT TCCAATGGTT CTAAGTCTTC CAAAGGTCGA 
NT_176636.1/2772056-2772277        GTTC------ ---CAATGGT TCCAATGGTT CTAAGTCTTC CAAAGGTCGA 


                                   151                                                200
NC_015769.1/4494258-4494488        ATATCGTTTA CCCAATCATC GTTTGATGGT CCTAAATACG TGACTTTTAA 
NT_176636.1/2772056-2772277        ATATCGTTTA CCCAATCATC GTTTGATGAT CCTAAATACG TGACTTTTAA 


                                   201                                                250
NC_015769.1/4494258-4494488        TTCAGACTTC TTTGCTGAAT CTTCTTTGTC C 
NT_176636.1/2772056-2772277        TTCAGACTTC TTTCCTGAAT CTTCTTTGTC C 


NoName   MSF: 2  Type: N  Fri Apr 21 09:32:40 2017  Check: 00 ..

 Name: NC_015769.1/5041410-5041705        Len:    305  Check:  1597  Weight:  1.00
 Name: NT_176636.1/3323128-3323432        Len:    305  Check:  2016  Weight:  1.00

//


                                   1                                                   50
NC_015769.1/5041410-5041705        TCAGCAGTAG TCGAACTTGA TCAACCCACC TCCAAGACTC AGAAAGGACC 
NT_176636.1/3323128-3323432        TCAGCAGTAG TCGAGCTTGA TCAACCGACC TCCAAGACTC AGAAAGGACC 


                                   51                                                 100
NC_015769.1/5041410-5041705        AGCTGTCATT CAACCTCTGT TCCAACACTT CTCAGGTCTC GAAGCATCTC 
NT_176636.1/3323128-3323432        AGCTGTCGTT CAACCTCTGT TCCAACACTT CTCAGGTCTC GAAGCATCTC 


                                   101                                                150
NC_015769.1/5041410-5041705        CATCTCTTCC TTCTCTTCCA TCTCTTCCAT CTCTTCCATC TCTGCCATCT 
NT_176636.1/3323128-3323432        CATCTCTTCC TTCTCTCCCA TCTCTCCCAT CTCTCCCATC TCTCCCATCT 


                                   151                                                200
NC_015769.1/5041410-5041705        CTGCCATCTT T--------- GCCATCGCTG CCATCTCTAC CATCTTTGTC 
NT_176636.1/3323128-3323432        CTGCCATCTC TCCCATCTCT GCCATCGCTG CCATCTCTAC CATCTTTGTC 


                                   201                                                250
NC_015769.1/5041410-5041705        ATCTCCTGTA GAATCTTCTA CTCCATCCTC TTCCAGCGAT GACGAAACTG 
NT_176636.1/3323128-3323432        ATCTCCTGTA GAATCTTCTA CTCCATCCTC CTCCAGCGAT GACGAAACTG 


                                   251                                                300
NC_015769.1/5041410-5041705        TTGTGGTTGA AAATCCTGAC TTCCGCAGAG TCAGTCCTCA AAGCCAGGTA 
NT_176636.1/3323128-3323432        TTGTGGTTGA AAATCCTGAC TTCCGCAGAC TCGGACCTCA AAGCCAGGTA 


                                   301                                                350
NC_015769.1/5041410-5041705        TGATT 
NT_176636.1/3323128-3323432        TGATT 


NoName   MSF: 2  Type: N  Fri Apr 21 09:32:40 2017  Check: 00 ..

 Name: NC_015770.1/28728-28966        Len:    278  Check:  6244  Weight:  1.00
 Name: NT_177194.1/20723-21000        Len:    278  Check:  1133  Weight:  1.00

//


                               1                                                   50
NC_015770.1/28728-28966        GTGCAAAGCG GTACTTTGAT CCTTGCCGCG GTCGCACTCG CTGCCGTTTA 
NT_177194.1/20723-21000        GTGCAAAGCG GTACTTTGAT TCTTGCTGCG GTCGCACTCG CTGCCGTTTG 


                               51                                                 100
NC_015770.1/28728-28966        TATTCTCTTC CTTTGAATAC GGCGGCGGCG TTGATGATGA CAACAATGAC 
NT_177194.1/20723-21000        TATTCTCTTC CTTCGAATAC GGCGACGGCG TTGATGATGA CAACAATGAC 


                               101                                                150
NC_015770.1/28728-28966        GA-------- ---------- ---------- ---------- -CGATAACGA 
NT_177194.1/20723-21000        GATGACAACG ACGACGACGA CGACGACGAC GATGACGATG ACGATGACGA 


                               151                                                200
NC_015770.1/28728-28966        TGACGATGAC GATGACGATG ACGATGACAT TGATGTTGAT ATTAATGTTG 
NT_177194.1/20723-21000        TGACGATGAC GATGACGATG ACGATGACGT TGATGTTGAT ATTGACGTTG 


                               201                                                250
NC_015770.1/28728-28966        ACGACGTCGA TTTGGTAGCC ACTATACTGT TGGAAGCTTC TGGTCTGAAT 
NT_177194.1/20723-21000        ACGACGTCGA TTTGGTAGCC ACTATACTGT CGGAGGTTTC TGGTCTGCAT 


                               251                                                300
NC_015770.1/28728-28966        AATGTATTCG TAGGGTTCTC TTCATCTT 
NT_177194.1/20723-21000        AATGGATTTG TAGGATTCTC TTCATCTT 


NoName   MSF: 2  Type: N  Fri Apr 21 09:32:42 2017  Check: 00 ..

 Name: NC_015770.1/2190604-2190853        Len:    250  Check:  3759  Weight:  1.00
 Name: NT_176499.1/145955-145721          Len:    250  Check:  9024  Weight:  1.00

//


                                   1                                                   50
NC_015770.1/2190604-2190853        CTCGGAAGAT CAGTGGAAGA GGCGAAAAAC TAGCGAACCC GATTCCGTTA 
NT_176499.1/145955-145721          CTCGGAAGAT CAGTGGAAGA GGCGAAAAAC TAGCGAACCC GATTCCGTTA 


                                   51                                                 100
NC_015770.1/2190604-2190853        AAGCCGGAGA CGAGCGTCAA ATAATTCGAG TCACGCAGCA ACAATCGCAA 
NT_176499.1/145955-145721          AAGCCGGAGA CGAGCGTCAG ATAATTCGAG TCACGCAGCA ACAATCACAA 


                                   101                                                150
NC_015770.1/2190604-2190853        CAGCAGCAGC AGCAGCAGCA GCAACAGCAA CAGCAGCAGC AGCAGCAGCA 
NT_176499.1/145955-145721          ---------- --CAGCAGCA GCAACAGCAA ---CAGCAGC AGCAGCAGCA 


                                   151                                                200
NC_015770.1/2190604-2190853        CCAACATCAA CACCAACATC AACACCAGCA TCAGCAACCA GCATCATCAG 
NT_176499.1/145955-145721          TCAACATCAA CACCAGCACC AACACCAGCA TCAGCAACCA GCATCATCAG 


                                   201                                                250
NC_015770.1/2190604-2190853        TAGGAAAACA ATTCCACTCG GTCGAGCCTG TTTCGCCACC AGAACCAGGT 
NT_176499.1/145955-145721          TAGGAAAACA ATTCCACTCG GTCGAACCTG TTTCGCCACC AGAACCAGGT 


NoName   MSF: 2  Type: N  Fri Apr 21 09:32:42 2017  Check: 00 ..

 Name: NC_015770.1/8511924-8512309        Len:    386  Check:  742  Weight:  1.00
 Name: NT_176683.1/1570064-1569703        Len:    386  Check:  9328  Weight:  1.00

//


                                   1                                                   50
NC_015770.1/8511924-8512309        CCTGCTGCCC CAATTGGATA TTGTCCATTC AAAGGATACC TTTCGGGATA 
NT_176683.1/1570064-1569703        CCTGCTGCCC CAATTGGATA TTGTCCATTC AAAGGATACC TTTCGGGATA 


                                   51                                                 100
NC_015770.1/8511924-8512309        TTTATCAGCT GGATAACGAT CAGGATAACG ATCTGGATAT TTGTCGGGGT 
NT_176683.1/1570064-1569703        TTTATCAGTT GGATAACGAT CAGGATAACG ATCTGGATAT TTGTCGGGGT 


                                   101                                                150
NC_015770.1/8511924-8512309        ATTTGTCAGG GTAACGTTCT GGATATTTAT CGGGGTAACG GTCTGGGAAT 
NT_176683.1/1570064-1569703        ATTTGTCAGG GTAACGTTCT GGATATTTAT CGGGGTAACG GTCTGGGAAT 


                                   151                                                200
NC_015770.1/8511924-8512309        TTATCGGGGT AACGGTCTGG GAATTTATCG GGGTAACGGT CCGGATATTT 
NT_176683.1/1570064-1569703        TTATCGGGGT AACGGTCTGG GAATTTATCG GGGTAACGGT CCGGGTATTT 


                                   201                                                250
NC_015770.1/8511924-8512309        ATCGGGGTAA CGGTCTGGAT ATTTATCGGG GTAACGATCT GGATATTTAT 
NT_176683.1/1570064-1569703        ATCGGGGTAA CG-------- ---------- ------ATCT GGATATTTAT 


                                   251                                                300
NC_015770.1/8511924-8512309        CAGGATATTT TTCAGGATAT CGATCTGGGT ATCGGTCAGG GTAACGGTCT 
NT_176683.1/1570064-1569703        CAGGATATTT TTCGGGATAT CGATCTGGAT ATCGATCAGG GTAACGGTCT 


                                   301                                                350
NC_015770.1/8511924-8512309        GGATAGCGAT CTGGATATCG ATCTGGATAG CGATCTGTGT GGCGGTCTGG 
NT_176683.1/1570064-1569703        GGATAGCGAT CTGGATATCG ATCTGGATAG CGATCTGTGT GGCGGTCTGG 


                                   351                                                400
NC_015770.1/8511924-8512309        GTAACGATCT GGATAGCGAT CTGGTTTCAC GCTGCT 
NT_176683.1/1570064-1569703        GTAACGATCT GGATACCGAT CTGGTTTCAC GCTGCT 


NoName   MSF: 2  Type: N  Fri Apr 21 09:32:42 2017  Check: 00 ..

 Name: NC_015770.1/9445406-9445640        Len:    241  Check:  3352  Weight:  1.00
 Name: NT_176683.1/640542-640302          Len:    241  Check:  6327  Weight:  1.00

//


                                   1                                                   50
NC_015770.1/9445406-9445640        TTGCTGTTGA CGGAGGCTTT ACGGCCGCTC ATCAAGAAGA TCGAGACACT 
NT_176683.1/640542-640302          TTGCTGTTGA CGGAGGCTTT ACGACCGCTC ATCAAGAAGA TCGAGACACT 


                                   51                                                 100
NC_015770.1/9445406-9445640        TTTCATCAAC GTTGCGCCTG CACAAAGGTT GACGGCGCCT CGATTATCGG 
NT_176683.1/640542-640302          TTTCATCAAC GTTGCGCCTG CACAAAGGTT GACGGCGCCT CGATTATCGG 


                                   101                                                150
NC_015770.1/9445406-9445640        CGCCGACGC- -----TGACG CTGACGCCGA CGCCGACGCC GCTCCCGTGA 
NT_176683.1/640542-640302          CGCCGACGCT GACGTTGACG CCGACGCCGA CGCCGACGCC GCTCCCGTGA 


                                   151                                                200
NC_015770.1/9445406-9445640        TCCATTCGAG CTTTCGCGCT CGACGTGAGG CTGCGTTCCC TGGACATCCG 
NT_176683.1/640542-640302          TCCATTCGAG CTTTCGCGCT CGACGTGAGG CTGCGTTCCC TGGACATCCG 


                                   201                                                250
NC_015770.1/9445406-9445640        TCTGAAATTC GCGAGCAACA GCCAGTACAT CGATTGGTCA G 
NT_176683.1/640542-640302          TCTGAAATCC GCGAGCAACA GCCAGTACAT CGATTGGTCA G 


NoName   MSF: 2  Type: N  Fri Apr 21 09:32:43 2017  Check: 00 ..

 Name: NC_015770.1/9480671-9480930        Len:    266  Check:  6789  Weight:  1.00
 Name: NT_176683.1/602349-602108          Len:    266  Check:  6929  Weight:  1.00

//


                                   1                                                   50
NC_015770.1/9480671-9480930        GGCGCTTCCA ACAGCGCCAT TGCCAAAGGC GGATCCAGGT GTACCATAAA 
NT_176683.1/602349-602108          GGCGCCTCCA GCAGCGCCAT TACCAAAAGC GGATCCAGGT GCTCCATAAA 


                                   51                                                 100
NC_015770.1/9480671-9480930        TAGGGGCACC TTGGTTTGGA GTACCA---T AACCA---TT TCCACTGCCT 
NT_176683.1/602349-602108          TAGGGGCACC TTGGTTTGGA GTACCACCAT AACCAACATT TCCACTGCCT 


                                   101                                                150
NC_015770.1/9480671-9480930        AATGCACCAG CACCAGCACC AGCACCAGCA CCAGCACCAG CACCAGCATT 
NT_176683.1/602349-602108          GATGCACC-- ---------- ---------- --AGCACCAG TACCAGCATT 


                                   151                                                200
NC_015770.1/9480671-9480930        AGCTCCAGCA TCAGCTTTGC TTATTCCGCT GGATCCAGGG CCGTAAGTTG 
NT_176683.1/602349-602108          AGCTCCAGCG TCAGCTTTGC TTACTCCACT GGATCCAGGG CCGTAAGTTG 


                                   201                                                250
NC_015770.1/9480671-9480930        GTGCAGAGGG TCCATAGATA GGAACATCCT TCGCAGGAAT ACCGTAGTTA 
NT_176683.1/602349-602108          GTGCAGAGGG TCCATAGATA GGGGCATCCT TCGTAGGAAT ACCGTAGTTA 


                                   251                                                300
NC_015770.1/9480671-9480930        ACATTGCCTG CTCCAG 
NT_176683.1/602349-602108          CCATTGCCTG GTCCAG 


NoName   MSF: 2  Type: N  Fri Apr 21 09:32:43 2017  Check: 00 ..

 Name: NC_015770.1/9481628-9481895        Len:    268  Check:  6366  Weight:  1.00
 Name: NT_176683.1/601440-601197          Len:    268  Check:  1770  Weight:  1.00

//


                                   1                                                   50
NC_015770.1/9481628-9481895        TCCTTGAGCA GGGCCTGATG ATCCAAGGTA ACCACCGTTG AGGCCAGCAC 
NT_176683.1/601440-601197          TCCTTGAACA GGGCCTAATG ATCCAGGGTA ACCACCGTTG AGGCTAGTAC 


                                   51                                                 100
NC_015770.1/9481628-9481895        CAGCACTGGC TATCGCTTTT GCATTAGCGT TTGCGTTTGC AAAACCATTA 
NT_176683.1/601440-601197          CAGCACTGGC GATCGCTTTT GCATTAGCGT TTGCGTTTGC AAAACCATTA 


                                   101                                                150
NC_015770.1/9481628-9481895        GCATTTGCGC TTGCAACGGC ATTAGCGTTT GCAACGGCAT TAGCGTTTGC 
NT_176683.1/601440-601197          GCATTTGCGT TTGCAACGGC ATTAGCGTTT GCAACGGCAT TAGCGTTT-- 


                                   151                                                200
NC_015770.1/9481628-9481895        AACAGCATTA GCGTTTGCCT TGGCGTTGGC GTTGGATCCT CCATAGCCGG 
NT_176683.1/601440-601197          ---------- ---------- --GCGTTGGC ATTGGATCCT CCATAGCCGG 


                                   201                                                250
NC_015770.1/9481628-9481895        TCAGATAGTC GGGTTGGAAG CCGGTTGGTT GGTTGTAGTT ACCCTTTTCA 
NT_176683.1/601440-601197          TCGGATAGTC AGGTTGGAAG CCGGTTGGTT GGTTGTAGTT ACTCTTTCCA 


                                   251                                                300
NC_015770.1/9481628-9481895        AATCCACCTG CTGGAAAA 
NT_176683.1/601440-601197          AATCCGCCTG CTGGAAAA 


NoName   MSF: 2  Type: N  Fri Apr 21 09:32:43 2017  Check: 00 ..

 Name: NC_015770.1/9525683-9525941        Len:    331  Check:  20  Weight:  1.00
 Name: NT_176683.1/555349-555019          Len:    331  Check:  9469  Weight:  1.00

//


                                   1                                                   50
NC_015770.1/9525683-9525941        TCGTCTGTTG ATTAGTTCCT GGCTGATTAT AGGCCATCAG ACCTTGTTGT 
NT_176683.1/555349-555019          TCATCTGCTG ATTAGTTCCT GGCTGATTAT AGCCCATCAA ACTTTGTTGT 


                                   51                                                 100
NC_015770.1/9525683-9525941        CTTTGTACAA TCGCGTTTCC CTGTACAGGA TTTCTACACA ACTGCTGATA 
NT_176683.1/555349-555019          TTTTGGACAA TCGCGTTTCC CTGTACAGGA TTTCTATACA ACTGCTGATA 


                                   101                                                150
NC_015770.1/9525683-9525941        CTGATGCATA GGATGTTGCT GATGTACAGA G--------- ---------- 
NT_176683.1/555349-555019          CTGATGCATA GGATGTTGCT GATGTACAGA GCGTTGCAGT TGCACAGGCT 


                                   151                                                200
NC_015770.1/9525683-9525941        ---------- -------TGT TGCAGTTGCA CAGGCT---- ---------- 
NT_176683.1/555349-555019          GTTGATGATG TATAGAGTGT TGCAGTTGCA CAGGCTGTTG TTGATGTATA 


                                   201                                                250
NC_015770.1/9525683-9525941        ---------- ---------- --GTTGCTGA TATTGAGGCA TCAATTGCTG 
NT_176683.1/555349-555019          GAGTGTTGCA GTTGCGCAAG CTGTTGCTTA TATTGAGGCA TCAATTGCTG 


                                   251                                                300
NC_015770.1/9525683-9525941        TTGTTGATTC TGTAGTCTAC AGAGTGCCTG GTTACCGTTT ACCACGTCAA 
NT_176683.1/555349-555019          TTGTTGATTC TGTAGTCTAC AGAGTGCCTG GTTACCATTT ACCACGTCAA 


                                   301                                                350
NC_015770.1/9525683-9525941        TATTGTAAGA TTTCAATTGG GCCTTAATGC T 
NT_176683.1/555349-555019          CGTTGTAAGG TTTCAACTGG GCCTTAATGC T 


NoName   MSF: 2  Type: N  Fri Apr 21 09:32:43 2017  Check: 00 ..

 Name: NC_015770.1/10495478-10495721        Len:    244  Check:  3897  Weight:  1.00
 Name: NT_176565.1/370528-370759            Len:    244  Check:  5743  Weight:  1.00

//


                                     1                                                   50
NC_015770.1/10495478-10495721        ATGGCTTGGC CATCCGTTGT TGTATTTCTC AACGACCACT GTAGGTTGTG 
NT_176565.1/370528-370759            ATGGCTTGGC CATCCGTTGT TGTATTTCTC AACGACCACT GTAGGTTGTG 


                                     51                                                 100
NC_015770.1/10495478-10495721        CGACCGGTAC TGGAATCTGT TTCACGACTG GAACAGCATA TGGAGCTGGT 
NT_176565.1/370528-370759            CGACCGGTAC TGGAATCTGT TTCACGACTG GAACAGCATA TGGAGCTGGT 


                                     101                                                150
NC_015770.1/10495478-10495721        ACTGGAACCT TGACTGGTAC GCTGACTGGT ACGCTGACTG GAACAGGGAC 
NT_176565.1/370528-370759            ACTGGGACCT ---------- --TGACTGGT ACGCTGACTG GAACAGGCAC 


                                     151                                                200
NC_015770.1/10495478-10495721        TGGCCTGTCA ACTGGGACTG GGACGTGCTT GGTCACTGGG ACTGGGTAGG 
NT_176565.1/370528-370759            TGGCCTATCA ACTGGGACTG GCACGTGCTT GGTCACTGGG ACTGGGTAAG 


                                     201                                                250
NC_015770.1/10495478-10495721        GTTTCGGGAC GTGAACGGGA TAAGGACGAT CGACTGGGAC GGCT 
NT_176565.1/370528-370759            GTTTCGGGAC GTGAACGGGA TACGGACGAT CGACTGGGAC GGCT 


NoName   MSF: 2  Type: N  Fri Apr 21 09:32:44 2017  Check: 00 ..

 Name: NC_015770.1/11042590-11042879        Len:    290  Check:  9121  Weight:  1.00
 Name: NT_176565.1/916991-917265            Len:    290  Check:  8168  Weight:  1.00

//


                                     1                                                   50
NC_015770.1/11042590-11042879        ATTTCAGCCT CAATTACACG GAGGTTTTCA GCCGCTAGAA AGGTCTGATC 
NT_176565.1/916991-917265            ATTTCAGCCT CAATTACACG GAGGTTTTCA GCCGCTAGAA AGGTCTGATC 


                                     51                                                 100
NC_015770.1/11042590-11042879        AGGAAGGTCT CGGCACTTCC TCAAGTGGAA GTTACGGCAG TGATTATGGC 
NT_176565.1/916991-917265            AGGAAGGTCT CGGCACTTCC TCGAGTGGAA GTTACGGCAG TGATTATGGC 


                                     101                                                150
NC_015770.1/11042590-11042879        GGTAGCTACG GTGGCGGTAG CTACGGTGGC GGTGACTACA GTGGTGGTAG 
NT_176565.1/916991-917265            GGTAGCTACG GTGGTGGTAG CTACGGTGGC GGTGA----- ---------- 


                                     151                                                200
NC_015770.1/11042590-11042879        CTATAGTGGC GGTAGCTATA GTGGCGGAGA ATACGGTGGT AGTTACGGCG 
NT_176565.1/916991-917265            CTATAGTGGT GGTAGCTATA GTGGCGGAGA ATATGGTGGT AGTTACGGCG 


                                     201                                                250
NC_015770.1/11042590-11042879        GTGGCTTTGG CGGTGGTGAC TTTGGCGGCG GTCACGGTGG AGGCCTCGAG 
NT_176565.1/916991-917265            GTGGCTTTGG CGGTGGTGAC TTTGGCGGCG GTCACGGTGG AGGCCTCGAG 


                                     251                                                300
NC_015770.1/11042590-11042879        GGATCTTCCG GCGGACACTT GGAGTCTGGC GGTGACCACT 
NT_176565.1/916991-917265            GGATCTTCCG GCGGACACTT GGAGTCTGGC GGTGACCACT 


NoName   MSF: 2  Type: N  Fri Apr 21 09:32:44 2017  Check: 00 ..

 Name: NC_015770.1/13962948-13963278        Len:    331  Check:  5289  Weight:  1.00
 Name: NT_176470.1/745584-745260            Len:    331  Check:  4649  Weight:  1.00

//


                                     1                                                   50
NC_015770.1/13962948-13963278        TTCCGATTTA AAACTAGATT CTGGTTCAAT TTTTGATTCG GTAGGGTACT 
NT_176470.1/745584-745260            TTCCGGTTTA GAACTAGATT CTGGTTCAAT TTTTGGTTCG GTAGGATACT 


                                     51                                                 100
NC_015770.1/13962948-13963278        GTCTCGAATC TTCGCGCATC GAATGATCAT CTTCTGAGTT GTTATGCATC 
NT_176470.1/745584-745260            CACTCGAATA TTCGCGCATC GAATGGTCAT CTTCTGATTG GTCATGCATC 


                                     101                                                150
NC_015770.1/13962948-13963278        GAATGGTCAT GTGCTGAATG ATCATGAGTA GAATAATCGT ATTCCGAATG 
NT_176470.1/745584-745260            GAGTGGTCAT GTGCTGAATG ATCATGAGTA GAATAATCGT ATTCCGAATG 


                                     151                                                200
NC_015770.1/13962948-13963278        CTCATGTGCT GAATGATCAT GATTTGATTG ATCATGTGTT GAATGGTCAG 
NT_176470.1/745584-745260            CTCATGTGCT GAATGATCAT GATTTGATTG ATCATGCGTT GAATGGTCAG 


                                     201                                                250
NC_015770.1/13962948-13963278        GAGTCGAGTG ACCATGTGCT GAATGATCAT GCATCCAGTT TATTGGATCA 
NT_176470.1/745584-745260            GAGTCGAGTG ACCATGTGAT GA------AT GCATCCAGTT TATTGGATCA 


                                     251                                                300
NC_015770.1/13962948-13963278        GATTCCCCCT TAAACTCACG ATTCTGTTCC GTCGTATTGA TCTGTGTAGG 
NT_176470.1/745584-745260            GATTCTCCAT TAAACTCACG ATTCTGTTCC GTCGTAGTCA TCTGTGTAGG 


                                     301                                                350
NC_015770.1/13962948-13963278        CTCTAGTCCC GGCGAAGAAT CATGTGGTTG T 
NT_176470.1/745584-745260            CTCTGGTCCC GGCGAAGAAT CATGTGGTTG T 


NoName   MSF: 2  Type: N  Fri Apr 21 09:32:47 2017  Check: 00 ..

 Name: NC_015770.1/14420014-14420316        Len:    303  Check:  2351  Weight:  1.00
 Name: NT_176470.1/279479-279207            Len:    303  Check:  1605  Weight:  1.00

//


                                     1                                                   50
NC_015770.1/14420014-14420316        AATTTTAGGA CTTTCATCCA GCACCTGGCC CTTGGATAAC GCGATCTCAT 
NT_176470.1/279479-279207            AATTTTAGGA CTTTCGTCCA GCACCTGGGC CTTGGATAAC GCGATCTCAT 


                                     51                                                 100
NC_015770.1/14420014-14420316        CGGGAACGTC ATTGTCGTTA TTATCGTGAA CGTGATCGCG ATTGTGATCA 
NT_176470.1/279479-279207            CGGGAACGTC ATTGTCGTTA TTATCGTGGA CGTGATCGCG AT------CA 


                                     101                                                150
NC_015770.1/14420014-14420316        TTGTCGTCGT TGTCGCCGTT GTCGTCGTTA TCGTTGTCAT TGTCTTCATT 
NT_176470.1/279479-279207            TTGTCGTCGT TGTCG----- ----TCGTTA TCGTTGTCGT TGTC---ATT 


                                     151                                                200
NC_015770.1/14420014-14420316        GTCTTCGTCG TCGTCGTCGT CGTCGTCGTC GTCGTCGTCG TCGTCGTCGT 
NT_176470.1/279479-279207            GTC------- -----GTCAT CGTCGTCGTC GTCGTCGTCG TCGTCGTCGT 


                                     201                                                250
NC_015770.1/14420014-14420316        CGTCTTCGTC ATCGTCGTGT AAATTATTAC CTGCGATCGG TTCGTGCGTA 
NT_176470.1/279479-279207            CGTCTTCGTC ATCGTCGTGT AAGTTATTAC CTGCGATCGG TTCGTGCGTA 


                                     251                                                300
NC_015770.1/14420014-14420316        ACGTCGGTAT TGGCGTTCAA ATTGGCGTTC ATCGATTCGT CGACGTCCAT 
NT_176470.1/279479-279207            ACGTCGGTAT TGGCGTTCAA ATTGGCGTTC ATCGATTCGT CCACGTCCAT 


                                     301                                                350
NC_015770.1/14420014-14420316        GTT 
NT_176470.1/279479-279207            GTT 


NoName   MSF: 2  Type: N  Fri Apr 21 09:32:48 2017  Check: 00 ..

 Name: NC_015770.1/14512658-14512924        Len:    267  Check:  9204  Weight:  1.00
 Name: NT_176470.1/183216-182953            Len:    267  Check:  1368  Weight:  1.00

//


                                     1                                                   50
NC_015770.1/14512658-14512924        GGCATCGTAG CTGGTATCGC ATTTATCCGG TTTATCGTTT TTGGGTGTCG 
NT_176470.1/183216-182953            GGCATCGTAG CTGGTATCAC ATTTATCCGG TTTATCGTTT TTGGGTGTCG 


                                     51                                                 100
NC_015770.1/14512658-14512924        GCGTTGTCCA TCGGTGCCTT GGCCTTTGCG TGTACGGTGT CCTGACGGTG 
NT_176470.1/183216-182953            GCGTTGTCCA TCGGTGCCTT GGCCTTTGCG TGTACGGTGT CCTGACGGTG 


                                     101                                                150
NC_015770.1/14512658-14512924        GTGGTAGTGG TGGTGGTAGT GGTAGTGGTA GTGCTGGTGG TAGTAGTGGT 
NT_176470.1/183216-182953            GTGGTAGTGG TGGTGGTGGT GGTGGTGGTA GTGGTAGTGC TAGT---GGT 


                                     151                                                200
NC_015770.1/14512658-14512924        GGTAGTGGTA CTAGTGGAGG TGGTGTGATG TTTGTGAGGT TTGTGAGGCC 
NT_176470.1/183216-182953            ACTAGTGGTA GTAGTGGAGG TGGTGTGATG TTTGTGAGGT TTGTGAGGCC 


                                     201                                                250
NC_015770.1/14512658-14512924        TCTGAGGTCT GTCCTCCGGC CTCTCTGGTC TCTCTGTTCT GTAATCCGGC 
NT_176470.1/183216-182953            TCTGAGGTCT GTCCTCCGGC CTCTCTGGTC TCTCTGTTCT GTAATCCGGC 


                                     251                                                300
NC_015770.1/14512658-14512924        TTTTGAGGGT AGCGATC 
NT_176470.1/183216-182953            TTTTGAGGGT AGCGATC 


NoName   MSF: 2  Type: N  Fri Apr 21 09:32:49 2017  Check: 00 ..

 Name: NC_015771.1/1074984-1075229        Len:    246  Check:  7681  Weight:  1.00
 Name: NT_176654.1/301859-301620          Len:    246  Check:  719  Weight:  1.00

//


                                   1                                                   50
NC_015771.1/1074984-1075229        GCCTGCCGTC TAAGGAAATG TTTACTCGTG GGCATGTCAA AATCTGGTTC 
NT_176654.1/301859-301620          GCTTGTCGTC TAAGGAAATG TTTACTCGTG GGCATGTCAA AATCTGGTTC 


                                   51                                                 100
NC_015771.1/1074984-1075229        GCGATACGGG CGCAGATCGA ACTGGTTCAA AATTCATTGT CTGCTACAGG 
NT_176654.1/301859-301620          GCGATACGGC CGCAGATCAA ACTGGTTCAA AATTCATTGT CTGCTACAGG 


                                   101                                                150
NC_015771.1/1074984-1075229        AACAGCAGCA ACAACAACAA CAACAGCAGC AACAACAACA GCAACACTAT 
NT_176654.1/301859-301620          AACA------ ACAACAACAA CAACAACAGC AACAACAACA GCAACACTAT 


                                   151                                                200
NC_015771.1/1074984-1075229        CAACAGAATC TTCCTAACCA ACCACTGACG CAACAACGAA AACCTATGAG 
NT_176654.1/301859-301620          CAACAGAATC TTCCTAACCA ACCATTGACG CAACAACGAA AACCTATGAG 


                                   201                                                250
NC_015771.1/1074984-1075229        CCCACCCATT GGAATTCATC CAGCTCAACG AAAGGACGAT GTCCTG 
NT_176654.1/301859-301620          CCCGCCCATT GGAATTCATC CAGCCCAACG AAAGGACGAT GTCCTG 


NoName   MSF: 2  Type: N  Fri Apr 21 09:32:49 2017  Check: 00 ..

 Name: NC_015771.1/1316217-1316469        Len:    253  Check:  6765  Weight:  1.00
 Name: NT_176654.1/50220-49977            Len:    253  Check:  1174  Weight:  1.00

//


                                   1                                                   50
NC_015771.1/1316217-1316469        AAGAAGAGGG CGCATAAATT GAGCACATCT TCGAGCAAGT CCATGTCTTC 
NT_176654.1/50220-49977            AAGAAGAGGG CGCATAAATT GAGCACGTCT TCGAGCAAGT CCATGTCTTC 


                                   51                                                 100
NC_015771.1/1316217-1316469        GAGACGCGAT AGTCATGACG ATTCTAGTGA TTCGCAAGAT CCAGGAGGGA 
NT_176654.1/50220-49977            GAGACGCGAT AGTCACGACG ATTCTAGTGA TTCGCAAGAT CCAGGAGGGA 


                                   101                                                150
NC_015771.1/1316217-1316469        GTGGTGGAGG TAGAGGTGGT GGAGGTGGTG GAGGTGGTGG AGGAGGTGTA 
NT_176654.1/50220-49977            GTGGTGGAGG TAGAGGTGGT GGAGGTGGTG GAGG------ ---AGGTGTA 


                                   151                                                200
NC_015771.1/1316217-1316469        GGTAACGGAG AACACACAAC TGAAACACCG CCGAGCGAAA CAAGTCGAAA 
NT_176654.1/50220-49977            GGTAACGGAG AACACACAAC TGAAACACCG CCGAGCGAAA CAAGTCGAAA 


                                   201                                                250
NC_015771.1/1316217-1316469        GGATAACGGA AACAGCACGA ATACAACAAC CACAACGACT ACGACAACGG 
NT_176654.1/50220-49977            GGATAACGGA AACAGCACGA ATACAACAAC CACAACGACT ACGACAACGG 


                                   251                                                300
NC_015771.1/1316217-1316469        GGG 
NT_176654.1/50220-49977            GGG 


NoName   MSF: 2  Type: N  Fri Apr 21 09:32:50 2017  Check: 00 ..

 Name: NC_015771.1/1571207-1571448        Len:    242  Check:  3112  Weight:  1.00
 Name: NT_176968.1/88599-88376            Len:    242  Check:  9473  Weight:  1.00

//


                                   1                                                   50
NC_015771.1/1571207-1571448        TCTCGTTCAT CCATCCCATC CACAACTACA TCGATATCGT CTGTAACGAT 
NT_176968.1/88599-88376            TCTCGTTCAT CTATCCCATC CACAACTACA TCGATATCGT CTGTAACGAT 


                                   51                                                 100
NC_015771.1/1571207-1571448        GCCGTCTTCT ACGACAACCT CAACGTCGCC ATCGCCGTCG CCATCGACGC 
NT_176968.1/88599-88376            GCCGTCTTCT ACGACAACCT CAACGTCGCC ATCGCCGTCG CCATCGACAC 


                                   101                                                150
NC_015771.1/1571207-1571448        CGTCGTCGCC GTTATCGTCG TCATCGCCGT TGTCATCGTC GTCCATCTTT 
NT_176968.1/88599-88376            CGTCGTCGCC GTT------- ---------- -GTCATCGTC GTCCATCTTT 


                                   151                                                200
NC_015771.1/1571207-1571448        CTACCATTGT CAACGACGTG GCCGACATCG AACTTGTCGT CATATTCCTG 
NT_176968.1/88599-88376            CTACCATTGT CAACGACGTG GCCGACATCG AACTTGTCGT CGTATTCCTG 


                                   201                                                250
NC_015771.1/1571207-1571448        GAGCGTACAA CAAACCTCAT GTTCGAGGTT ACCTTCGTTA CC 
NT_176968.1/88599-88376            GAGCGTACAA CAAACCTCGT GCTCGAGGTT ACCTTCGTTA CC 


NoName   MSF: 2  Type: N  Fri Apr 21 09:32:52 2017  Check: 00 ..

 Name: NC_015771.1/1676919-1677177        Len:    277  Check:  4954  Weight:  1.00
 Name: NT_177515.1/222983-222707          Len:    277  Check:  4196  Weight:  1.00

//


                                   1                                                   50
NC_015771.1/1676919-1677177        CACGGGTAAG CACGGAATCC ACTGTCCTCG CGATCCTTTT CGCCATTCGT 
NT_177515.1/222983-222707          CACGGGTAAG CACGGAATCC ACAGTCCTCG CGATCCTTTT CGCCATTCGT 


                                   51                                                 100
NC_015771.1/1676919-1677177        TCGTTTTCCA CGCGGCGATC TTTCTGCCAT CCACAGAATT GAAGGGTAGT 
NT_177515.1/222983-222707          TCGTTTTCCA CACGGCGATC TTTCTGCCAT TCACAGAATT GAAGGGTAGT 


                                   101                                                150
NC_015771.1/1676919-1677177        CAACAGCAGC AGCAGCAGCA ACAACAACAA CAGCAGCAGC AA-------- 
NT_177515.1/222983-222707          CAACAGCAGC AACAGCAGCA ACAGCAGCAA CAGCAGCAGC AACAGCAACA 


                                   151                                                200
NC_015771.1/1676919-1677177        ---------- CAGCAACAAC AGCAGCAACA TCAAATCGAG GTGTCCAAGT 
NT_177515.1/222983-222707          GCAACAGCAA CAGCAACAAC AGCAGCAACA TCAAATCGAG GTGTCCAAAT 


                                   201                                                250
NC_015771.1/1676919-1677177        CGACCGCCGC TGGCGCGTCC AGTTCGTCGG ACAGACCGGT CTATCTCGGG 
NT_177515.1/222983-222707          CGACCGCCGG TGGCGCGTCC AGTTCGTCGG ACAGACCGGT CTATCTCGGG 


                                   251                                                300
NC_015771.1/1676919-1677177        CATACGTCTT TATTGGCGAC CGGAAGC 
NT_177515.1/222983-222707          CATACGTCTC TATTGGCGAC CGGAAGC 


NoName   MSF: 2  Type: N  Fri Apr 21 09:32:53 2017  Check: 00 ..

 Name: NC_015771.1/1752402-1752668        Len:    267  Check:  638  Weight:  1.00
 Name: NT_177515.1/146020-145757          Len:    267  Check:  3156  Weight:  1.00

//


                                   1                                                   50
NC_015771.1/1752402-1752668        TGTCGTGCAA TTGTGAAGTA ACGATGCAGG GTGGTTAGAC ATGTTGTTCA 
NT_177515.1/146020-145757          TGTCGTGCAA TTGTGAAGTA ACGATGCAGG GTGGTTAGAC ATGTTGTTAA 


                                   51                                                 100
NC_015771.1/1752402-1752668        CGGTTTGTCC TCCCCCTAAT CCACCTCCAA CGCATCCAGC AGCAATATCG 
NT_177515.1/146020-145757          CGGTTTGTCC TCCCCCTAAT CCACCTCCAA CGCATCCAGC AGCAATATCG 


                                   101                                                150
NC_015771.1/1752402-1752668        CCACCACCAC CACCACCACC AACAACAACA CCACCACCAC CACCACCACC 
NT_177515.1/146020-145757          CCGCCACCAC CACCAACACC ACCACCAACA ACACCACCAC CACCACCA-- 


                                   151                                                200
NC_015771.1/1752402-1752668        AACACCACTA CCACCACTGC TGCCACCATT TGTATCGGCA ACTGCAACGG 
NT_177515.1/146020-145757          -ACACCACTA CCACCACTGC TGCCACCATT TGTATCGGCA ACTGCAACGG 


                                   201                                                250
NC_015771.1/1752402-1752668        GTGCGGCGAG ACCAACGTCG CCACCTCCTA GTCCGACTCC GATTCCAGCT 
NT_177515.1/146020-145757          GTGCGGCGAG ACCAACGTCG CCACCTCCTA GTCCGACTCC GATTCCAGCT 


                                   251                                                300
NC_015771.1/1752402-1752668        GTTCCGCTAG CATTTCT 
NT_177515.1/146020-145757          GTTCCGCTAG CATTTCT 


NoName   MSF: 2  Type: N  Fri Apr 21 09:32:55 2017  Check: 00 ..

 Name: NC_015771.1/2349534-2349842        Len:    309  Check:  5023  Weight:  1.00
 Name: NT_176644.1/1756788-1756492        Len:    309  Check:  607  Weight:  1.00

//


                                   1                                                   50
NC_015771.1/2349534-2349842        GTTCATAACT CGTCAATTTC ATCTTCACAA CCAACCAGTA CTGTTGTTAC 
NT_176644.1/1756788-1756492        GTTCATAACT CGTCAATTTC ATCTTCACAA CCAATCAGTA CTGTTGTTAC 


                                   51                                                 100
NC_015771.1/2349534-2349842        TAATGAAAAT ACTTCTGTTA GTACTCCTCA ATTTTCACTT AGAAGACCTT 
NT_176644.1/1756788-1756492        TAGCGAAAAT ACTTCTGTTA ATACTCCTCA ATTTTCACTT AGAAGACCTT 


                                   101                                                150
NC_015771.1/2349534-2349842        CTGCTCCTGC TCCTGCTCTT GCTCCTGCTC TTGCTTCTGC TCCTGCTCCT 
NT_176644.1/1756788-1756492        CTGCTCCTGC TCCTGCTCCT GCTCCTGCTC ------CTGC TCCTGCTTCT 


                                   151                                                200
NC_015771.1/2349534-2349842        GCTACTGCTT CTGCTCCTGC TTCTGCTCCT GTTCCTGCTC CTGCTCCTGC 
NT_176644.1/1756788-1756492        GCTCCTGCTT CTGCTCCTGC TCCTGCTCCT GCTCCTGCTC TTGCTCCTGC 


                                   201                                                250
NC_015771.1/2349534-2349842        TCCTGCTCCC GCAAATTCTA CTGTTCCAAC CTTTGCTTCT GCGGGTATTC 
NT_176644.1/1756788-1756492        TTCTGC---- --AAATTCTA CTGTTCCAAC CTTTGCTTTT GCGGGTATTC 


                                   251                                                300
NC_015771.1/2349534-2349842        AAGATATAGG CAAGTCTCTT GTACAAACTG AATATGAAGA AATGCTATTC 
NT_176644.1/1756788-1756492        AAGATACAGG CAAGTCTCTT GTACAAACTG AATATGAAGA AATGCTATTC 


                                   301                                                350
NC_015771.1/2349534-2349842        ACTGAAAAG 
NT_176644.1/1756788-1756492        ACTGAAAAG 


NoName   MSF: 2  Type: N  Fri Apr 21 09:32:55 2017  Check: 00 ..

 Name: NC_015771.1/3058117-3058354        Len:    238  Check:  376  Weight:  1.00
 Name: NT_176644.1/1032033-1031814        Len:    238  Check:  9506  Weight:  1.00

//


                                   1                                                   50
NC_015771.1/3058117-3058354        CGAAATGCTC AAGTTATCCA GAGGTTTGGA GGGCTTTGCC AGCCCCGGCA 
NT_176644.1/1032033-1031814        CGAAATGCTC AAGTTATCCA GAGGTTTGGA GGGCATCGCC AGCCCTGGAA 


                                   51                                                 100
NC_015771.1/3058117-3058354        GCCCAACTCC TATGGGAACG CCAAGGTCCA CGCCTCAACA CTCGCTCCAG 
NT_176644.1/1032033-1031814        GCCCCACTCC TATGGGAACG CCAAGATCCA CGCCTCAACA CTCGCTCCAG 


                                   101                                                150
NC_015771.1/3058117-3058354        CAGCATCAGC ATCAGCAACA GCAACAGCAA CAGCAACAAT TGCATCGGTG 
NT_176644.1/1032033-1031814        CATCATCAGC ---------- --------AA CAGCAACAAT CGCATCGGTG 


                                   151                                                200
NC_015771.1/3058117-3058354        CAGTTTTCGA CACGGGTAAG ATTACGATAG TATCGTATGC TGCGAATTCC 
NT_176644.1/1032033-1031814        CAGCTTTCGA CACGGGTAAG GTTACGATAG TATCGTATAC TGCGAATTTC 


                                   201                                                250
NC_015771.1/3058117-3058354        GCACCCATAT TTGCACACCA CGTCAATGTT CGATGTAT 
NT_176644.1/1032033-1031814        GCACCCATAT TTCTACACCA CGTCGATGTT CGATGTAT 


NoName   MSF: 2  Type: N  Fri Apr 21 09:32:58 2017  Check: 00 ..

 Name: NC_015771.1/4819584-4819826        Len:    243  Check:  8985  Weight:  1.00
 Name: NT_176730.1/354809-355048          Len:    243  Check:  5135  Weight:  1.00

//


                                   1                                                   50
NC_015771.1/4819584-4819826        CGATACCAGC ATTCAAGATA ATTATCAAGC TAGTAGTTTC CAACGTGCAC 
NT_176730.1/354809-355048          CGATACCAGC ATTCAAGATA ATTATCAAGC TAATAGTTTC CAACGTGCAC 


                                   51                                                 100
NC_015771.1/4819584-4819826        GTAGTAATAC AATGCCAAGC TTAAAAAGAG GGCCTGGGCC AGGTGGAGGC 
NT_176730.1/354809-355048          GTAGTAATAC GATGCCAAGC TTAAAAAGAG GGCCTGGGCC AGGTGGAGGC 


                                   101                                                150
NC_015771.1/4819584-4819826        AATAACAATA ATAATAATAT TAACGATAAT AATAATAATA ATAGTCAATC 
NT_176730.1/354809-355048          AATAACAATA ATAATAATAT TAAC---AAT AATAATAATA ATAGTCAATC 


                                   151                                                200
NC_015771.1/4819584-4819826        AGAAGCTGCT GGCTCAACTG GTCAACCTTC AAGTTCAAAT ACATGTTCAG 
NT_176730.1/354809-355048          AGAAGCTGCT GGCTCAACTG GTCAACCTTC AAGTTCAAAT ACATGTTCAG 


                                   201                                                250
NC_015771.1/4819584-4819826        TACAAGCACG AATATCTCCA CCTTCATGCG ATGTCACTAT TGA 
NT_176730.1/354809-355048          TACAAGCACG AATATCTCCA CCTTCATGCG ATGTCACTAT TGA 


NoName   MSF: 2  Type: N  Fri Apr 21 09:32:59 2017  Check: 00 ..

 Name: NC_015771.1/5900944-5901259        Len:    334  Check:  8271  Weight:  1.00
 Name: NT_177234.1/602419-602752          Len:    334  Check:  5093  Weight:  1.00

//


                                   1                                                   50
NC_015771.1/5900944-5901259        AATCTGCTTT TCGGTGATTT GGGGTACGGG AGACGGCGTT GTCGTGATAG 
NT_177234.1/602419-602752          AATCTGCTTT TCGGTGATTT GGGGTACGGG AGACGGCGTT GTCGTGATAG 


                                   51                                                 100
NC_015771.1/5900944-5901259        GAATCGGTTG TCTCTGAACG GGACGCTGTT GCTGTTCACG TCTGTGTTGT 
NT_177234.1/602419-602752          GAATCGGTTG TCTCTGAACG GGACGCTGTT GCTGTTCACG TCTGTGTTGT 


                                   101                                                150
NC_015771.1/5900944-5901259        TGCTGTTGTT CTCGGATCTG TTGCTGTTCT CGGATCTGC- ---------- 
NT_177234.1/602419-602752          TGCTGCTGTT CTCGGATCTG TTGCTGTTCT CGGATCTGCT GCTGTTCTCG 


                                   151                                                200
NC_015771.1/5900944-5901259        -------TGC TGTTCTCGGA TCTGCTGCTG TTCTCGGATC TGTTGCTGTT 
NT_177234.1/602419-602752          GATCTGTTGC TGTTCTCGGA TCTGCTGCTG TTCTCGGATC TGCTGTTGTT 


                                   201                                                250
NC_015771.1/5900944-5901259        CTCGGATTTG CTGTTGTTCT CGGATTTGCT GCTGCGGCCG TTGTTGCTCC 
NT_177234.1/602419-602752          CTCGGATTTG CTGTTGTTCT CGGATTTGCT GCTGCGGCCG TTGTTGCTCC 


                                   251                                                300
NC_015771.1/5900944-5901259        TGAAGGGTCT CGATCTTTGC CGATCTGCGC GATTCAAGAG AAACGATTGC 
NT_177234.1/602419-602752          TGAAGGGTCT CGATCTTTGC CGATCTGCGC GATTCAAGAG AAACGATTGC 


                                   301                                                350
NC_015771.1/5900944-5901259        GTCACGGTTA ATTGACGGCC TTTAACGATC ATTG 
NT_177234.1/602419-602752          GTCACGGTTA ATTGACGGCC TTTAACGATC ATTG 


NoName   MSF: 2  Type: N  Fri Apr 21 09:32:59 2017  Check: 00 ..

 Name: NC_015771.1/6080472-6080752        Len:    284  Check:  9823  Weight:  1.00
 Name: NT_177234.1/788439-788716          Len:    284  Check:  5904  Weight:  1.00

//


                                   1                                                   50
NC_015771.1/6080472-6080752        CCACCCCATG ACCTTCTATT GTCAAAACCA CCTCTAAAAT TTCCTCGGCC 
NT_177234.1/788439-788716          CCACCCCATG ATCTTCTATT GTCAAAACCA CCTCTAAAAT TTCCTCGACC 


                                   51                                                 100
NC_015771.1/6080472-6080752        ACCCCTT--- CCACCTCTTC CTCCTCTATC GCCACCACCG CGACCTCCCC 
NT_177234.1/788439-788716          TCCCCTAAAA CCACCTCTTC CTCCTCTATC GCCACCACCG CGACCTCCCC 


                                   101                                                150
NC_015771.1/6080472-6080752        AATCCCTATC ACCTCCTCCG CTATTGCGAC CTCCCCTATC ACCTCCACCG 
NT_177234.1/788439-788716          AATC------ ACCTCCGCCG CCACCGCGAC CTCCCCAATC ACCTCCGCCG 


                                   151                                                200
NC_015771.1/6080472-6080752        CCACCGCGAC CTCCCCTATC ACCTCCACCG CCACGACCTC CCCTGAATCC 
NT_177234.1/788439-788716          CCACCGCGAC CTCCCCAATC ACCTCCGCCG CCACGACCTC CCCTGAATCC 


                                   201                                                250
NC_015771.1/6080472-6080752        ACCACGACCA AAACCGCCTC TGCCTCCACC AAATCCACCC CTTCCACCAT 
NT_177234.1/788439-788716          ACCACGACCA AAACCGCCTC TGCCTCCGCC AAATCCACCC CTTCCGCCAT 


                                   251                                                300
NC_015771.1/6080472-6080752        GTTTCTTAAA ACCACCCTCT TCCTGATTGT CCTC 
NT_177234.1/788439-788716          GTTTCTTAAA ACCACCCTCT TCCTGATTGT CCTC 


NoName   MSF: 2  Type: N  Fri Apr 21 09:32:59 2017  Check: 00 ..

 Name: NC_015771.1/6082250-6082487        Len:    241  Check:  2062  Weight:  1.00
 Name: NT_177234.1/790222-790456          Len:    241  Check:  2604  Weight:  1.00

//


                                   1                                                   50
NC_015771.1/6082250-6082487        TATAGTTGCC GTAGATGTTG GTTTTTTTAA TACTGGCTTA ACTGGACTTT 
NT_177234.1/790222-790456          TATAGTTTGT GTAGATGTTG GTTTCTTTAA TACTGGCTTA ACTGGACTTT 


                                   51                                                 100
NC_015771.1/6082250-6082487        CTTCTTCGCT ATCACTACTA TCTTCGCTCG AAGATTCCTT TTTATTCAT- 
NT_177234.1/790222-790456          CTTCTTCGCT ATCAGTACTA TCTTCGCTCG AAGATTCCTT TTTATTTATT 


                                   101                                                150
NC_015771.1/6082250-6082487        --GGATTTTG TTTGAGCTGT TTTGTTTGCA GCTGATTTTG TATCTGCTTT 
NT_177234.1/790222-790456          GTGGATTTTG TTTGAGCTGT TGT------A GCTGATTTTG TATTTGCTTT 


                                   151                                                200
NC_015771.1/6082250-6082487        TGCAGTTATA TTTGCTTTAG ATTCTTCTTC ACTATCTGAA TCCGAGTCAT 
NT_177234.1/790222-790456          TGCAGTTATA TTTGCTTTAG ATTCTTCTTC GCTATCTGAA TCTGAGTCAT 


                                   201                                                250
NC_015771.1/6082250-6082487        CCGAAGATTT CTGTGTTTTA GATACCTGAG TTACTTTTGG C 
NT_177234.1/790222-790456          CCGAAGATTT CTGTGTCTTA GATACCTGAG TTACTTTTGG C 


NoName   MSF: 2  Type: N  Fri Apr 21 09:33:02 2017  Check: 00 ..

 Name: NC_015771.1/9410280-9410616        Len:    340  Check:  7247  Weight:  1.00
 Name: NT_176736.1/1492765-1492426        Len:    340  Check:  8309  Weight:  1.00

//


                                   1                                                   50
NC_015771.1/9410280-9410616        GGCCTCTCCC GTGCCCTCAC CGTACCCCTC GGCACCGCCT GAGCCTCAAG 
NT_176736.1/1492765-1492426        GGCCTCTCCC GTGCCCTCAC CGTACCCCTC GGCACCGCCT GAGCCTCAAG 


                                   51                                                 100
NC_015771.1/9410280-9410616        CCTTAACCCC ACCTGACGAC GATATACAAT CGAATCAAGC CACCTCTCAG 
NT_176736.1/1492765-1492426        CCTTAACCCC ACCTGACGAC GATATACAAT CGAATCAAGC CACCTCTCAG 


                                   101                                                150
NC_015771.1/9410280-9410616        CAGCAACAAC AACAGCAGCA GCAGCAACAA CAACAACAAC AACAGACGCA 
NT_176736.1/1492765-1492426        CAGCAACAAC AACAACAGCA GCAGCAGCAA CAACAACAAC AACAGACGCA 


                                   151                                                200
NC_015771.1/9410280-9410616        ACAGCAAGTT CAGCAGCAGC AGCAGCAACA AC---AACAG CAAGTTCAGC 
NT_176736.1/1492765-1492426        ACAGCAAGTT CAGCAGCAGC AGCAGCAACA ACAACAACAA CAAGTTCAGC 


                                   201                                                250
NC_015771.1/9410280-9410616        AGCAACAGCA GCAACAACAA CAACAGCAGA CGCAACAGCA GGATCACTCG 
NT_176736.1/1492765-1492426        AGCAACAGCA GCAGCAACAA CAACAGCAGA CGCAACAACA GGATCACTCG 


                                   251                                                300
NC_015771.1/9410280-9410616        CCTCAACAGC AACTAACGCC TCACGAGGTG GATCGCAGCG ATTGCTTCCC 
NT_176736.1/1492765-1492426        CCTCAACAAC AACTAACGCC TCACGAGGTG GATCGCAGTG ATTGCTTCCC 


                                   301                                                350
NC_015771.1/9410280-9410616        CGGCGCTGGA GAGTTGCAGC AATATCCACA GCATTATTTC 
NT_176736.1/1492765-1492426        CGGCGCTGGA GAGTTGCAGC AATATCCACA GCACTATTTC 


NoName   MSF: 2  Type: N  Fri Apr 21 09:33:03 2017  Check: 00 ..

 Name: NC_015771.1/10024144-10024406        Len:    263  Check:  7081  Weight:  1.00
 Name: NT_176736.1/866413-866154            Len:    263  Check:  9889  Weight:  1.00

//


                                     1                                                   50
NC_015771.1/10024144-10024406        AAAGATAGCG AACAAGGACT GTAGCGCGAA GCCGCCTTTC TTATTCCTGC 
NT_176736.1/866413-866154            AAAGATAGCG AACAAGGACT GCAGCGCGAA GCCGCCTTTC TTATTCCTGC 


                                     51                                                 100
NC_015771.1/10024144-10024406        TCGACGACAG CCAGGAGCAT CGACACTCCA CGGACACCAC TACGACGACG 
NT_176736.1/866413-866154            TCGACGACAG CCAGGAGCAT CGACACTCCA CGGACACCAC TACGACGACG 


                                     101                                                150
NC_015771.1/10024144-10024406        ACAACTAACA ACAACAACAT CAACAACAAT AACAACAACA ATAACAACAA 
NT_176736.1/866413-866154            ACAACTAACA ACAACA---T CAACAACAAT AACAACAACA ATAACAACAA 


                                     151                                                200
NC_015771.1/10024144-10024406        CAATAATAAC AACGAAGTAT TTAAAGGAGG TAACAGAAGA GACAGTAGTC 
NT_176736.1/866413-866154            CAATAATAAC AACGAAGTAT TTAAAGGAGG TAACAGAAGA GACAGTAGTC 


                                     201                                                250
NC_015771.1/10024144-10024406        GTTCGTACGT CGTCGACGAG GCGGCGGCGT CGGTGACGTC CCAAAGACGC 
NT_176736.1/866413-866154            GTTCGTACGT CGCCGACGAG GCGGCGGCGT CGGTGACGTC CCAAAGACGC 


                                     251                                                300
NC_015771.1/10024144-10024406        GCCGATTGTG GCC 
NT_176736.1/866413-866154            GCCGATTGTG GCC 


NoName   MSF: 2  Type: N  Fri Apr 21 09:33:05 2017  Check: 00 ..

 Name: NC_015772.1/5098611-5098872        Len:    265  Check:  5174  Weight:  1.00
 Name: NT_176452.1/1276517-1276781        Len:    265  Check:  8504  Weight:  1.00

//


                                   1                                                   50
NC_015772.1/5098611-5098872        TACTACCCCA GCAACAACTC CAGCATTAAG CAATACGCCA GTATCGAGTA 
NT_176452.1/1276517-1276781        TACTACTCCA GCAACGACTC CAGCATTAAG CAACACGCCA GTATCGAGTA 


                                   51                                                 100
NC_015772.1/5098611-5098872        CAGATTCTAC GACTCCAACT GTACTGCCGA CAAATCCTCA GCATCATATT 
NT_176452.1/1276517-1276781        CAGATTCTAC GACTCCAACT GTATTGCCGA CCAATCCTCA GCACCATATT 


                                   101                                                150
NC_015772.1/5098611-5098872        CAACAACAAC AGCAACAGCA ACAGCAGCAG CAGCAGCA-- -GCAACAACA 
NT_176452.1/1276517-1276781        CAACAACAAC AACAACAGCA GCAGCAGCAG CAGCAGCAAC AGCAGCAGCA 


                                   151                                                200
NC_015772.1/5098611-5098872        ACAACAACAA CAGCATGCAC AATTGACTCT TGCGCAACAG ATGACCGAAA 
NT_176452.1/1276517-1276781        ACAACAACAA CAGCATGCAC AATTGACTCT TGCGCAACAG ATGACCGAAA 


                                   201                                                250
NC_015772.1/5098611-5098872        TGCAAGCTGC TTTAAACGCT ATGGCTGCGT CTCAACTGCA GCAGCATTTC 
NT_176452.1/1276517-1276781        TGCAAGCTGC TCTAAACGCA ATGGCTGCGT CTCAACTGCA GCAGCATTTC 


                                   251                                                300
NC_015772.1/5098611-5098872        CAACAATATC CTGGA 
NT_176452.1/1276517-1276781        CAACAGTATC CTGGA 


NoName   MSF: 2  Type: N  Fri Apr 21 09:33:06 2017  Check: 00 ..

 Name: NC_015772.1/5100907-5101158        Len:    255  Check:  482  Weight:  1.00
 Name: NT_176452.1/1278779-1279033        Len:    255  Check:  6631  Weight:  1.00

//


                                   1                                                   50
NC_015772.1/5100907-5101158        TCTCCAGCAA CCCAACGAAC GCTCCCGCTC TCGCGGAACA GTTGCAGCAA 
NT_176452.1/1278779-1279033        TCTCCAGCAA CCCAACGAAC ACTCCCGCTC TCGCGGAACA GTTGCAGCAA 


                                   51                                                 100
NC_015772.1/5100907-5101158        CCACTGAACA CCACCACGCC TCCTCATCAG CAGCAGCAGA CGACAATGGG 
NT_176452.1/1278779-1279033        CCATTGAACA CCACTACGCC TCCCCACCAT CAGCAGCAGA CAACAATGGG 


                                   101                                                150
NC_015772.1/5100907-5101158        ACAGTCGCAT CAACAGCCTC AGCAACAGTC ---GCAGCAG CAGCAACAGC 
NT_176452.1/1278779-1279033        CCAGACGCAT CAACAACCTC AACAACAATC GCAGCAGCAG CAGCAGCAGC 


                                   151                                                200
NC_015772.1/5100907-5101158        AACAGCAACA ACCAGTGCAA CAACAACAAT CGCAGTCGCA AACCGAGTCG 
NT_176452.1/1278779-1279033        AACAGCAACA ACCATTGCAG CAACAACAGT CGCAGTCGCA AACCGAGTCG 


                                   201                                                250
NC_015772.1/5100907-5101158        AAGGAAGGTA GCTTTCAGTG CGACAAGTGT AATTTGATGT TCGGGCGATT 
NT_176452.1/1278779-1279033        AAGGAAGGTA GCTTTCAGTG CGACAAGTGT AATTTGATGT TCGGGCGATT 


                                   251                                                300
NC_015772.1/5100907-5101158        CGAAC 
NT_176452.1/1278779-1279033        CGAAC 


NoName   MSF: 2  Type: N  Fri Apr 21 09:33:08 2017  Check: 00 ..

 Name: NC_015772.1/5384919-5385191        Len:    273  Check:  5589  Weight:  1.00
 Name: NT_176452.1/1566384-1566653        Len:    273  Check:  8200  Weight:  1.00

//


                                   1                                                   50
NC_015772.1/5384919-5385191        CAGTTTCTCT ACCAGGCCTT AATTTAGACG GGGCACATAT ACCTGCCAGC 
NT_176452.1/1566384-1566653        CAGTTTCTCT ACCAGGCCTT AATTTAGACG GGGCACATAT ACCTGCCAGC 


                                   51                                                 100
NC_015772.1/5384919-5385191        GTCAGTCATT TACAAGCAGC ACATGCACAA ATGCAACAAA TGCAGGCAGC 
NT_176452.1/1566384-1566653        GTCAGTCATT TACAAGCAGC ACATGCACAA ATGCAACAAA TGCAGGCAGC 


                                   101                                                150
NC_015772.1/5384919-5385191        ACAACAACAA CAGCTGCATC AGCAGCAACA GCAGCAGCCC CAACAACAAC 
NT_176452.1/1566384-1566653        ACAACAACAA CAGCTGCATC AGCAGCAACA GCAACAGCCC CAACAACAAC 


                                   151                                                200
NC_015772.1/5384919-5385191        AACAGCAGCA GCAACAACAA CAATCTCACC ATCAGATGCA AAATCATCAA 
NT_176452.1/1566384-1566653        AACAGCAGCA G---CAGCAA CAATCTCACC ATCAGATGCA AAGTCATCAG 


                                   201                                                250
NC_015772.1/5384919-5385191        AACGCTCAGA ACAGTGGACC AACTGCACAT AATCAAAACG CACAGAGAGA 
NT_176452.1/1566384-1566653        AACGCTCAGA ACAGTGGACC AACTGCACAT AATCAAAACG CACAGAGAGA 


                                   251                                                300
NC_015772.1/5384919-5385191        TGATAACAAG GTGAAAGATG AAA 
NT_176452.1/1566384-1566653        TGATAACAAG GTGAAAGATG AAA 


NoName   MSF: 2  Type: N  Fri Apr 21 09:33:08 2017  Check: 00 ..

 Name: NC_015772.1/11058754-11059021        Len:    268  Check:  4306  Weight:  1.00
 Name: NT_176917.1/102155-101912            Len:    268  Check:  8714  Weight:  1.00

//


                                     1                                                   50
NC_015772.1/11058754-11059021        ATCAATATCG AGATCGAGGT CTAGATCGAG GTCTAGATCG AGGTCAAAGT 
NT_176917.1/102155-101912            ATCGAGATCT AGATCAATAT CGAGATCGAG GTCTAGATCG AGGTCAAAGT 


                                     51                                                 100
NC_015772.1/11058754-11059021        CACGGTCGAG ATCAAAGTCA CGGTCGAGGT CAAGATCGAG GTCTCGCTCG 
NT_176917.1/102155-101912            CACGATCGAG GTCAAGATCA AGATCAAGAT CAAGATCGAG GTCTTGCTCG 


                                     101                                                150
NC_015772.1/11058754-11059021        AAATCGAGAT CTAAATCACG CGGCAAATCG AGGTCGAAAT CACGCGGCAA 
NT_176917.1/102155-101912            AAATCGAGAT CTATATCACG CGGCAAATCG AGGTCGAAAT CACG------ 


                                     151                                                200
NC_015772.1/11058754-11059021        ATCGAGGTCG AAATCACGTT CAAGATCGAA ATTGAGGTCT GGATCGAGAT 
NT_176917.1/102155-101912            ---------- --------TT CACAATCGAA ATTGAGGTCT GGATCGAGAT 


                                     201                                                250
NC_015772.1/11058754-11059021        CTCGTAGTAG AAGACAAAGC AGAAGTAGAT CCCGTTCGAA AAGACGACGA 
NT_176917.1/102155-101912            CTCGTAGTAG AAGACAAAGC AGGAGTAGAT CCCGTTCGAA AAGACGACGA 


                                     251                                                300
NC_015772.1/11058754-11059021        GGAAGATCAA GATCAAGA 
NT_176917.1/102155-101912            GGAAGATCGA GATCAAGA 


NoName   MSF: 2  Type: N  Fri Apr 21 09:33:08 2017  Check: 00 ..

 Name: NC_015772.1/12366123-12366387        Len:    265  Check:  4791  Weight:  1.00
 Name: NT_176561.1/2246155-2245906          Len:    265  Check:  2055  Weight:  1.00

//


                                     1                                                   50
NC_015772.1/12366123-12366387        AACTACGTCA GCGACAACCA CGGCAAGTAA CGTGATGCAG TCGATCAGGA 
NT_176561.1/2246155-2245906          AACTACGTCA GCGACAACCA CGGCAAGTAA CGTGATGCAG TCGATCAGAA 


                                     51                                                 100
NC_015772.1/12366123-12366387        GAGCCAGCAT GAAGCCGCAG AGCCAATTGT CGCAAAATCA ACTGCTGAGC 
NT_176561.1/2246155-2245906          GAGCCAGCAT GAAGCCGCAG AGCCAATTGT CGCAAAATCA ACTGTTGAGC 


                                     101                                                150
NC_015772.1/12366123-12366387        AATCAATTGC CACAAAATCA GCTACCGCAG AATCAGTTAC CGCAGAATCA 
NT_176561.1/2246155-2245906          AATCAATTGC CACAAAATCA GCTACCGCAA AATCAGTTAC CGCAGAA--- 


                                     151                                                200
NC_015772.1/12366123-12366387        GTTACCGCAG AATCAGCTAT CGCAGAGCGA GCTAGCGAAT CAGGTGACCC 
NT_176561.1/2246155-2245906          ---------- --TCAGCTAT CGCAGAGCGA GCTAGCGAAT CAGGTGACTC 


                                     201                                                250
NC_015772.1/12366123-12366387        CAGCTCAACT GGTGAACCAG CTACCTCTGA ATCAATTGAA CCAGACTACC 
NT_176561.1/2246155-2245906          CAGCTCAACT GGTGAACCAG CTACCTCTGA ATCAATTGAA CCAGACTACC 


                                     251                                                300
NC_015772.1/12366123-12366387        TTGAGCGGTC AAAAT 
NT_176561.1/2246155-2245906          TTGAGCGGTC AAAAT 


NoName   MSF: 2  Type: N  Fri Apr 21 09:33:08 2017  Check: 00 ..

 Name: NC_015772.1/13736052-13736564        Len:    534  Check:  2580  Weight:  1.00
 Name: NT_176561.1/876199-875666            Len:    534  Check:  3251  Weight:  1.00

//


                                     1                                                   50
NC_015772.1/13736052-13736564        GAGGAGGCGG CCAATTAGGA ATCATCTCTG CCGGATCCAA ATATTGTTGT 
NT_176561.1/876199-875666            GAGGATGCGG CCAATTAGGA ATCATCTCTG CCGGATCCAA ATATTGTTGT 


                                     51                                                 100
NC_015772.1/13736052-13736564        G---CAGTTG ATTGATAATG GACATGTGGA TATCCATGGG GATGTGTATG 
NT_176561.1/876199-875666            GGTCCAGGTG ATTGATAATG GACATGTGAA TATCCATGTG GATGTGTACG 


                                     101                                                150
NC_015772.1/13736052-13736564        TGCATGTGCA AGTGTTTGTG G--------- ---AAGTGTA TGTGAAAGTC 
NT_176561.1/876199-875666            CGCATGAGCA AGTGTTTGTG GAAGTGTATG TGGAAGTGTA TGTGAAAATC 


                                     151                                                200
NC_015772.1/13736052-13736564        CTTGCGAAAG TGTTTGTGTA TGTGCATGTG CGAGTGTTTG CGGAAGTGTA 
NT_176561.1/876199-875666            CTTGTGAAAG TGTTTGTGGA TGTGCATGTG CAAGTGTTTG TGGATGTGCA 


                                     201                                                250
NC_015772.1/13736052-13736564        TGTGCAAGTG TTTGTGGAAG TGTATGTGAA AGTCCT---- --TGCGAAAG 
NT_176561.1/876199-875666            TGTGCAAGTG TTTGCGGATG TGCATGTGCA AGTGTTTGTG GATGTGCAAG 


                                     251                                                300
NC_015772.1/13736052-13736564        TGTTTGTGTA TGTGCATGTG CGAGTGTTTG CGGAAGTGTA TGTGCAAGTG 
NT_176561.1/876199-875666            TGTTTGTGGA TGTGCATGTG AAAGTGTTTG TGGATGTGCA TGTGAAAGTG 


                                     301                                                350
NC_015772.1/13736052-13736564        TTTGCGGAAG TGTATGTGAA AAAGTTTGTG TAAGCGTTTG CGGAAGCGCA 
NT_176561.1/876199-875666            TTTGTGGAAG TGTATGTGAA AGTGTTTGTG GAAGTGCATG TGAAAGTGTT 


                                     351                                                400
NC_015772.1/13736052-13736564        TGTGAAAGTG TTTGTGAAAA AGTTTGCGGA AGTGTATGTG AAAATGTTTG 
NT_176561.1/876199-875666            TGTGGAAGTG CATGTGAAAG TGTTTGTGGA AGTGCATGTG AAAGTGTTTG 


                                     401                                                450
NC_015772.1/13736052-13736564        AGGAAGTGTA TGAGAAAATG TTTGAGGAAG TGTATGTGGG AACGTATGTG 
NT_176561.1/876199-875666            TGGAAGTGCA TGTGAAAGTG TTTGTGGAAG TGCATGTGAA AGTGTTTGTG 


                                     451                                                500
NC_015772.1/13736052-13736564        CATGTGTATT TGGATGTGTA TGTGCTTGTG CTTGTGCTTG TACTTGTACT 
NT_176561.1/876199-875666            GAAGTGCATG TGAAAGTGTT TGTGGAAGTG CATGTGAAAG TGTTTGTGGA 


                                     501                                                550
NC_015772.1/13736052-13736564        TGTGTATGTG TTTGTGCTTG TATTTGTGTA TGTG 
NT_176561.1/876199-875666            AGTGCATGTG AAAGTGTTTG TGGAAGTGCA TGTG 


NoName   MSF: 2  Type: N  Fri Apr 21 09:33:09 2017  Check: 00 ..

 Name: NC_015772.1/13736769-13737156        Len:    418  Check:  1381  Weight:  1.00
 Name: NT_176561.1/874933-874516            Len:    418  Check:  5016  Weight:  1.00

//


                                     1                                                   50
NC_015772.1/13736769-13737156        CATGTGAAGA TCCATGTGAA GATCCATGTG GATGCTCATG TGGATAATTA 
NT_176561.1/874933-874516            CATGTGAAGA TCCATGTGAA GATCCATGTG GATGCTCATG TGGATAACTA 


                                     51                                                 100
NC_015772.1/13736769-13737156        TACCAATATT GCTGACCTCC GTCGGCTGTG GTGTTTGTTT GTTGCGGACC 
NT_176561.1/874933-874516            TACCAATATT GCTGACCTCC GTCGGCTGTG GTATTTGTTT GTTGCGGATC 


                                     101                                                150
NC_015772.1/13736769-13737156        ATGTTGTGCA GAAT------ ------TATG TTGCGCAGAA TTATGTTGCG 
NT_176561.1/874933-874516            ATGTTGTGCA GAATGATGTG CAGAATTATG TTGCGCAGAA TTATGTTGTG 


                                     151                                                200
NC_015772.1/13736769-13737156        ---------- -----CAGAA TTATGTTGCG CAGAATTATG TTGCGCAGAA 
NT_176561.1/874933-874516            CAGAATTATG TTGTACAGAA TTATGTTGTA CAGAATTATG TTGTGCAGAA 


                                     201                                                250
NC_015772.1/13736769-13737156        TTATGTTGCG TAGAATTATG TTGCGTGGAA TTATGTTGTG TAGAATTATG 
NT_176561.1/874933-874516            TTATGTTGTG CAGAATTATG TTGTGCAGAA TTATGTTGTG CAGAATTATG 


                                     251                                                300
NC_015772.1/13736769-13737156        TTGTGTAGAA TTACTTAATT CAGAATTATT TGGTGCCGAA TTATGTTGTA 
NT_176561.1/874933-874516            TTGTGTAGAA TTACTTAATG CAGAATTATT TGGTGCCGAA TTATGTTGTA 


                                     301                                                350
NC_015772.1/13736769-13737156        CAGAATTATT TTGTGGTATT TGTTGTGGAA GTGGCTGCTG GCCAGGTACT 
NT_176561.1/874933-874516            CAGAATTATT TTGTGGTATT TGCTGTGGAA GTGGCTGCTG GCCAGATACT 


                                     351                                                400
NC_015772.1/13736769-13737156        ---TGTTGTT GGCAAAGCAT CGCAAGAGAA TTATAGTAAG ATACCATTCC 
NT_176561.1/874933-874516            TGCTGTTGTT GGCAAAGCAT CGCAAGGGAA TTATAGTAAG ATACCATTCC 


                                     401                                                450
NC_015772.1/13736769-13737156        GATATTACAT GTGTCTCC 
NT_176561.1/874933-874516            GATATTACAT ATGTCTCC 


NoName   MSF: 2  Type: N  Fri Apr 21 09:33:09 2017  Check: 00 ..

 Name: NC_015772.1/15383254-15383838        Len:    585  Check:  6462  Weight:  1.00
 Name: NT_176638.1/569468-568929            Len:    585  Check:  9044  Weight:  1.00

//


                                     1                                                   50
NC_015772.1/15383254-15383838        ATCTTTTATG TGAACGTAAA TCCTGTACCA GGAAGCCCTG CAGGGGTTAA 
NT_176638.1/569468-568929            ATCTTTTATG TGAACGTAAA TCCTGTACCA GGAAGCCCTG CAGGGGTTAA 


                                     51                                                 100
NC_015772.1/15383254-15383838        ACCTCATGCA TCTACGGGTG CACCTCATAG TGATACCGGA AAAACACCAC 
NT_176638.1/569468-568929            ACCTCATACA CCTACGGGTG CACCTTATAG TGATACCGGA AAAACACCAC 


                                     101                                                150
NC_015772.1/15383254-15383838        CTTCTTACCA ACCTGCTCCT TATCGGGGTA CTGGAACGCC AAAGCCCTCT 
NT_176638.1/569468-568929            CTTCTTATCA ACCTGCTACT TATGGGGGTA CCGGAACGCC AAAGCCTTCT 


                                     151                                                200
NC_015772.1/15383254-15383838        TATCAGCCTG CTCCTTACGG TGGTCCTGGA ACGACAGAGC CTTCCTACCG 
NT_176638.1/569468-568929            TATCAGCCTG CACCTTACGG TGGTCCTGGA ACGACAGAGC CTTCCTACCG 


                                     201                                                250
NC_015772.1/15383254-15383838        TCCTGCTCCT CATGATAATA CTGGAACGGC AAAGCCTTCT TACCAACCCG 
NT_176638.1/569468-568929            TCCTGCTCCT CATGATAATA CTGGAACGGC AAAGCCTTCT TACCAACCTG 


                                     251                                                300
NC_015772.1/15383254-15383838        CTCCTTATGG GGGTACCGGA ACGGCAAAGC CTTCTTACCA ACCTGCTCCT 
NT_176638.1/569468-568929            CTCCTTATGG GGGTACCGGA ACGGTAAAGC CTTCTAACCA ACCCGCTCCT 


                                     301                                                350
NC_015772.1/15383254-15383838        TATGGGGGTA CCGGAGCGGC AAAGCCTTCT TACCAACCTG CCCCTTATGG 
NT_176638.1/569468-568929            TATGGGGGTA CCGGAACAGC AAAGCCTTCT TACCAACCTG CTCCTTATGG 


                                     351                                                400
NC_015772.1/15383254-15383838        GGGTACCGGA ACGGCAAAGC CTTCTTATCA ACCTGTTCCT TATGGGGGGA 
NT_176638.1/569468-568929            GGGTACCGGA ACGCCAAAGC CTTCTTACCA ACCTGCTCCT TATGGAGGTA 


                                     401                                                450
NC_015772.1/15383254-15383838        CCGGAACGAC AAAGCCCTCT TATCAGCCTG CTCCTCATGA TAATACCGGA 
NT_176638.1/569468-568929            CCGGAACGGC AAAGCCTTCT TA-------- ---------- ---------- 


                                     451                                                500
NC_015772.1/15383254-15383838        ACGGCAAAGC CTTCTTACCA ACCTGCTTCT TATGGTGGCC CCAGCACAAC 
NT_176638.1/569468-568929            ---------- -------CCA ACCTGCTTCT TATGGTGGCC CCAGCACAAC 


                                     501                                                550
NC_015772.1/15383254-15383838        AAAGCCTTCG CATGAACTTA ATTCTTATCC ATCGGGTGAA ACAGATAAGG 
NT_176638.1/569468-568929            AAAGCCTCCG CATGAATTTA ATTCTTATCC ATCGGGAGAA ACAGATAAGG 


                                     551                                                600
NC_015772.1/15383254-15383838        GTTGCACAAG TGGATCTCAA GGTTGTGGAA CTGGG 
NT_176638.1/569468-568929            GTTGCACAAA TGGATCTCAA GGTTGTGGAA CTGGG 


NoName   MSF: 2  Type: N  Fri Apr 21 09:33:09 2017  Check: 00 ..

 Name: NC_015772.1/15405124-15405386        Len:    266  Check:  366  Weight:  1.00
 Name: NT_176638.1/547449-547184            Len:    266  Check:  8363  Weight:  1.00

//


                                     1                                                   50
NC_015772.1/15405124-15405386        GTCAAAAGAC GTTGCAACAA AGGAGTTAAA AGATTCGAAG CGCTAGTCGC 
NT_176638.1/547449-547184            GTCAAAAGAC GTTGCAACAA AGGAGTTAAA AGATTTGAAG TGCTAGTCGC 


                                     51                                                 100
NC_015772.1/15405124-15405386        GTCAACGTTG TTGTCGTCGA TTCTCCTGCA TCTCCTTGGC CTCCGAGTAC 
NT_176638.1/547449-547184            GTCAACGTTG TTGCCGTCGA TTCTCCTGCA TCTCCTTGGC CTCCGAGTAC 


                                     101                                                150
NC_015772.1/15405124-15405386        TCGTCGTCAT CGTCACCATC GTTATCGTCG TCATTGT--- CGTCATCGTC 
NT_176638.1/547449-547184            TCGTCGTCAT CGTCACCATC GTTATCGTCG TCATTGTCGT CGTCATCGTC 


                                     151                                                200
NC_015772.1/15405124-15405386        ATCCTCGTCA TCGTCAACGT CGGACCTCGA ACGTTCGGCC AATAAGGGTG 
NT_176638.1/547449-547184            ATCCTCGTCA TCGTCAACGT CGGACCTCGA ACGTTCGGCC AATAAGGGTG 


                                     201                                                250
NC_015772.1/15405124-15405386        GCGGAATAGT GGCCACGTCG AAGCTTGAGT CGGTACTCGA AATAATCTGA 
NT_176638.1/547449-547184            GCGGAATAGT AGCCACATCA AAGCTTGAGT CAGTACTCGA AATAATCTGA 


                                     251                                                300
NC_015772.1/15405124-15405386        CCATCCTTTA CCTCGA 
NT_176638.1/547449-547184            CCATCCTTCA CCTCGA 


NoName   MSF: 2  Type: N  Fri Apr 21 09:33:09 2017  Check: 00 ..

 Name: NC_015772.1/15766844-15767225        Len:    433  Check:  9220  Weight:  1.00
 Name: NT_176638.1/177021-176589            Len:    433  Check:  8865  Weight:  1.00

//


                                     1                                                   50
NC_015772.1/15766844-15767225        TAAACCATGT CCGATTCCCC AATTTTGTGA TGATACTCCT CCTTGCAGGA 
NT_176638.1/177021-176589            TAAACCTTGT CCGATTCCCC AACTTTGTGA TGACACTCCT CCTTGCAGAA 


                                     51                                                 100
NC_015772.1/15766844-15767225        CAGCAGACAG GCCTTGTACT CCGCCTTGAA TTCCACCTTG TTGTGTACCC 
NT_176638.1/177021-176589            CAGCAGACAG GCCTTGTACT CCGCCTTGAA TTCCGCCTTG TTGTGTACCC 


                                     101                                                150
NC_015772.1/15766844-15767225        TGGACTCCTT GAACACCTTG GACGCCAGCT ACACCTTGAA CGCCAGCTAC 
NT_176638.1/177021-176589            TGAACTCCTT GAACACCTTG GACGCCAGCT ACACCTTGAA CACCAGCTGC 


                                     151                                                200
NC_015772.1/15766844-15767225        ACTTTGGACT CCTTGAACAC CTTGGACACC AGTTACACCT TGAACGCTAG 
NT_176638.1/177021-176589            GCTTTGGACT CCTTGAACAC CTTGGACACC AGCTACACCT TGAACGCCAG 


                                     201                                                250
NC_015772.1/15766844-15767225        CTACACCTTG GACGCCAGCT ACACCTTGGA TACCAGCTAC ACCTTGGACA 
NT_176638.1/177021-176589            CTACACCTTG GACGCCAGCT ACACCTTGGA CACCAGCTAC ACCTTGGACA 


                                     251                                                300
NC_015772.1/15766844-15767225        CCAGCTACAT CTTTG----- ---------- ---------- ---------- 
NT_176638.1/177021-176589            CCAGCTACGT TTTTGACGCC AGAAACAGCT TTGACGCCAG AGACACTTTT 


                                     301                                                350
NC_015772.1/15766844-15767225        ---------- GCACCTTGAA CACCTTGTGC ACCTTGTGCA CCCTGGAGAC 
NT_176638.1/177021-176589            GACACCTTGA ACACCTTGAA CACCTTGAGC ACCTTGTGCA CCCTGGAGAC 


                                     351                                                400
NC_015772.1/15766844-15767225        CTTGTGTACC AGCCAGACCA GATA------ GCAATCCTTG TTGTGCAGAT 
NT_176638.1/177021-176589            CTTGCGCACC AGCCAGACCA GATAGTGCTT GCAATCCTTG TTGTGCAGAT 


                                     401                                                450
NC_015772.1/15766844-15767225        TGGACGACAG ATTGAGCAAT GTGAGATGGA GAC 
NT_176638.1/177021-176589            TGGACGACAG ATTGGGCAAT GTGAGATGGA GAC 


NoName   MSF: 2  Type: N  Fri Apr 21 09:33:11 2017  Check: 00 ..

 Name: NC_015772.1/15768382-15768629        Len:    251  Check:  3782  Weight:  1.00
 Name: NT_176638.1/175449-175199            Len:    251  Check:  8814  Weight:  1.00

//


                                     1                                                   50
NC_015772.1/15768382-15768629        AGACACGAAC AACTGCGCTT GGTACATTTT GTTCACTGTG AACCATGACT 
NT_176638.1/175449-175199            AGACACGAAC AACTGCGCTT GGTACATTTT GTTCACTGTG AACCATGACT 


                                     51                                                 100
NC_015772.1/15768382-15768629        TTGTATTGGT AGGGTTGATG GTCTAATCTT TTGAGATAAG CCTTAACGTT 
NT_176638.1/175449-175199            TTGTATTGGT AGGGTTGATG GTCTAATCTT TTGAGATAAG CTTTAACGTT 


                                     101                                                150
NC_015772.1/15768382-15768629        TTGCTGTTGT TCCTGTTGTT GATC---TTG TTGCTGTTGT TGTTGTTGTT 
NT_176638.1/175449-175199            TTGCTGTTGT TCCTGTTGTT GATCTTGTTG TTGCTGCTGC TGTTGTTGTT 


                                     151                                                200
NC_015772.1/15768382-15768629        GTTGGTTAGA TTGTCCAGTA ACGCCGTTGA GGTCGATGTA ATAGTCGCTG 
NT_176638.1/175449-175199            GTTGGTTAGA TTGTCCAGTA ACGCCGTTGA GGTCGATGTA ATAGTCGCTG 


                                     201                                                250
NC_015772.1/15768382-15768629        AAGAGAGTGA CCAGCTGGCT AACATCGACG TTCTGGATGG TAACGCCAGG 
NT_176638.1/175449-175199            AAAAGAGTGA CCAGCTGGCT AACATCAACG TTCTGGATGG TAACGCCAGG 


                                     251                                                300
NC_015772.1/15768382-15768629        A 
NT_176638.1/175449-175199            A 


NoName   MSF: 2  Type: N  Fri Apr 21 09:33:11 2017  Check: 00 ..

 Name: NC_015772.1/15848554-15848873        Len:    320  Check:  9725  Weight:  1.00
 Name: NT_176638.1/97006-96742              Len:    320  Check:  7053  Weight:  1.00

//


                                     1                                                   50
NC_015772.1/15848554-15848873        AGTGAATTGA AAACATCAAA TTCTTTGGAG GAAGCTCCAT TCGCTCAGAA 
NT_176638.1/97006-96742              AGTGAATTGA AAACATCAAA TTCTTTGGAG GAAGCTCCAG TCGCTCAGAA 


                                     51                                                 100
NC_015772.1/15848554-15848873        CAATAAGGAA ACAAGTCATC TAAATCTTGT AATGGAAAAT AAGGAAGGTA 
NT_176638.1/97006-96742              CAATAAGGAA ACAAGTCATC TAAATCTGGT AATGGAAAAT AAG------- 


                                     101                                                150
NC_015772.1/15848554-15848873        AAAATAAGAA TATAAATAAA AGTCTGAATG AAACTTATTC AGAAAATAAG 
NT_176638.1/97006-96742              ---------- ---------- ---------- ---------- -GAAAATAA- 


                                     151                                                200
NC_015772.1/15848554-15848873        AGTGAAAATA GGAATATAAA TAAAAGTCTG AATGAAACTT ATTCGGAAAG 
NT_176638.1/97006-96742              -----AAATA AGAATATAAA TAAAAGTCTG AATGAAACTT ATTCAGAATA 


                                     201                                                250
NC_015772.1/15848554-15848873        TAAGAATCAA AATAAGAATA ACTGGCCAGA GATGCTAAAT ATTTTTGGAG 
NT_176638.1/97006-96742              TAAGAATGAA AATAAGAATA ACTGGCCGAA GATGCTAAAT ATTTTTGGAA 


                                     251                                                300
NC_015772.1/15848554-15848873        AAGTATGTGT CCTTAAAAAA TTGGCCAAAA ATAATTAACC TTAGATACCA 
NT_176638.1/97006-96742              AAGTATATGT CCTT-AAAAA TTGGCCAAAA ATAATTAACC TTAGATATCA 


                                     301                                                350
NC_015772.1/15848554-15848873        ACTCAGTGAT GTACAAATTA 
NT_176638.1/97006-96742              ACTCAGTGAT ATACAAACTA 


NoName   MSF: 2  Type: N  Fri Apr 21 09:33:12 2017  Check: 00 ..

 Name: NC_015773.1/370439-370670        Len:    238  Check:  1238  Weight:  1.00
 Name: NT_176906.1/391289-391520        Len:    238  Check:  1077  Weight:  1.00

//


                                 1                                                   50
NC_015773.1/370439-370670        ACCGCTACCG GTAAAACTTA ATCCTGGACT CAACAATCCT TGGTGTTGCT 
NT_176906.1/391289-391520        ACCGCTACCG GTAAAACTTA ATCCTGGACT CAACAGTCCT TGGTGTTGCT 


                                 51                                                 100
NC_015773.1/370439-370670        GTTGATGAGA AGAGGTCGTT GTGGCTTGCT GCTGCTGCGG CGGCGGTTGC 
NT_176906.1/391289-391520        GCTGCTGCG- -GCGGCGGTT GT----TGCT GCTGTTGCGG CGGCGGTTGC 


                                 101                                                150
NC_015773.1/370439-370670        TGCTGCTGAT GCTGCTGGTG CTGCT----- -GGTGCTGGT GTTGGTGCTG 
NT_176906.1/391289-391520        TGCTGCTGAT GCTGTTGGTG CTGCTGGTGC TGGTGCTGGT GTTGGTGCTG 


                                 151                                                200
NC_015773.1/370439-370670        TTGGTGTTGT TGCAACTGCA CCTGTATCTG TAGCTGTTGC AGCTGCGGTT 
NT_176906.1/391289-391520        TTGGTGTTGT TGCAACTGCA CCTGTATCTG TAACTGTTGC AACTGCGGTT 


                                 201                                                250
NC_015773.1/370439-370670        CTGATTGGTG TTGGTGGTTC TGATTAATGT GAAGCGCG 
NT_176906.1/391289-391520        CTGAGTGGTG TTGAGGGTTC TGATTAATGT GAAGCGCG 


NoName   MSF: 2  Type: N  Fri Apr 21 09:33:12 2017  Check: 00 ..

 Name: NC_015773.1/1465715-1465946        Len:    238  Check:  636  Weight:  1.00
 Name: NT_176906.1/1493156-1493393        Len:    238  Check:  4453  Weight:  1.00

//


                                   1                                                   50
NC_015773.1/1465715-1465946        CGACGTTTAT TTTATCTCGT CTAAGCAACA GCAATCTTCG AAATCAAGCG 
NT_176906.1/1493156-1493393        CGACGTTTAT TTTATCTCGT CTAAGCAACA GCAATCTTCG AAATCAAGCG 


                                   51                                                 100
NC_015773.1/1465715-1465946        GCATGTGTAT GCAACAGCAG TCACAGCAGC CGCAGCAGCC GCAGCAATCG 
NT_176906.1/1493156-1493393        GCATGTGTAT GCAACAGCAG TCACAGCAGC CGCAGCAATC GCAACAGCAA 


                                   101                                                150
NC_015773.1/1465715-1465946        CAACAGCAA- -----CAACA GCAACAACAA CAACAACAAT CCAGACGGCC 
NT_176906.1/1493156-1493393        CAACAGCAGC AACAACAACA ACAACAACAA CAACAACAAT CCAGACGGCC 


                                   151                                                200
NC_015773.1/1465715-1465946        GAAGACGCTT CAGAGAGGGG CAACGACTCC GAATGCAAAT CCCTCGTCTT 
NT_176906.1/1493156-1493393        AAAGACGCTT CAGAGGGGGG CAACGACCCC GAATGCAAAT CCCTCGTCTT 


                                   201                                                250
NC_015773.1/1465715-1465946        CGAACCACGA CTTCTGTATC AGTCCCGACA CGAAACTA 
NT_176906.1/1493156-1493393        CGAACCACGA CTTCTGCATC AGTCCCGACA CGAAACTA 


NoName   MSF: 2  Type: N  Fri Apr 21 09:33:13 2017  Check: 00 ..

 Name: NC_015774.1/5119184-5119435        Len:    252  Check:  150  Weight:  1.00
 Name: NT_177768.1/29191-29439            Len:    252  Check:  3737  Weight:  1.00

//


                                   1                                                   50
NC_015774.1/5119184-5119435        CATGCGTGAG AGTACAAGTT GACCAACCTG CATGTAAGAC TGCTTCATGG 
NT_177768.1/29191-29439            CATGCGTGAG AGTACAAGTT GACCAACCTG CATGTAAGAC TGCTTCATGG 


                                   51                                                 100
NC_015774.1/5119184-5119435        TCGTTACAGG GTTGTTGTGA GTGTGCGATT GCGACGTATA ATAACCGGCC 
NT_177768.1/29191-29439            TCGTTACAGG GTTGTTGTGA GTGTGCGATT GCGACGTATA ATAACCGGCC 


                                   101                                                150
NC_015774.1/5119184-5119435        TGATGATGGT AATGGTGATG ATGTTGGTGA TGATGATGAT GATGATGGTG 
NT_177768.1/29191-29439            TGATGATGGT AATGGTGATG ATGTTGG--- TGATGATGAT GATGATGGTG 


                                   151                                                200
NC_015774.1/5119184-5119435        ATACGATGGA TGCTGTTGCC TCCACCATTG ACCGCTTGCA CCGGAATCCT 
NT_177768.1/29191-29439            ATACGATGGA TGCTGTTGCC TCCACCATTG ACCGCTTGCA CCGGAATCCT 


                                   201                                                250
NC_015774.1/5119184-5119435        CAACCGCTTG TACCCCTTGC CCGACCTGGC CCCCTCCTCC CACGCCCACG 
NT_177768.1/29191-29439            CAACCGCTTG TACCCCTTGC CCGACCTGGC CCCCTCCTCC CACGCCCACG 


                                   251                                                300
NC_015774.1/5119184-5119435        CG 
NT_177768.1/29191-29439            CG 


NoName   MSF: 2  Type: N  Fri Apr 21 09:33:13 2017  Check: 00 ..

 Name: NC_015774.1/5136282-5136597        Len:    317  Check:  6249  Weight:  1.00
 Name: NT_178169.1/5186-5471              Len:    317  Check:  4598  Weight:  1.00

//


                                   1                                                   50
NC_015774.1/5136282-5136597        AAATGTCGTA TGTCGTGTTA CCAAGGGTAC GTCTTCAATC CAGTAATCAG 
NT_178169.1/5186-5471              AAATGTCGTA TGTCGTGTTA TCAAGGGTAC GTCTTCAATC CATTAATCGG 


                                   51                                                 100
NC_015774.1/5136282-5136597        CTCGTGCGAT CTACCTAAGA ATGTTCCCAA CTGCCACGAT TATGTATCTT 
NT_178169.1/5186-5471              CGCGTGCGAT CTACCTAGGA ACGTTCCCAA CTGCCACGAT TATATA---- 


                                   101                                                150
NC_015774.1/5136282-5136597        CAACTACGTC TACGACATGG CGCCCGCCTA CAACTACGTC TACGACATGG 
NT_178169.1/5186-5471              ---------- ---------- ------CCTA CCCCTACGAC TACGACATGG 


                                   151                                                200
NC_015774.1/5136282-5136597        CGCCCGCCTA CAACTACGTC TACGACATGG CGCCCGCCTA CAACTACGTC 
NT_178169.1/5186-5471              CACCCGCCTG CAACCACGTC TACGACATGG CGCCCGCCTG CAACCACGTC 


                                   201                                                250
NC_015774.1/5136282-5136597        TACGACATGG CGCCCGATCA ATTGCCCGGA AGGA-AGCCA ACAGCATCAC 
NT_178169.1/5186-5471              TACGACATGG CGCCCGACCG GTTGCCCGGA AGGAGAAATA AC-GCATCAC 


                                   251                                                300
NC_015774.1/5136282-5136597        GAGTGTAACT GCGATGCATA TTACTTATGT CGGAACGGAC AATACCAATG 
NT_178169.1/5186-5471              GACTGTAACT GCTATGCATA TTACGTATGT CGGAACGGAC AATACCAATG 


                                   301                                                350
NC_015774.1/5136282-5136597        GATGAGATGT CCCGCAG 
NT_178169.1/5186-5471              GATGAGATGT CCCACAG 


NoName   MSF: 2  Type: N  Fri Apr 21 09:33:14 2017  Check: 00 ..

 Name: NC_015774.1/5150160-5150409        Len:    256  Check:  6147  Weight:  1.00
 Name: NT_178641.1/3554820-3554565        Len:    256  Check:  3460  Weight:  1.00

//


                                   1                                                   50
NC_015774.1/5150160-5150409        TGGACAGAAA GTGATCAGGC AATGTCCTCG AAATCTAGTG TTCGATCGTA 
NT_178641.1/3554820-3554565        TGGACAGAAA GTGATAAAGC GCTGTCCTCG AAATCTAGTA TTCGACCATA 


                                   51                                                 100
NC_015774.1/5150160-5150409        TAAATCAGAT TTGTGACTAT CAAGAAAATG TACATTGCAT ACCCTCAACT 
NT_178641.1/3554820-3554565        TAAATCAGAT TTGTGACTAT CAAGAAAATG TACATTGCAT ACCCACAACT 


                                   101                                                150
NC_015774.1/5150160-5150409        ACGAGCACGA CCACGACCAC GACCACG--- ---ACCACGA CCACGACCAC 
NT_178641.1/3554820-3554565        ACGAGCATAA CCACGCCCAC AACTACGAGC ATAACCACGC CCACAACTAC 


                                   151                                                200
NC_015774.1/5150160-5150409        GACCACAACT ACGGTCCGGC CCTATTGCAT TGAAGGAGAG CGAAGGTATC 
NT_178641.1/3554820-3554565        CACTACCACT ACGAAGCCGT CCTTTTGCAT TGAAGGACAG CGAAAACCTC 


                                   201                                                250
NC_015774.1/5150160-5150409        ACGAATGTCA ATGCAATGAA TATTACGAAT GTCACGGCGG ACGATACGAA 
NT_178641.1/3554820-3554565        ACGAGTGTCA ATGCAGTGAG TATTACGAAT GTCACCACGA ACGATACCAA 


                                   251                                                300
NC_015774.1/5150160-5150409        TGGTTC 
NT_178641.1/3554820-3554565        TGGTTC 


NoName   MSF: 2  Type: N  Fri Apr 21 09:33:14 2017  Check: 00 ..

 Name: NC_015774.1/5170123-5170390        Len:    286  Check:  471  Weight:  1.00
 Name: NT_178641.1/3533123-3532838        Len:    286  Check:  6531  Weight:  1.00

//


                                   1                                                   50
NC_015774.1/5170123-5170390        AAACCGGTAA GCTCAACCAC GGAAACCGTG ATTGCTCAAA AATTCACAAC 
NT_178641.1/3533123-3532838        AAACCAATAA GTTCAACCAC GGAAACCGTG ATTGCTCAAA AATTCACAAC 


                                   51                                                 100
NC_015774.1/5170123-5170390        CATCGCCACA ACGAGGCCTA CCCAAAAGGT GAAACCTACG ACGGTTAGAA 
NT_178641.1/3533123-3532838        CATCGCCACA ACGAGGCCTA CCCAAAAGGT GAAACCTACG ACGGTTAGAA 


                                   101                                                150
NC_015774.1/5170123-5170390        CAACGACTCC GAAGCCGTTA AC-------- ---------- GACTACTCCA 
NT_178641.1/3533123-3532838        CAACGACTCC GAAGCCGTTA ACTACTCCGA AGCCGTTAAC GACTACTCCG 


                                   151                                                200
NC_015774.1/5170123-5170390        AAGCCGTTAA CAACTACTCC AAAGCCGTTA ACAACTGTTC CGAGGCCAAA 
NT_178641.1/3533123-3532838        AAGCCGTTAA CAACTACTCC AAAGCCGTTA ACAACTGTTC CAAAGCCAAA 


                                   201                                                250
NC_015774.1/5170123-5170390        ACCAACGAAG ATCAGCACGA CGACTCCGAG CCTGATATCC AAGCCCGACT 
NT_178641.1/3533123-3532838        ACCAACGAAG ATCAGCACGA CGACTCCGAG CCTGATATCC AAGCCCGACT 


                                   251                                                300
NC_015774.1/5170123-5170390        ACGCAACGAC CACCGAAAAA ACAGGATCTT TGTCGT 
NT_178641.1/3533123-3532838        ACGCAACAAC CACCGAAAAA ACTGGATCTT TGTCGT 


NoName   MSF: 2  Type: N  Fri Apr 21 09:33:17 2017  Check: 00 ..

 Name: NC_015774.1/6260293-6260571        Len:    282  Check:  281  Weight:  1.00
 Name: NT_178641.1/2417629-2417348        Len:    282  Check:  1066  Weight:  1.00

//


                                   1                                                   50
NC_015774.1/6260293-6260571        GTGCCCACCA ATCGGCTGGT ATGGTGATCT GTGCCAAACA GACTCCGTTC 
NT_178641.1/2417629-2417348        GTGCCCACCA ATCGGCTGGT ATGGTGATCT GCGCCAAACA GACTCCGTTC 


                                   51                                                 100
NC_015774.1/6260293-6260571        TCTCCATCGG GGCTGCACGC TGCCGTTAGC GCGGAAGCGG ACGAAGAACT 
NT_178641.1/2417629-2417348        TCTCCATCGG GGCTGCACGC TGCCGTTAGC GCGGAAGCGG ACGAAGAACT 


                                   101                                                150
NC_015774.1/6260293-6260571        AGAGGAAGAG GAAGAAGAGG AGGAAGAGGA GGA---GGAA GATGAAGAGG 
NT_178641.1/2417629-2417348        AGAGGAAGAG GAAGAAGAGG AGTACGAGGA GGAAGAGGAA GAGGAAGAGG 


                                   151                                                200
NC_015774.1/6260293-6260571        AAGAAGAAGA AGAAGAAGAC GAGGAAGAGG AATAGGGTCT GCCATTGTTG 
NT_178641.1/2417629-2417348        AAGAGGAAGA AGAAGAAGAC GAGGAAGAGG AATAGGGTCT GCCGTTGTTG 


                                   201                                                250
NC_015774.1/6260293-6260571        TTTCTGTTAG CAGTGCTCCT CGATGGAGCG GCCAAGCTCG CGTGCAGGAC 
NT_178641.1/2417629-2417348        TTCCTGTTGG CAGTGCTCCT CGATGGAGCG GCCAAGCTCG CGTGCAGGAC 


                                   251                                                300
NC_015774.1/6260293-6260571        CACACAGACT CTTTGATGTC GAGCGAGAAG CA 
NT_178641.1/2417629-2417348        CACACAGACT CTTTGATGTC GAGCGAGAAG CA 


NoName   MSF: 2  Type: N  Fri Apr 21 09:33:19 2017  Check: 00 ..

 Name: NC_015774.1/6335051-6335318        Len:    277  Check:  6300  Weight:  1.00
 Name: NT_178641.1/2340755-2340479        Len:    277  Check:  5116  Weight:  1.00

//


                                   1                                                   50
NC_015774.1/6335051-6335318        ATACGAGATC CCGCTGGATC TAAGCAGCGG TGGAGCGGTT CACAATAACG 
NT_178641.1/2340755-2340479        ATACGAGATC CCACTGGATC TAAGCAGCGG TGGAGCGGTT CACAATAACG 


                                   51                                                 100
NC_015774.1/6335051-6335318        TTCTCGATCT GTCTGCGAAT TTATCGGTCG GTAATTATTC CTCGTCCCCT 
NT_178641.1/2340755-2340479        TTCTCGATCT GTCTGCGAAT TTATCGGTCG GTAATTATTC CTCGTCCCCT 


                                   101                                                150
NC_015774.1/6335051-6335318        TCCTCTTCGT CGTCCTCTTC ACCTTCGTCC TCTTTGTCGT CGTCGTCGTC 
NT_178641.1/2340755-2340479        GCCTCTTCGT CGTCCTCTTC ACCTTCGTCC TCTTTGTCGT CGTCGTCGTC 


                                   151                                                200
NC_015774.1/6335051-6335318        GTCCTCGTCG ---------T CGTCCTCGTC ATCCTGTTCC CTGTCCTTGT 
NT_178641.1/2340755-2340479        GTCGTCGTCG TCGTCGTCCT CGTCCTCGTC ATCCTGTTCC CTGTCCTTGT 


                                   201                                                250
NC_015774.1/6335051-6335318        TAAAACCAAG GCCATCGCGT CCATCGATCC CGACAGGAAA CTTACTGAGA 
NT_178641.1/2340755-2340479        TGAAACCAAG GCCATCGCGA CCATCGATCC CTACAGGAAA CTTACTAAGA 


                                   251                                                300
NC_015774.1/6335051-6335318        GGAAAAGCGA AAGACTTGGA GCAACGA 
NT_178641.1/2340755-2340479        GGAAAAGCGA AAGACTTGGA GCAACGA 


NoName   MSF: 2  Type: N  Fri Apr 21 09:33:21 2017  Check: 00 ..

 Name: NC_015775.1/1544526-1544824        Len:    321  Check:  9274  Weight:  1.00
 Name: NT_176656.1/273897-273577          Len:    321  Check:  5339  Weight:  1.00

//


                                   1                                                   50
NC_015775.1/1544526-1544824        CCGGGCTTCT CGCGAAGGCC TCAAAATTTC GGACGCGACG GCGGCCCTGG 
NT_176656.1/273897-273577          CCGGGCTTCT CGCGAAGGCC TCAAAATTTC GGACGCGACG GCGGCCCTGG 


                                   51                                                 100
NC_015775.1/1544526-1544824        ACCTACGTGC CCAGACGCAA ACCC------ ---------- ---AACCCGA 
NT_176656.1/273897-273577          ACCTACGTGC CCAGACGCAA ACCNNNNNNN NNNNNNNNNN NNNAACCCGA 


                                   101                                                150
NC_015775.1/1544526-1544824        CTTTGGCTTG GACCACCACC AACAACAGAA TCACCATCAA CACCAACAGC 
NT_176656.1/273897-273577          CTTTGGCTTG GACCACCACC AACAGCAGAA TCACCATCAA CACCAACAGC 


                                   151                                                200
NC_015775.1/1544526-1544824        AGCAGCAGCA ---ACAACAA CAGCAGCAGC AGCACCAACA GCACCAGCAG 
NT_176656.1/273897-273577          AGCAGCAGCA GCAACAACAA CAGCAGCAGC AGCACCAGCA GCACCAGCAG 


                                   201                                                250
NC_015775.1/1544526-1544824        CAGCAACATC AGCAGCAGCA GGGCCAAAAT CCAGATTCGC GACCACACCA 
NT_176656.1/273897-273577          CAGCAACATC AGCAGCAGCA GGGCCAAAAT CCAGATTCGC GACCACACCA 


                                   251                                                300
NC_015775.1/1544526-1544824        TCACCTTCAG CAGCATCATC ATCATCAGCA TCATCCCGGA AATCATCTCC 
NT_176656.1/273897-273577          TCACCTTCAG CAGCATCATC ATCATCAGCA TCATCCCGGA AATCATCTCC 


                                   301                                                350
NC_015775.1/1544526-1544824        ACTCTGGCGA TTCGGGGGGT G 
NT_176656.1/273897-273577          ACTCTGGCGA TTCGGGGGGT G 


NoName   MSF: 2  Type: N  Fri Apr 21 09:33:22 2017  Check: 00 ..

 Name: NC_015775.1/1700364-1700601        Len:    238  Check:  3096  Weight:  1.00
 Name: NT_176656.1/103840-103606          Len:    238  Check:  768  Weight:  1.00

//


                                   1                                                   50
NC_015775.1/1700364-1700601        TCGCGTATTG TTGTTCGTGC TGTTGCTGGC GCGTTGCAAC TGGCTCATCG 
NT_176656.1/103840-103606          TCGCGTATTG TTGTTCGTGC TGTTGCTGGC GCGTTGCAAC TGGCTCATCG 


                                   51                                                 100
NC_015775.1/1700364-1700601        TGCAGAAACG TTGCTGCTGC GTAGCCAGAT GGTTCGCTCG TTGATGATGT 
NT_176656.1/103840-103606          TGCAGAAACG TTGCTGCTGC GTGGCCAGAT GGTTCGCTCG TTGATGATGT 


                                   101                                                150
NC_015775.1/1700364-1700601        TGCTGCTGTT GCTGTTGCTG CTGCTGCTGC TGCTGCTGGA GGATGGCGCA 
NT_176656.1/103840-103606          TGATGATGTT GCTG---CTG TTGCTGTTGC TGCTGCTGGA GGATGGCGCA 


                                   151                                                200
NC_015775.1/1700364-1700601        AAGTGCCGCC GGTGGGAACG CGCCCGGAGA CTGACGTGAC TCTTGAGTGG 
NT_176656.1/103840-103606          AAGTGCCGCC GGTGGGAACG CGCCCGGAGA CTGACGTGAC TCTTGAGTGG 


                                   201                                                250
NC_015775.1/1700364-1700601        CACGAAGGCT TCTCGCGCAT GTCTCCCGAT CGTGGCTA 
NT_176656.1/103840-103606          CACGAAGGCT TCTCGCGCAT GTCTCCCGAT CGTGGCTA 


NoName   MSF: 2  Type: N  Fri Apr 21 09:33:23 2017  Check: 00 ..

 Name: NC_015775.1/2718748-2719153        Len:    432  Check:  2749  Weight:  1.00
 Name: NT_179755.1/6078-5649              Len:    432  Check:  995  Weight:  1.00

//


                                   1                                                   50
NC_015775.1/2718748-2719153        GCTTTCCGGT TGCTTCGTTG TAGTATTAAT TTCAGCTTGG TTAAACAGGA 
NT_179755.1/6078-5649              GCTTTCCTGT TGCTTCGTTG TAGTATTGCT CGCAGCTTTT CTAAACAGGT 


                                   51                                                 100
NC_015775.1/2718748-2719153        TTGTGTGATT AAATTGCTTG TGTG------ -TATTTC--- ----GCTTGT 
NT_179755.1/6078-5649              ATATTTAGTT AAA-TCCATG TATGGCTCAG ATATGTCCGT TGATGCTCGT 


                                   101                                                150
NC_015775.1/2718748-2719153        G-----TCTT CCAAGTGTGT ------TTCG CTTCTGGGTT CTGGTTGTAT 
NT_179755.1/6078-5649              GAATCCACTC TGAATTGTGT GCGTAAATCG CTTCTGGCTC GTGGGTGTAA 


                                   151                                                200
NC_015775.1/2718748-2719153        TTCGCTTGTG TATGGTCGGT GCGTTTGGCT TGTAGATGGT CGATGTATTT 
NT_179755.1/6078-5649              TTCCATTCTC GTTTCTGGGA GTATTTGGCT GATGGATGGT CGGTGTATTT 


                                   201                                                250
NC_015775.1/2718748-2719153        GGCTTGAGGA TGGTGCTTGT ATTTCGCTTG TGGGTTCTGG TTGTACCTGG 
NT_179755.1/6078-5649              GGCTTGTGGA TGGTCGGTGT ATTTCGTTTG TGGTTTCCGG ATGTATTTCT 


                                   251                                                300
NC_015775.1/2718748-2719153        CTTATGGATT GTCGGTGCAT TTCGCTTATA GGTTCTGGGT GTATTGCGCT 
NT_179755.1/6078-5649              CTTGTGGTTT CTGGGAGTAT TTCGCTTGTG GTTTCTGGGT GTATTTCGCT 


                                   301                                                350
NC_015775.1/2718748-2719153        TGTAGATGGT CGATGTATTT GGCTTGTGGG TGATCGTCGT ATTTGGCTTG 
NT_179755.1/6078-5649              TGTGGTTTCT GGTTGTGTTT CGCTTTTTGC TTCTGGATGT ATTTCTCTTG 


                                   351                                                400
NC_015775.1/2718748-2719153        TAGATGGTTG G-TATATTTC GTTTGTGGCA GATAGGAGTA TTTCGCGTAT 
NT_179755.1/6078-5649              T-GATTTCTG GAGGTATTTT GCTTGTGGAT GGTCGGTTTA TTTGGCTTGT 


                                   401                                                450
NC_015775.1/2718748-2719153        GGATCGTCCG TACATTTGTT CTGTGGATGA TC 
NT_179755.1/6078-5649              GGATGGTCGG TTTATTTGGC TTGTGGATGA TC 


NoName   MSF: 2  Type: N  Fri Apr 21 09:33:24 2017  Check: 00 ..

 Name: NC_015775.1/2926602-2926864        Len:    263  Check:  8417  Weight:  1.00
 Name: NT_176446.1/426638-426382          Len:    263  Check:  1591  Weight:  1.00

//


                                   1                                                   50
NC_015775.1/2926602-2926864        CCTGATTATA TGGTTCTGAG GTAGGTACGT AGGTCGTGTA TGGTTGAGCT 
NT_176446.1/426638-426382          CCTGATTATA CGGTTCTGAG GTAGGTACGT AGGTCGTGTA TGGTTGAGCT 


                                   51                                                 100
NC_015775.1/2926602-2926864        GTTTGGTTGT GATTGCAAAT TTGCACTGTC GACGATGATT TGACTAGAGT 
NT_176446.1/426638-426382          GCTTGGTTGT GATTGCAAGT TTGCACTGTC GACGATGATT TGACTAGAGT 


                                   101                                                150
NC_015775.1/2926602-2926864        TTGTTGCTGC TGCGGCTGTT GTTGTTGTTG TTGTTGTTGC GGTTGTTGTT 
NT_176446.1/426638-426382          TTGTTGCTGC TGCGGCTGTT GTTGTTGTTG CTGTT----- -GTTGTTGTT 


                                   151                                                200
NC_015775.1/2926602-2926864        GTTGCGGTTG TTGCAATGAT CCTGGATTCT GTTGAGGTGG CGGCGTGAAC 
NT_176446.1/426638-426382          GTTGCGGTTG TTGCAATGAT CCTGGATTCT GTTGAGGTGG CGGCGTGAAC 


                                   201                                                250
NC_015775.1/2926602-2926864        GGTAAACTCG GTGATGTCGC CGAGTTCGTC ACATGAGTCA CTGCTGTTGT 
NT_176446.1/426638-426382          GGCAAACTCG GTGATGTCGC CGAGTTCGTC ACATGAGTCA CTGCTGTTGT 


                                   251                                                300
NC_015775.1/2926602-2926864        GTTACCACCG TTG 
NT_176446.1/426638-426382          GTTACCACCG TTG 


NoName   MSF: 2  Type: N  Fri Apr 21 09:33:24 2017  Check: 00 ..

 Name: NC_015775.1/8546719-8546979        Len:    261  Check:  8435  Weight:  1.00
 Name: NT_177333.1/314922-315152          Len:    261  Check:  9450  Weight:  1.00

//


                                   1                                                   50
NC_015775.1/8546719-8546979        TCACGAAGTC GAAATCGGTC ACACAGATGT CACCGTGCAC TACCAACTAC 
NT_177333.1/314922-315152          TCATGAAGTC GAAATCGGTC ACACAGATCT CACCGTGCAC TACCAACTAC 


                                   51                                                 100
NC_015775.1/8546719-8546979        CGCGAATTCA CTTGGTCGAT GCTTCGTAGA AACGATCCAG CGCATTCTAC 
NT_177333.1/314922-315152          CGCGAATTCA CTTGGTCGAT GCTTCGTAGA AACGATCCAG CGCATTGTAC 


                                   101                                                150
NC_015775.1/8546719-8546979        TTCTCCACGT AATAAATCTC AGGGTCTCAA TTCTCCACGT AATAAATCTC 
NT_177333.1/314922-315152          TTCTCCACGT AATAAATCTC AGG------- ---------- ---------- 


                                   151                                                200
NC_015775.1/8546719-8546979        AGAGTCTCAA TAAAACTCAT GACGCTGTTG TTTATAAAGC CCCTACGCAA 
NT_177333.1/314922-315152          ---ATCTCAA TAAAACTCAT GACAGTGTTG TTTATAAAAG CCCTACGCAA 


                                   201                                                250
NC_015775.1/8546719-8546979        CCCAAGCTGG ACCCGAATGA TGTACCGCCC CAGAAACTAT CCCAAGAAGC 
NT_177333.1/314922-315152          CCAAAGCTGG ACCCGAATGA TATACCGCCC CAGAAACTAT CCCAAGAAGC 


                                   251                                                300
NC_015775.1/8546719-8546979        ATTTAGGTAC G 
NT_177333.1/314922-315152          ATTTAGGTAC G 


NoName   MSF: 2  Type: N  Fri Apr 21 09:33:26 2017  Check: 00 ..

 Name: NC_015776.1/1263650-1263899        Len:    253  Check:  7442  Weight:  1.00
 Name: NT_176554.1/1028971-1028722        Len:    253  Check:  7812  Weight:  1.00

//


                                   1                                                   50
NC_015776.1/1263650-1263899        GCAAGCGTTC CGGTAGCGCA CCGGCTAGTC CTCGTCGGCT TAGACTGACT 
NT_176554.1/1028971-1028722        GCAAGCGTTC CGGTAGCGCA CCGGCTAGTC CTCGTCGGCT TAGACTGACT 


                                   51                                                 100
NC_015776.1/1263650-1263899        TCAACATCGA CTGCCTCCTC TTCGCTGAAT CACCAACATC GAAGAAAGGG 
NT_176554.1/1028971-1028722        TCAACATCGA CTGCCTCCTC TTCGCTGAAT CACCAACATC GAAAAAAGGG 


                                   101                                                150
NC_015776.1/1263650-1263899        TCATCATCAT CATCATCATC ATCACCATCA CCATCATCAC CACCATCATC 
NT_176554.1/1028971-1028722        TCATCATCAT CATCATCATC A---CCATCA CCATCATCAC CACCATCATC 


                                   151                                                200
NC_015776.1/1263650-1263899        ---GTAAGAG GCACGATTCC GCTCCGTGCA ACGACTTCAT TGCAGACCCT 
NT_176554.1/1028971-1028722        ATCGTAAGAG GCACGATTCC GCTCCGTGCA ACGACTTCAT TGGAGACGCT 


                                   201                                                250
NC_015776.1/1263650-1263899        ACGGAACATC ACGAACATAA TGTCCATCAC GGTGAGTATC GTTAATTTGG 
NT_176554.1/1028971-1028722        ACGGAACATC ACGAACATAA TGTCCATCAC GGTAAGTATC GTTAATTTTG 


                                   251                                                300
NC_015776.1/1263650-1263899        TAC 
NT_176554.1/1028971-1028722        TAC 


NoName   MSF: 2  Type: N  Fri Apr 21 09:33:26 2017  Check: 00 ..

 Name: NC_015776.1/3454440-3454692        Len:    256  Check:  2350  Weight:  1.00
 Name: NT_176871.1/1395971-1395716        Len:    256  Check:  5922  Weight:  1.00

//


                                   1                                                   50
NC_015776.1/3454440-3454692        CTACCCGGAC TTACACAATC TCTACGCCGT ATCAACTGAG AAAAAAAGTG 
NT_176871.1/1395971-1395716        CTACCCGGAC TTACACAATC TCTACGCCGT ATCAACTGAG AAAAAAAGTG 


                                   51                                                 100
NC_015776.1/3454440-3454692        CCTGTGATAG TAAGCTTATA GTAGATCATT CGAGCCAGAA GACTCAACAG 
NT_176871.1/1395971-1395716        CCTGTGATAG TAAGCTTATA GTAGATCATT CGAGCCAGAA GACTCAACAG 


                                   101                                                150
NC_015776.1/3454440-3454692        CAGCAGCAGC AGCA---ACC GCAGCAACAA CAACAGCAGC AGCCACAACA 
NT_176871.1/1395971-1395716        CAGCAGCAGC AGCAGCAACC GCAGCAACAA CAACAGCAGC AGCCACAACA 


                                   151                                                200
NC_015776.1/3454440-3454692        GCAGCAAAAG GAATACGATG CGGTGAGCGG ACTGGTTGTG CAACTGCAGC 
NT_176871.1/1395971-1395716        GCAGCAAAAG GAATACGATG CGGTGAGCGG ACTGGTTGTG CAACTGCAGC 


                                   201                                                250
NC_015776.1/3454440-3454692        GGGGCTACAA CATCGGGAAC AGCAGGTCCG GCGAGCAGAC CAACAGCCAG 
NT_176871.1/1395971-1395716        GGGGCTACAA CATCGGGAAC AACAGGTCCG GCGAGCAGAC CAACAGCCAG 


                                   251                                                300
NC_015776.1/3454440-3454692        CAATCG 
NT_176871.1/1395971-1395716        CAAACG 


NoName   MSF: 2  Type: N  Fri Apr 21 09:33:27 2017  Check: 00 ..

 Name: NC_015776.1/5095318-5095587        Len:    270  Check:  3392  Weight:  1.00
 Name: NT_177693.1/210620-210372          Len:    270  Check:  8799  Weight:  1.00

//


                                   1                                                   50
NC_015776.1/5095318-5095587        CTCGGTCCTC TGTGTGTTCT CTTACTTGGC CGTTGGGTTG GAGCAAAGAA 
NT_177693.1/210620-210372          CTCGGTCCTC TGTGTGTTCT CTTACTTGGC CGTTGGGTTG GGGCAAAGAA 


                                   51                                                 100
NC_015776.1/5095318-5095587        AGCAACAACA GAACCAACAG CAGCAGCCCC CGCGTCAATC CCAGCCCCAG 
NT_177693.1/210620-210372          AGCAACAACA GAACCAACAG CAGCAGCTCC CGCGTCAATC CCAGCCCCAG 


                                   101                                                150
NC_015776.1/5095318-5095587        CAACAGCAAC AGCAACAGCA ACCACAACAG CACCAACAAC AACCACAACA 
NT_177693.1/210620-210372          CCCCAGCAAC AGCAACAGCA ACCACAACAG CACCAACAAC AACCA----- 


                                   151                                                200
NC_015776.1/5095318-5095587        GCACCAACAA CAACCACAAC GTCAACAACC TCAGTCACAG CAACGTCAGC 
NT_177693.1/210620-210372          ---------- ------CAAC GTCAACAACC TCAGTCACAG CAACGTCAGC 


                                   201                                                250
NC_015776.1/5095318-5095587        AACCACAGCA GAAGCAACAA TATCAACAAC ACCAACAAAC ACAACAACGT 
NT_177693.1/210620-210372          AACCACAGCA GAAGCAACAA TATCAACAAC ACCAACAAAC ACAACAACGT 


                                   251                                                300
NC_015776.1/5095318-5095587        GCACAGTATC AGCAGCAACG 
NT_177693.1/210620-210372          GCACAGTATC AGCAGCAACG 


NoName   MSF: 2  Type: N  Fri Apr 21 09:33:27 2017  Check: 00 ..

 Name: NC_015776.1/10463976-10464231        Len:    256  Check:  3348  Weight:  1.00
 Name: NT_176439.1/1481706-1481949          Len:    256  Check:  3030  Weight:  1.00

//


                                     1                                                   50
NC_015776.1/10463976-10464231        TATTTCTTTC TCTACTGGAT AGTGAACCTT CTTTTCGACC GGATAGGGTA 
NT_176439.1/1481706-1481949          TATTTCTTTC TCTACTGGAT AGTGGACCTT CTTCTCGACC GGATAGGGTA 


                                     51                                                 100
NC_015776.1/10463976-10464231        CCTTCACGCT CTTTACGATC GTGACTTCCT TTACTTTGCC ACCTTCGTCG 
NT_176439.1/1481706-1481949          CCTTCACGCT CTTTACGATC GTGACTTCCT TTACTTTGCC ACCTTCGTC- 


                                     101                                                150
NC_015776.1/10463976-10464231        TAGCCACCAC CATAGCCTCC ACCAGAACCA CCGCCGTAGC CACCACCATA 
NT_176439.1/1481706-1481949          ---------- -ATAGCCTCC ACCAGAACCA CCGCCGTAGC CACCACCATA 


                                     151                                                200
NC_015776.1/10463976-10464231        GTCACCTCCT TCGTATCCAC CGCCATGGCC TCCCGACAGA GCGATCTCAT 
NT_176439.1/1481706-1481949          GTCACCTCCT TCGTATCCAC CGCCATGGCC TCCCGACAGA GCGATCTCAT 


                                     201                                                250
NC_015776.1/10463976-10464231        GTCCTCCGCC GTAGTCACCG CCTTCGATGC CTCCCTCGAG ATGACTGAGT 
NT_176439.1/1481706-1481949          GACCTCCGCC GTAATCACCG CCTTCGATGC CTCCCTCGAG ATGACTGAGT 


                                     251                                                300
NC_015776.1/10463976-10464231        CCTCGT 
NT_176439.1/1481706-1481949          CCTCGT 


NoName   MSF: 2  Type: N  Fri Apr 21 09:33:28 2017  Check: 00 ..

 Name: NC_015779.1/1930335-1930616        Len:    306  Check:  6059  Weight:  1.00
 Name: NT_177040.1/180902-181207          Len:    306  Check:  2416  Weight:  1.00

//


                                   1                                                   50
NC_015779.1/1930335-1930616        TTGAGGATAG GCCGTCTGTG TTCGACGTAA AACCAGAGCC TGGTCACCAT 
NT_177040.1/180902-181207          TTGAGGATAG GCCGTCTGTG TTCGACGTAA AACCAGAGCC TGGTCACCAT 


                                   51                                                 100
NC_015779.1/1930335-1930616        CAATTCAAGC AAGCGAGTCC GCATCATCAG CAACGCTGGG GACAGCCGAC 
NT_177040.1/180902-181207          CAATTCAAGC AAGCGAGTCC ACATCATCAG CAGCGCTGGG GACAACCGAC 


                                   101                                                150
NC_015779.1/1930335-1930616        TCAGAATCAG ---------- ---------- ----GTTCAG AACCAGGCGC 
NT_177040.1/180902-181207          TCAGAATCAG GTTCAGAATC AGGTTCAGAA TCAGGTTCAG AACCAGGTGC 


                                   151                                                200
NC_015779.1/1930335-1930616        AGAATCAAGT TCAGAATCAA GTTCAGAATC AAGTTCAGAA TCAGATCCAG 
NT_177040.1/180902-181207          AGAATCAAGT TCAGAGTCAA GTTCAGAATC AAGTTCAGAA TCAGATCCAG 


                                   201                                                250
NC_015779.1/1930335-1930616        AATCAGATGC CTCAACAATC GACAGGTGGC GGGTACATTA TACCAATTAT 
NT_177040.1/180902-181207          AATCAGGTGC CTCAACAATC GACAGGTGGC GCGTACATTA TACCAATTAT 


                                   251                                                300
NC_015779.1/1930335-1930616        GATCGAGGGA AGTGATAAGA AGCCTGCTGG TATACCTAGT TCGAATACCT 
NT_177040.1/180902-181207          GATCGAGGGA AGTGATAAGA AGCCTGCTGG TGTAGCTACT TCGAATAGCT 


                                   301                                                350
NC_015779.1/1930335-1930616        CGTACT 
NT_177040.1/180902-181207          CGTACT 


NoName   MSF: 2  Type: N  Fri Apr 21 09:33:28 2017  Check: 00 ..

 Name: NC_015779.1/1934801-1935037        Len:    237  Check:  1340  Weight:  1.00
 Name: NT_177040.1/185392-185613          Len:    237  Check:  6256  Weight:  1.00

//


                                   1                                                   50
NC_015779.1/1934801-1935037        GACTAAAAAT AGCTCCAGCA AAGAATCTTG CAACGAGGAC GAAAATTCTG 
NT_177040.1/185392-185613          GACTAAAAAT AGCTCGAGCA AAGAATCTTG CAACGAGGAC GAAAATTCTG 


                                   51                                                 100
NC_015779.1/1934801-1935037        AATCATCCTG TAAGAACAAT ATCGATTCTG GAACAGATGT TGAGCAACGA 
NT_177040.1/185392-185613          AATCATCCTG TAAGAACAAT GTCGATTCTG GAGCAGATGT TGAGCAACAA 


                                   101                                                150
NC_015779.1/1934801-1935037        GTGGAGGAGA ACGTGGAGGA GAACGTGGAG GATAACGCGC AGACCAGCGC 
NT_177040.1/185392-185613          GTGGAGGACA ACGTGGAG-- ---------- ---AAAACGC AGACCAGCAC 


                                   151                                                200
NC_015779.1/1934801-1935037        GTTTCCTCAT CAGCTGAGCG TGATTTACGA GGACGTGGAG CGTCCAGATT 
NT_177040.1/185392-185613          GTTTCCTCAT CAACTGAGCG TGATTTACGA GGACGTCGAG CGTCCAGATT 


                                   201                                                250
NC_015779.1/1934801-1935037        CTGAGAGTCC TAGACCCCGA GAGCCTAGAA GTGTGAA 
NT_177040.1/185392-185613          CCGAGAGTCC TAGAGCTCGA GGGCCTAGAA GTGTGAA 
