# Supplementary material for: Tandem Repeats Contribute to Coding Sequence Variation in Bumblebees (Hymenoptera: Apidae)
Source: Genome Biol Evol. 2018 Nov 6;10(12):3176–87. doi: 10.1093/gbe/evy244 (PMC6286909; doi:10.1093/gbe/evy244)
Supplement: Supplementary Data [file evy244_supp.zip › Supplementary file 4.txt]

NoName   MSF: 2  Type: P  Mon May  1 11:45:24 2017  Check: 00 ..

 Name: XP_012175697.1/7922-8762  Len:    841  Check:  1962  Weight:  1.00
 Name: XP_012241475.1/1-824      Len:    841  Check:  3908  Weight:  1.00

//


                          1                                                   50
XP_012175697.1/7922-8762  MDDWKQRVKI VLDQIYAVDP YYVQSNETRI VNQISYADIA AGRTSPSSRG 
XP_012241475.1/1-824      MDDWKQRVKI VLDQIYAVDP YYVQSNETRI VNQISYADIA AGRTSPSSRG 


                          51                                                 100
XP_012175697.1/7922-8762  SSPFRNPRDE VSSVPLSIQV LKPTVQLSRT VEAQKQPAIE PTGDNTPPNA 
XP_012241475.1/1-824      SSPFRNPRDE VSSVPLSIQV LKPTVQLSRT MEAQKQPAIE PTGDNTPANA 


                          101                                                150
XP_012175697.1/7922-8762  AIAETKMKEE QSRPEEQNEQ KEPEVRTEVR RRVSKVDSVD SRLRNQSRRS 
XP_012241475.1/1-824      AIAETKMKEE QSRPEEQNEQ KEPEVRTEVR RRVSKVDSVD SRLRNQSRRS 


                          151                                                200
XP_012175697.1/7922-8762  GSVRKDVRGP IRESPERNSS AEADNEISGS DTPRSVVEQR REPFVLKNTL 
XP_012241475.1/1-824      GSVRKDVRGP IRESPERNSS AEADNEISGS DASRSVVEQR KDPFVLKNTL 


                          201                                                250
XP_012175697.1/7922-8762  APKVERRGRS ASPIWMPGST SYADILRGNR QNSRSPSVET SKDAHVVGRE 
XP_012241475.1/1-824      APKVERRGRS ASPIWMPGST SYADILRGNR QNSRSPSVET GKDAHVVGRE 


                          251                                                300
XP_012175697.1/7922-8762  VGETVVEESS VETVQTETME FEVPKVEVKE GATAENAFME QPSEDVAVES 
XP_012241475.1/1-824      VAETVVEESS VETVQTEKME FEVAKVEVKE GATAENAFME QPSEDVAVES 


                          301                                                350
XP_012175697.1/7922-8762  YQQQPAEVVH EVVPEVESPV KTSEEPSETQ TSWADESIDE YVLLNEKSYE 
XP_012241475.1/1-824      YQQQPAEVVH EVVPEVESPV KTSEEPSETQ TSWTDESMDE YVLLNEKSYE 


                          351                                                400
XP_012175697.1/7922-8762  NVARPPVATQ QVPEVYNYIH PAIPELVGFI GSQIAYPVSS YVYMPAAPPQ 
XP_012241475.1/1-824      NVARPPVATQ QVPEVYNYIH PAIPELVGFI GSQIAYPVSS YVYMPAAPPQ 


                          401                                                450
XP_012175697.1/7922-8762  QMALPHYTES QIAFPSEPYV AQPSYIPEPE IYQQNQLQKH PQRHPHQTKF 
XP_012241475.1/1-824      QMALPHYTES QMAFPSEPYV AQPSYIPEPE IYQQNQLQKH PQRHPHQTKF 


                          451                                                500
XP_012175697.1/7922-8762  KIPPKTTPVV VQNVEEKCLP SRAQKPVDVE PVVQSNIQAA VQPAVQPAVQ 
XP_012241475.1/1-824      KIPPKTTPVV VQNVEEKCLP SRAQQPVDIE PVVQSNIQA- ---AAQPAVQ 


                          501                                                550
XP_012175697.1/7922-8762  TEEVSEPEKP VEPEQFMQQT IEQPVQQVAT PVAESTPIKT KSTISSESKT 
XP_012241475.1/1-824      AEEVSEPEKP VEPEQSMQQP IEQPVQQVST PVAESTPIKT KSTTSSESKT 


                          551                                                600
XP_012175697.1/7922-8762  FSYAQILSQG LSSKSTSTTN SQSSTTNSLS STTTTLISKQ AKERSRSPVN 
XP_012241475.1/1-824      FSYAQILSQG LSS------- KPTSTTSSQS STTVTLISKQ AKERSRSPVN 


                          601                                                650
XP_012175697.1/7922-8762  SATSSVHESS PPQEARQTRE STVSKPGSTW DISRRRETRK THQESPKTKI 
XP_012241475.1/1-824      SATSSVHESS PPQEARQIRE STVGKSANTW DISRRRETRK THQESPKTKI 


                          651                                                700
XP_012175697.1/7922-8762  PEKRARRGPE QPKASEVFQK PQKEKIRTNT EQQKQAFEFK DEITVEDLTA 
XP_012241475.1/1-824      PEKRARRGPE QPKASEVFQK PQKEKVRTST EQQKQVFEFK DEITVEDLTA 


                          701                                                750
XP_012175697.1/7922-8762  SPKVTPKSVK VEIRKEQVDD VKPEKKIDAE ETKKTEDHKQ DEKDVLEEKE 
XP_012241475.1/1-824      SPKVTPKSVK VEIRKEQVDD VKPEKRIDAE ETKKMEDHKQ DEKDVQEEKE 


                          751                                                800
XP_012175697.1/7922-8762  VDVQQRSRSQ EKKRKAKKKK PEKVDDEIEK ALKEIEDMDK HKKRDKSREQ 
XP_012241475.1/1-824      VDVQQRSRSQ EKKRKAKKKK PEKVDDEIEK ALKEIEDMDK HKKRDKSREQ 


                          801                                                850
XP_012175697.1/7922-8762  AKKDTVQAMV EKSKEESEKK NVKSNEKKKQ GKSKMEKIKD E 
XP_012241475.1/1-824      AKKDTVQATV EKSKEESEKK NVDA------ GSEQIKKTTD E 


NoName   MSF: 2  Type: P  Mon May  1 11:45:55 2017  Check: 00 ..

 Name: XP_003393234.1/1-118  Len:    119  Check:  2793  Weight:  1.00
 Name: XP_012247965.1/1-114  Len:    119  Check:  4624  Weight:  1.00

//


                      1                                                   50
XP_003393234.1/1-118  MLSISHRLSP IRRAI-ELSS SRYQEDSPVT SSVDFKVRER TSVVVVDELC 
XP_012247965.1/1-114  MLSISYRLSP IRRAVVELSS SRYQEDSPVT LSVDLKVRER TSVVVVDELC 


                      51                                                 100
XP_003393234.1/1-118  DSQVFLFCST TVFEKTNRGD RPQPEQPCRR IKIIRYEEEE EEEEEEEEEA 
XP_012247965.1/1-114  DSQVFLFCST TVFEKTNRGD RPQPEQPCRR IKIIRY---- -EEEEEEAAV 


                      101                                                150
XP_003393234.1/1-118  AASTLSRRQV LRAARVARA 
XP_012247965.1/1-114  AASTLSRRQV LRAARVARA 


NoName   MSF: 2  Type: P  Mon May  1 11:46:00 2017  Check: 00 ..

 Name: XP_012170755.1/147-318  Len:    172  Check:  2201  Weight:  1.00
 Name: XP_012248801.1/64-208   Len:    172  Check:  532  Weight:  1.00

//


                        1                                                   50
XP_012170755.1/147-318  VKIIGPVGPT VNNYGASNAA SFASSSASSP TYDYSTARPT TMGYNYPTPA 
XP_012248801.1/64-208   VKIIGPVGPT VNNYGASNAA SFASSSASSP TYDYSTARPT TIGYNYPTPA 


                        51                                                 100
XP_012170755.1/147-318  PPASYPAPAP PASYPAPAPP PGYPAPAPPP GYPAPAPPPS YPAPAPPPSY 
XP_012248801.1/64-208   PPASYPAPAP ---------- ---------- -------PPS YPAPAPPPSY 


                        101                                                150
XP_012170755.1/147-318  PASAPPPSYP TPAPPPSYPA PAPPPSYPAP TSTPISKYSY SPISRPSYSA 
XP_012248801.1/64-208   PTPAPPSSYP APASPPSYPA PAPLPSYPAP ASTPTSKYNY SPISRPSYSA 


                        151                                                200
XP_012170755.1/147-318  SAPPRSYHVT PRPGPRYLPP VS 
XP_012248801.1/64-208   SAPPRSYHVI PRPGPRYLPP IS 


NoName   MSF: 2  Type: P  Mon May  1 11:46:00 2017  Check: 00 ..

 Name: XP_012169860.1/1-203  Len:    203  Check:  819  Weight:  1.00
 Name: XP_012248793.1/1-186  Len:    203  Check:  6886  Weight:  1.00

//


                      1                                                   50
XP_012169860.1/1-203  MQPRTFCFIA VFVGYTVFVY SALGTPVAVT EAATSEEEKI LLDCQHSDYR 
XP_012248793.1/1-186  MQPRTFCFIA VFVGYTVFVY SALGTPVAVT EAATSEEQKI LLDCQHSDYR 


                      51                                                 100
XP_012169860.1/1-203  TYIKCLRRQK RHHAVHGDFD HNCLESCVKK CQTEHVTGSC EKKCGHCLKK 
XP_012248793.1/1-186  TYIKCLRRQK RHHPVHGDFD HNCLESCVKK CQTERVADSC EKKCGHCLKK 


                      101                                                150
XP_012169860.1/1-203  TKQKLQIITE YENECVSGNC NETSKNTDHP GNTNFTTNIE IHNVIGNGSG 
XP_012248793.1/1-186  TKHKLQIITE YENECVSGNC NETSKNSNHS GNTNFTTNIE IHNVIGNGSG 


                      151                                                200
XP_012169860.1/1-203  TCCPTCRPPV PCYESSRGYE PARGYEPARG YEPPCPPHIC PPYWNPPRPY 
XP_012248793.1/1-186  TCCPTCRPPV PC-------- ---------G YEPPCPPHIC PPYWNPPRPY 


                      201                                                250
XP_012169860.1/1-203  PQV 
XP_012248793.1/1-186  PQI 


NoName   MSF: 2  Type: P  Mon May  1 11:46:05 2017  Check: 00 ..

 Name: XP_012171363.1/1-3398  Len:    3399  Check:  8929  Weight:  1.00
 Name: XP_012241789.1/1-3390  Len:    3399  Check:  6722  Weight:  1.00

//


                       1                                                   50
XP_012171363.1/1-3398  MGRSKFPGKP PKTVTRKRIK VLGQPETAQS DSVTVAENIY YGLSLFNETF 
XP_012241789.1/1-3390  MGRSKFPGKP PKTVTRKRIK VLGQPETAQS DSVTVAENIY YGLSLFNETF 


                       51                                                 100
XP_012171363.1/1-3398  GDNEKEHPPF HGFSTKEANL SVSYIKTQQH DTENTTVKSP PDAIDNSVPQ 
XP_012241789.1/1-3390  GDNEKEHPPF HGFSTKEANL SVSYIKTQQH DTENTTVKSP SDAIDSSVPQ 


                       101                                                150
XP_012171363.1/1-3398  QNVQTVADIK SPPSHTENNT EKLCDKNIKL AEDDKKDVTA LNSKRTTKFH 
XP_012241789.1/1-3390  QNVQTVADIK SPPSHTENNT EKLCDKNIKL AEDDKKDVTA LNSKRTTKFH 


                       151                                                200
XP_012171363.1/1-3398  RPKSRRACKN IKFSNFMKTP VLKSVNNILD QHQRTRQLRN STAKRLLQRA 
XP_012241789.1/1-3390  RPKSRRACKN IKFSNFMKTP VLKSVNNILD QHQRTRQLRN STAKRLLQRA 


                       201                                                250
XP_012171363.1/1-3398  KSNSNNARNI TAQCGDKPNA VRKFILPVRS AHSSRVIKPN KRFIEELEET 
XP_012241789.1/1-3390  KSNSNNVRNM TAQCGDKPNA VRKFILPVRS AHSSRVIKPN KRFIEELEET 


                       251                                                300
XP_012171363.1/1-3398  PGAEHSENEI STHVKKAKLA LNKHCNQEPK LKDGNITKLY TKLKDKETKS 
XP_012241789.1/1-3390  PGAEHSENEI GTHVKKAKIA LNKHCNQEPK LKDGNITKLY TKLKDKETKS 


                       301                                                350
XP_012171363.1/1-3398  KAKKVIQRVN SNAQTLVQPA KNLEKLAPSI QDTQLTKTVS TDVKKINLSA 
XP_012241789.1/1-3390  KAKKVIQRVN SNAQTLVQPV KNLEKLAPSI QDTQLTKTVN TEVKKINLSA 


                       351                                                400
XP_012171363.1/1-3398  KNKMVKCSSD ECNSVQDGVP NVTRKAPNAK LNISKNQKLI SVPTKALPDS 
XP_012241789.1/1-3390  KNKMVKCSTD ECNSVQDGVS NVTRKAPNAK LNISKNQKLI SVPTKVLPDS 


                       401                                                450
XP_012171363.1/1-3398  DVPSSESSRI QTRSGTQNDT VDLEVQTTFE DSAKMKENNS TKGRSNVDSS 
XP_012241789.1/1-3390  DVPSSESSRI QTRSGTQNDT VDLEVQTTFE DSAKMKENNS AKGRSNVDSS 


                       451                                                500
XP_012171363.1/1-3398  NKNTERNSDN FDTESTLSES GSEHSNHTED EQSEWTGMKL NGGKVILRKA 
XP_012241789.1/1-3390  NKNAERNSDN FDTESTLSES GSEHSNHTED EQSEWTGMKL NGGKVILRKA 


                       501                                                550
XP_012171363.1/1-3398  RLKLDNKCVS GTEGPFSTTN SNSVTSGNTN LGLTGTIKCG VCGAVRFYRF 
XP_012241789.1/1-3390  RLKLDNKCVS GTEGPFSMTN SNSVTSGNTN LGLTGTIKCG VCGAVRFYRF 


                       551                                                600
XP_012171363.1/1-3398  VKQARKFGIH SCESCRKFIS KMIKRQACAK STNSTLPVLQ CHKGDGLCLV 
XP_012241789.1/1-3390  VKQARKFGIH SCESCRKFIS KMIKRQACAK STNSTLPVLQ CHKGDGLCLV 


                       601                                                650
XP_012171363.1/1-3398  PPVVRSQQWN LMRCVYKARC PACWLKMCLK CYNIPSSLRT GLNTLLPPMM 
XP_012241789.1/1-3390  PPVVRSQQWN LMRCVYKARC PACWLKMCLK CYNIPSSLRT GLNTLLPPMM 


                       651                                                700
XP_012171363.1/1-3398  RDPLNIPLIL NQEDNDNQGQ KLISSKLGWP AEDSSEKNLF KSAMNWRNIE 
XP_012241789.1/1-3390  RDPLNIPLIL NQEDNDNQGQ KLISSKLGWP AEDSSEKNLF KSAMNWRNIE 


                       701                                                750
XP_012171363.1/1-3398  IGQKTSYQGT GGFLYTKLDK FDSSLNISPN KKRRKNNRIK VRKKLKNPMF 
XP_012241789.1/1-3390  IGQKTSYQGT GGFLYTKLDK FDSSLNISPN KKRRKNNRIK VRKKLKNPMF 


                       751                                                800
XP_012171363.1/1-3398  SVPPLNQCPQ PLRQRLELKG PRVKHVCRSA SVALGQPIAT FPSVDGKEDT 
XP_012241789.1/1-3390  SVPPLNQCPQ PLRQRLELKG PRVKHVCRSA SVALGQPIAT FPSVDGKEDT 


                       801                                                850
XP_012171363.1/1-3398  ESNKHIPKNL KENDRVEKKD DTKEKESQKH NDENTVNHNT VNATQQPHPK 
XP_012241789.1/1-3390  ESNKHIPKNL KENDRVEKKD DTKEKESQKH NDENTVNHNT VNATQQPHPK 


                       851                                                900
XP_012171363.1/1-3398  RGKSQQNIST SNFQVVPKTN NDALHTISID FWEQYDPTEV GAKGFALIGS 
XP_012241789.1/1-3390  RGKSQQNIST SNFQVVPKTN NDALHTISID FWEQYDPTEV GAKGFALIGS 


                       901                                                950
XP_012171363.1/1-3398  ELFQIPAICY LCGSAGKEPM MECSECSYWV HAYCEGISDE RYQILSYLPD 
XP_012241789.1/1-3390  ELFQIPAICY LCGSAGREPM MECSECSYWV HAYCEGISDE RYQILSYLPD 


                       951                                               1000
XP_012171363.1/1-3398  TIEFTCSQCS SNPNSVWRNA IEAELKAGFI GVIKALSKNK KICAALKWSP 
XP_012241789.1/1-3390  TIEFTCSQCS SNPNSVWRNA IEAELKAGFI GVIKALSKNK KICAALKWSP 


                       1001                                              1050
XP_012171363.1/1-3398  RKECLCISVS NGKKLDFSNE KADSNITNVK EGLNVEEAEE SNCEKIKNTE 
XP_012241789.1/1-3390  RKECLCISVS NGKKLDFSNE KTDSNITNVR EGLYVEEAEE SNCEKTKNTE 


                       1051                                              1100
XP_012171363.1/1-3398  FGYNNNNSKS DSINKLDEDQ PSDNCNRRGL RRLRQKFHLK ECSVRVKNCA 
XP_012241789.1/1-3390  FGHNNNNSKS DSINKLDEDQ PSDSCNRRGL RRLRQKFHLK ECSVRVKNCA 


                       1101                                              1150
XP_012171363.1/1-3398  VKDTQDNDKK DSVTQENTSS NSNDTECHCS EQQIIVRPSP TLMSVKRKVN 
XP_012241789.1/1-3390  VKDTQDNDKK DSVTQENTNS NSNDTECHCS EQQIIVRPSP TLMSVKRKVN 


                       1151                                              1200
XP_012171363.1/1-3398  NNEYKTLLQF HCDMEHVINR TGTKDLTEVY HEILQDVFPW FSPKSIRNNN 
XP_012241789.1/1-3390  NNEYKTLLQF HCDMEHVISR TGTKDLTEAY HEILQDVFPW FSPKSIKNNN 


                       1201                                              1250
XP_012171363.1/1-3398  GKSDPLTATK DIGKDDSTVT KFDDSILEVW KEEVIKAPKA IAAKTANLYN 
XP_012241789.1/1-3390  GKGDPLTATK DIGKDDSPVT KFDDSILEVW KEEVIKAPKA IAAKTANLYN 


                       1251                                              1300
XP_012171363.1/1-3398  VHVEDSRSCC LCKGLSDGPE TKEGRLLYCG QNEWVHSNCA LWSNEVFEEI 
XP_012241789.1/1-3390  VHVEDSRSCC LCKGLSDGPE TKEGRLLYCG QNEWVHSNCA LWSNEVFEEI 


                       1301                                              1350
XP_012171363.1/1-3398  DGSLQNVHSA ISRGRLIRCA ECGKKGASVG CCAKNCNSTF HYPCARNVGL 
XP_012241789.1/1-3390  DGSLQNVHSA ISRGRLIRCT ECGKKGASVG CCAKNCNSTF HYPCARNVGL 


                       1351                                              1400
XP_012171363.1/1-3398  AFNDDKTVFC SSHLNNCTHK TLQNENEFSL QRPVYVELDR KKKKYAEPSK 
XP_012241789.1/1-3390  AFNDDKTVFC SSHLNNCTHK TLQNENEFSL QRPVYVELDR KKKKYAEPSK 


                       1401                                              1450
XP_012171363.1/1-3398  VKVMIGSLMI DCLGTIIPEY SDTIERIIPC DYKCSRLYWS TVNPFKIVRY 
XP_012241789.1/1-3390  VKVMIGSLMI DCLGTVIPEY SDTIERIIPC DYKCSRLYWS TVNPFKIVRY 


                       1451                                              1500
XP_012171363.1/1-3398  YIRTYVQMYV PEVSSNLENN ITIDHSKEQE EEDTLNTQKS EYLAVKQTLD 
XP_012241789.1/1-3390  YIRTYVQMYV PEVSSNLENN ITIDHSKEQE EEDTLNTQKS EYLAVKQTLD 


                       1501                                              1550
XP_012171363.1/1-3398  ALIDAVCNKE VDENLAEQNN TDLLPPELKE AIFEDLPHDL LDGISMQDIF 
XP_012241789.1/1-3390  ALIDAVCNKE VDENLAEQNN TDLLPPELKE AIFEDLPHDL LDGISMQDIF 


                       1551                                              1600
XP_012171363.1/1-3398  PKMTYEDFIA MDLKNDGTFA ADLFKDDMLA SEVDEMIKPS DSKVSKIDPS 
XP_012241789.1/1-3390  PKMTYEDFIA MDLKNDGTFA ADLFKDDMLA SEVDEMIKPS ESKVSKIDPS 


                       1601                                              1650
XP_012171363.1/1-3398  LVELGSHNDL WVHLETKTSV QDLMDDLFSS KNQKRGGREL KRSKSEVISN 
XP_012241789.1/1-3390  LVELGSHNDL WVHLETKTSV QDLMDDLFSS KNQKRGGREL KRSKSEVISN 


                       1651                                              1700
XP_012171363.1/1-3398  SPLIVGGQRH HQRSCSLTWS CKLDGTYAPS IKRRKLSRNS SMTKSNETSV 
XP_012241789.1/1-3390  SPLIVGGQRH HQRSCSLTWS CKLDGTYGPS IKRRKLSRNS SMTKSNETSV 


                       1701                                              1750
XP_012171363.1/1-3398  MVLDSQNERP PTLHELRIPD SIMVTVGRAN TPNILSDSMR ELKYCIEDAT 
XP_012241789.1/1-3390  MVLDSQNERP PTLHELRIPD SIMVTVGRAN TPNILSDSMR ELKYCIEDAT 


                       1751                                              1800
XP_012171363.1/1-3398  SGINRRVISS SREEGKEHKR LFWHARQQPR ILQVDGPADS GSASECSSPE 
XP_012241789.1/1-3390  SGINRRVISS SREEGKEHKR LFWHARQQPR ILQVDGPADP GSASECSSPE 


                       1801                                              1850
XP_012171363.1/1-3398  YNIEEKSTAL RVAEHLSIPQ LDGINDESSC DSSEITSSNE KDCCNSYYTK 
XP_012241789.1/1-3390  YNIEEKSTAL RVAEHLSIPQ LDGINDESSC DSSEITSSSE KDCCNSYYTK 


                       1851                                              1900
XP_012171363.1/1-3398  SSNNILRSKR IYGFIRSHIG KYEDKAQKTK GGDSLSSNFQ QRSNTAQQIN 
XP_012241789.1/1-3390  SSNNILRSKR IYGFIRSHIG KYEDKAQKTK GGDGLSGNFQ QRSNAAQQTN 


                       1901                                              1950
XP_012171363.1/1-3398  PRENNLKLNL KIPQLDGADD ISSDDECVSP QHVENETTTI TSRCDAPFDH 
XP_012241789.1/1-3390  PRENNLKLNL KIPQLDGADD ISSDDECVSP QHIENETTTI TSRCDAPFDH 


                       1951                                              2000
XP_012171363.1/1-3398  IDRPVTCKRC RCTYRTQDSY NRHLANCDIM ITSDSDSETM DNKLASPDSR 
XP_012241789.1/1-3390  IDRPVTCKRC RCTYRTQDSY NRHLANCDIM ITSDSDSETM DNKLASPDSR 


                       2001                                              2050
XP_012171363.1/1-3398  FSPSIGSVSP QFITLSPSEG HTLSSDYPDM QATSPLEASV PSPHPAIQIE 
XP_012241789.1/1-3390  FSPSIGSVSP QFITLSPSEG HTLSSDYPDI QATSPLEASV PSPHPAIQIE 


                       2051                                              2100
XP_012171363.1/1-3398  PIAQAIITPQ IHTHATVETV HQTVLTSNDM IVQTQYTRTT TTLPNATVLP 
XP_012241789.1/1-3390  PIAQAIITPQ IHTHATVETV HQTVLTSNDM IVQTQYTRTT TTLPNATVLP 


                       2101                                              2150
XP_012171363.1/1-3398  QESTVQITEI TDPPSVASDS SISQNIINTP MNSPDGASSQ TVPSPQISPT 
XP_012241789.1/1-3390  QESTVQITEI TDPPSVASDS SMSQNIINTP MNSPDGASSQ TVPSPQISPT 


                       2151                                              2200
XP_012171363.1/1-3398  FSSTGVQTAS STESSQGNSI QITKLAKSKS PRAPKSRTKG IKTQIVKNSI 
XP_012241789.1/1-3390  FSSTGVQTAS STESSQGNSI QITKLAKSKS PRAPKSRTKG IKTQIVKNSI 


                       2201                                              2250
XP_012171363.1/1-3398  QPHNNGHARF QPMQNNTPII QLQQAQRPSG PTVILQQASP GIMSAYVETL 
XP_012241789.1/1-3390  QPHNNGHARF QPMQNNTPII QLQQAQRPSG PTVILQQASP GIMSAYVETL 


                       2251                                              2300
XP_012171363.1/1-3398  QQQSGQNLQY VTTIGGQHET AAAFKPQFIT ANHLIPGAYI QASSDNLLAL 
XP_012241789.1/1-3390  QQQSGQNLQY VTTIGGQHET AAAFKPQFIT ANHLIPGAYI QASSDNLLAL 


                       2301                                              2350
XP_012171363.1/1-3398  QNGGISILPG VQIAQTQPTV LGTIIQQQPS AIQCGVISSE QLLLSSTPTL 
XP_012241789.1/1-3390  QNGGISILPG VQIAQTQPTV LGTIIQQQPS AIQCGVISSE QLLLSSTPTL 


                       2351                                              2400
XP_012171363.1/1-3398  EMFTDSTGSM FLSNQPMYYG LETIVSNTVM SSSQFMTGTV PQVLASSYQT 
XP_012241789.1/1-3390  EMFTDSTGSM FLSNQPMYYG LETIVSNTVM SSSQFMTGTV PQVLASSYQT 


                       2401                                              2450
XP_012171363.1/1-3398  TTQVFQASKL MEPIVDVQAV PGVPTVTAVQ SVQNVSGVPS VPNVANVSNV 
XP_012241789.1/1-3390  TTQVFQASKL MEPIVDVQAV PGVPTVTAVQ SVQNVSGVPS VPNVANVSNV 


                       2451                                              2500
XP_012171363.1/1-3398  TNITSIPNVP SVTNVPNVPT VPAIPTIPTV PAVPTVPTVS NVSNVSNMPS 
XP_012241789.1/1-3390  TNITSIPNVP SVTNVPNVPT VPAIPTIPT- --VTTVPTVS NVSNVSNMPS 


                       2501                                              2550
XP_012171363.1/1-3398  ITNIPNVSNV PTVPSVSNVP SVPSVPSVPS VPSVPSVPSV HNVHSVPSVP 
XP_012241789.1/1-3390  ITNIPNVSNV PTVPSVSN-- -VPSVPSVPS VPSVPSVASV HNVHSVPSVP 


                       2551                                              2600
XP_012171363.1/1-3398  SVPCVPSTIP GASNTPSIPN VPNASSMPSV PNVSNVPSIS GIP-NLPTNV 
XP_012241789.1/1-3390  S---VPSTIP GASNTPSIPN VPNASSMPSV PNVSNVPSIS GIPTNLPTNV 


                       2601                                              2650
XP_012171363.1/1-3398  SSVPGVSSIP NASNVSNILN PAPTLSSTSN ITNIPAVPTV QNVSNVSTLP 
XP_012241789.1/1-3390  SSVPGVSSIP NASNVSNILN PAPTLSSTSN ITNIPSVPTV QNVSNVSTLP 


                       2651                                              2700
XP_012171363.1/1-3398  SKVGNISDMS TVPSGYVVVN QSTTPIVESS IATSQIHIPA TAEQNFPTAT 
XP_012241789.1/1-3390  SKVGNISDMS TVPGGYVVVN QSTTPIVESS IATSQIHIPA TPEQNFPTAT 


                       2701                                              2750
XP_012171363.1/1-3398  CNTMLPVSCQ SVVEPVTSIE LSSDTCASEA QATVRVTSSP KLLQNSIPTI 
XP_012241789.1/1-3390  CNTMLPVSCQ SVVEPVTSIE LSSDTCASEA QAAVRVTSSP KLLQNSIPTI 


                       2751                                              2800
XP_012171363.1/1-3398  PRVAVRPSPV SNSVVQPNNG PWKITEPLFG SEQMMNNNVR PYFDSKHVSE 
XP_012241789.1/1-3390  PRVAVRPSPV SNSVVQPNNG PWKITEPLFG SEQMMNNNVR PYFDSKHVSE 


                       2801                                              2850
XP_012171363.1/1-3398  NTSMIKSSIS SKIPPLPNHC ITQRDIIVNK LNHDVNNVHN NYNSTVPNSN 
XP_012241789.1/1-3390  NTSMIKSSIS SKIPPLPNHC ITQRDIIVNK LNHDVNNVHN NYNSTVPNSN 


                       2851                                              2900
XP_012171363.1/1-3398  NINVSTSNNP VIASSTVQNK ITMSTSNVPT SRPMNRVLPM QAVTPKQDTT 
XP_012241789.1/1-3390  NINVSTSNNP VIASSTVQNK ITMSTSNVPT SRPMNRVLPM QAVTPKQDTT 


                       2901                                              2950
XP_012171363.1/1-3398  KSMQKTEMII EEPTKPVIKP AEPEQKLGTE SDKKQIVEAV APTVKKPAET 
XP_012241789.1/1-3390  KSMQKTEMII EEPTKPVIKP AEPEQKLGTE SDKKQIVEAV TPTVKKPAET 


                       2951                                              3000
XP_012171363.1/1-3398  TINNINETLK LNTETIEKVK ENLKLELDKE KLQNASLKIV LQKQLQDGSY 
XP_012241789.1/1-3390  TINNINETLK LNTETIEKVK ENLKLELDKE KLQNASLKIV LQKQLQDGSY 


                       3001                                              3050
XP_012171363.1/1-3398  KITHNMKAVT QNKKPPQVTS VEILPSKQVP QITSLQLLPI KTFTLKTNKI 
XP_012241789.1/1-3390  KITHNMKAVT QNKKPPQVTS VEILPSKQVP QITSLQLLPI KTFTLKTNKI 


                       3051                                              3100
XP_012171363.1/1-3398  EEKVKPIDNQ FNILKTKTPP VAVKKPRMIS KSIKSVQPNV PNMQTQKSKG 
XP_012241789.1/1-3390  EEKVKPIDNQ FNILKTKTPP VAVKKPRMIS KSIKSVQPNV GNMQTQKSKG 


                       3101                                              3150
XP_012171363.1/1-3398  PTLMYEIKSQ DGFTHTASSM AEVWETVFQA VQNARKAHNL PPLPHNPLTE 
XP_012241789.1/1-3390  PTLMYEIKSQ DGFTHTASSM AEVWETVFQA VQNARKAHNL PPLPHNPLTE 


                       3151                                              3200
XP_012171363.1/1-3398  NLGLENNATV YLVEQLPDVN RCTKYKPRFH NLAPPKPGET ENDLPNACIN 
XP_012241789.1/1-3390  NLGLENNATV YLVEQLPDVN RCTKYKPRFH NLAPPKPGET ENDLPNACVN 


                       3201                                              3250
XP_012171363.1/1-3398  GAARAEPFKG RKVHDMFSWL ASRHRQQPKM IAISEAESRR VASTNLPMAM 
XP_012241789.1/1-3390  GAARAEPFKG RKVHDMFSWL ASRHRQQPKM IAISEAESRR VASTNLPMAM 


                       3251                                              3300
XP_012171363.1/1-3398  RFRILKETSK ESVGVYHSHI HGRGLFCLRD IEAGEMVIEY AGEVIRASLT 
XP_012241789.1/1-3390  RFRILKETSK ESVGVYHSHI HGRGLFCLRD IEAGEMVIEY AGEVIRASLT 


                       3301                                              3350
XP_012171363.1/1-3398  DKREKYYDSK NIGCYMFKID DHLVVDATMK GNAARFINHS CEPNCYSRVV 
XP_012241789.1/1-3390  DKREKYYDSK NIGCYMFKID DHLVVDATMK GNAARFINHS CEPNCYSRVV 


                       3351                                              3400
XP_012171363.1/1-3398  DILGKKHILI FALRRIIQGE ELTYDYKFPF EDIKIPCTCG SRRCRKYLN 
XP_012241789.1/1-3390  DILGKKHILI FALRRIIQGE ELTYDYKFPF EDIKIPCTCG SRRCRKYLN 


NoName   MSF: 2  Type: P  Mon May  1 11:46:13 2017  Check: 00 ..

 Name: XP_012172766.1/1-836  Len:    840  Check:  2420  Weight:  1.00
 Name: XP_012241823.1/1-835  Len:    840  Check:  9147  Weight:  1.00

//


                      1                                                   50
XP_012172766.1/1-836  MDFVILKVNG QDVSNSSHED AVRCFQSAQE PIIVEVLRRQ PTQQQQQQQQ 
XP_012241823.1/1-835  MDFVILKVNG QDVSNSSHED AVRCFQSAQE PIIVEVLRRQ PTQQQQQQQ- 


                      51                                                 100
XP_012172766.1/1-836  QQHSQRIGWK EQESRSTEPE KEWERTAEGG NKRDQHAINT CPNLVSTAVQ 
XP_012241823.1/1-835  --HSQRTGWK EQESRSTEPE KEWERTAEGG NKRDQHAINT CPNLVSTAVQ 


                      101                                                150
XP_012172766.1/1-836  TDWTGLLETE EEELLPVVDE QPNDSFEDFL AHDIDFEEVT LRKAGSAEKL 
XP_012241823.1/1-835  TDWAGLLETE EEELLPVVDE QPNDSFEDFL AHDIDFEEVT LRKAGSAEKL 


                      151                                                200
XP_012172766.1/1-836  GLTVCYSSGS GSEDADTEVY ISEIVPESLA ARDGRLREGD QILRVNGKDV 
XP_012241823.1/1-835  GLTVCYSSGS GSEDADTEVY ISEIVPESLA ARDGRLREGD QILRVNGKDV 


                      201                                                250
XP_012172766.1/1-836  ANKEQTENLF AETKNAVTIL VSRCLYQGSP LLSPDHLPSY QNSLIEQLIR 
XP_012241823.1/1-835  ANKEQTENLF AETKNAVTIL VSRCLYQGSP LLSPDHLPSY QNSLIEQLIR 


                      251                                                300
XP_012172766.1/1-836  QQQQQTEERT KGTEEDGSTL RPPPPPPPPV PCHTLGHQAN NNTPSSSCSS 
XP_012241823.1/1-835  QQQQQTEERT KDTEEDCSTL RPPPPPPPPV PCHTLGHQAN NNTPSSSCSS 


                      301                                                350
XP_012172766.1/1-836  QTSQKSSGRN AASPARHADH DRKQWMQETL KDCSKKMEGL CVRGQSQTGC 
XP_012241823.1/1-835  QTSQKSSGRN AASPARHADH DRKQWMQETL KDCSKKMEGL CVRGQSQTGC 


                      351                                                400
XP_012172766.1/1-836  --GGGGGGGG TIAVRLADAY SNHVWSETEH IYETIPESDS EPIYSSPYEH 
XP_012241823.1/1-835  GGGGGGGGGG TIAVRLADAY SNHVWSETEH IYETIPESDS EPIYSSPYEH 


                      401                                                450
XP_012172766.1/1-836  HRHWHHANHT SSVVATAQPT ITTVPPPPTT IVSTIAIAIT TTANTTTSNT 
XP_012241823.1/1-835  HRHWHHANHT SSVVATAQPT ITTVPPPPTT IVSTIAIAIT TTANTTTSNT 


                      451                                                500
XP_012172766.1/1-836  VIQYSQNQAN QSGRWYCSSK SNSSGEEKDS SSAYNTGESC NSNPLTLELQ 
XP_012241823.1/1-835  VIQYSQNQAN QSGRWYCSSK SNSSGEEKDS SSAYNTGESC NSNPLTLELQ 


                      501                                                550
XP_012172766.1/1-836  RGERDHHKST LVLCPPKALA V--QQQQQQQ QQRLGCTCPA FTNRQTRSQS 
XP_012241823.1/1-835  RGERDHHKST LVLCPPKALA VQQQQQQQQQ QQRLGCTCPA FTNRQTRNQS 


                      551                                                600
XP_012172766.1/1-836  NKRGSSSHYY RDRATDPTNL PADTMYTNMA NLQQTMLLQQ QLFKQALDRR 
XP_012241823.1/1-835  NKRGSSSHYY RDRATDPTNL PADTMYTNMA NLQQTMLLQQ QLFKQALDRR 


                      601                                                650
XP_012172766.1/1-836  NSTIGGSRES SSVTAVAAGG TAKKSRSHGN FQAPNLTRYQ FVGSQQVCAS 
XP_012241823.1/1-835  NSTIGGSRES SSVTAVAAGG TAKKSRSHGN FQAPNLTRYQ FVGSQQVCAS 


                      651                                                700
XP_012172766.1/1-836  SSWIPPEDKA NDVQMEWKVK RRADGTRYIA RRPVRNRILR NRAIKISEER 
XP_012241823.1/1-835  SSWIPPEDKA NDVQMEWKVK RRADGTRYIA RRPVRNRILR NRAIKISEER 


                      701                                                750
XP_012172766.1/1-836  AGHSTEDDTM SEVKVGRYWT KEERKRQLER ARERKQRQQE LQLQQQQQQQ 
XP_012241823.1/1-835  AGHSTEDDTM SEVKVGRYWT KEERKRQLER ARERKQRQQE LQL--QQQQQ 


                      751                                                800
XP_012172766.1/1-836  LQQQQQQQQQ QLQMQQTNEL LSCEHGEHEK LPKKPLNIVE LSHKKMARKK 
XP_012241823.1/1-835  LQQQQQQQQQ QLQMQQTNEL LTCEHGEHEK LPKKPLNIVE LSHKKMARKK 


                      801                                                850
XP_012172766.1/1-836  NTLDDFTTVQ EMLVHGNRIG SAGGPGTGGK LMGLLSVTTV 
XP_012241823.1/1-835  NTLDDFTTVQ EMLVHGNRIG SAGGPGTGGK LMGLLSVTTV 


NoName   MSF: 2  Type: P  Mon May  1 11:46:24 2017  Check: 00 ..

 Name: XP_003393695.1/1-1095  Len:    1097  Check:  8487  Weight:  1.00
 Name: XP_003490079.1/1-1097  Len:    1097  Check:  1218  Weight:  1.00

//


                       1                                                   50
XP_003393695.1/1-1095  MQVATLFRES ATLLGASSLD PPQTHHHQAM HPQQQQQQQQ QQQLQQHPAD 
XP_003490079.1/1-1097  MQVATLFRES ATLLGASSLD PPQTHHHQAM HPQQQQQQQQ QQQLQQHPAD 


                       51                                                 100
XP_003393695.1/1-1095  LHLAHHMQHH YKLSYPSPVQ NGGPNGTPMN CAGSQGVMVK QEARDDGYET 
XP_003490079.1/1-1097  LHLAHHMQHH YKLSYPSPVQ NGGPNGTPMN CAGSQGVMVK QEARDDGYET 


                       101                                                150
XP_003393695.1/1-1095  SPDLEMRSTG GDSSQQYHTP LTPHTPHTPH TPHTPLTPIS ATAHQPQQPG 
XP_003490079.1/1-1097  SPDLEMRSTG GDSSQQYHTP LTPHTPHTPH TPHTPLTPIS ATAHQPQQPG 


                       151                                                200
XP_003393695.1/1-1095  STASTLGQVA IKCETPVDPY SFVDEEMSMG GIRTASSPVG NPENMTCPAG 
XP_003490079.1/1-1097  STASTLGQVA IKCETPVDPY SFVDEEMSMG GIRTASSPVG NPENMTCPAG 


                       201                                                250
XP_003393695.1/1-1095  GQGVLSTPTS TPPGSLSGPQ HLQMNLGVMN GTVNPQLAAQ QPKKRGRKRK 
XP_003490079.1/1-1097  GQGVLSTPTS TPPGSLSGPQ HLQMNLGVMN GSVNPQLAAQ QPKKRGRKRK 


                       251                                                300
XP_003393695.1/1-1095  SEMILTPEEA ELAEAKKRAK TYKERKKHDR FDGMPEEEVS KRVLPDHLTN 
XP_003490079.1/1-1097  SEMILTPEEA ELAEAKKRAK TYKERKKHDR FDGMPEEEVS KRVLPDHLTN 


                       301                                                350
XP_003393695.1/1-1095  NLDIIIIGIN PGLFAAYKGH HYAGPGNHFW KCLHLSGLTP EPLTADDDYK 
XP_003490079.1/1-1097  NLDIIIIGIN PGLFAAYKGH HYAGPGNHFW KCLHLSGLTP EPLTADDDYK 


                       351                                                400
XP_003393695.1/1-1095  LLRFGIGFTN MVARATKGSA DLTRKEIKEG SHILLEKLRK YKPKIAVFNG 
XP_003490079.1/1-1097  LLRFGIGFTN MVARATKGSA DLTRKEIKEG SHILLEKLRK YKPKIAVFNG 


                       401                                                450
XP_003393695.1/1-1095  KLIYEVFSGK KEFGFGRQPN LVDGTNTYMW VMPSSSARCA QLPRAADKVP 
XP_003490079.1/1-1097  KLIYEVFSGK KEFGFGRQPN LVDGTNTYMW VMPSSSARCA QLPRAADKVP 


                       451                                                500
XP_003393695.1/1-1095  YYAALKKFRD YLNGTISHLD ESDIVFADSK LKKKEQEAIE DKKPAYCEEL 
XP_003490079.1/1-1097  YYAALKKFRD YLNGTISHLD ESDIVFADSK LKKKEQEAIE DKKPAYCEEL 


                       501                                                550
XP_003393695.1/1-1095  TNEGESRITD MNGTIIKQDS NCQIPGKKKR GRPKKIKNPE DQPPPDPEKL 
XP_003490079.1/1-1097  TNEGESRITD MNGTVIKQDS NCQIPGKKKR GRPKKIKNPE DQPPPDPEKL 


                       551                                                600
XP_003393695.1/1-1095  DANGEVIKKR RGRPKKIHQQ QKQQEREIRE REQQQQQQQQ HQGMGHLGDG 
XP_003490079.1/1-1097  DANGEVIKKR RGRPKKIHQQ QKQQEREIRE REQQQQQQQQ HQGMGHLGDG 


                       601                                                650
XP_003393695.1/1-1095  YGTVVPNCFS PPKTFAHMAP YPQPMNDSGY YGQGINDSPY SINAKQSPVH 
XP_003490079.1/1-1097  YGTVVPNCFS PPKTFAHMAP YPQPMNDSGY YGQSINDSPY SINAKQSPVH 


                       651                                                700
XP_003393695.1/1-1095  LQHYSQSPKS MSLSFTHSDL SSEINTAISS ENNLEPSPLT SPSVEHPDFE 
XP_003490079.1/1-1097  LQHYSQSPKS MSLSFTHSDL SSEINTAISS ENNLEPSPLT SPSVEHPDFE 


                       701                                                750
XP_003393695.1/1-1095  PPTSISQQNM NNDHRQYNPA GNGDNTGHHG SPGTPSHPSY TSYMGYHEQT 
XP_003490079.1/1-1097  PPTSISQQNM NNDHRQYNPA GNGDNTGHHG SPGTPSHPSY TSYMGYHEQT 


                       751                                                800
XP_003393695.1/1-1095  SDPHNPHPHQ TTPTPLSQTT DEHSHHSHPT PPHTHPHTPT HASMSPHHPH 
XP_003490079.1/1-1097  SDPHNPHPHQ TTPTPLSQTT DEHSHHSHPT PPHTHPHTPT HASMSPHHPH 


                       801                                                850
XP_003393695.1/1-1095  EQYAMKRNTG QDVASKSLSD LESLVDQIPS IADGGSQRLQ HTHPGMTDDG 
XP_003490079.1/1-1097  EQYAMKRNTG QDVASKSLSD LESLVDQIPS IADGGSQRLQ HTHPGMTDDG 


                       851                                                900
XP_003393695.1/1-1095  SLAEKMEAHH QSYLSGFSGM PNAGMSNYSP PLAPTGAIYP SSLHHSPNDG 
XP_003490079.1/1-1097  SLAEKMEAHH QSYLSGFSGM PNAGMSNYSP PLAPTGAIYP SSLHHSPNDG 


                       901                                                950
XP_003393695.1/1-1095  YGSLYGMNGR QHQDS--QQQ QQQQQQQQQQ QQQQQQQQQQ QQHQQQQQQQ 
XP_003490079.1/1-1097  YGSLYGMNGR QHQDSQQQQQ QQQQQQQQQQ QQQQQQQQQQ QQHQQQQQQQ 


                       951                                               1000
XP_003393695.1/1-1095  QHSKSYTVEN LASSNYTPSM SHGHPGNSYP NIIPGPHYPV PMGSTNGYLF 
XP_003490079.1/1-1097  QHSKSYTVEN LASSNYTPSM SHGHPGNSYP NIIPGPHYPV PMGSTNGYLF 


                       1001                                              1050
XP_003393695.1/1-1095  GGLESSLMQR TYGMSGMSGM GGMHPSLGHM ANPYSYNGSY SSSFDAYPAP 
XP_003490079.1/1-1097  GGLESSLMQR TYGMSGMSGM GGMHPSLGHM ANPYSYNGSY SSSFDAYPAP 


                       1051                                              1100
XP_003393695.1/1-1095  PAGIHAPSAN YPGGYASVGS ATPGTSTPPS YLPSHHRPSV DLAYDGV 
XP_003490079.1/1-1097  PAGIHAPSAN YPGGYASVGS ATPGTSTPPS YLPSHHRPSV DLAYDGV 


NoName   MSF: 2  Type: P  Mon May  1 11:46:32 2017  Check: 00 ..

 Name: XP_012173129.1/1-2926  Len:    2926  Check:  8148  Weight:  1.00
 Name: XP_012247101.1/1-2921  Len:    2926  Check:  7806  Weight:  1.00

//


                       1                                                   50
XP_012173129.1/1-2926  MLTSFTARPR HVLEKREKKV IIRMLPRLSW CSLTRTRYSE KVVDNSKREC 
XP_012247101.1/1-2921  MLTSFTARPR HVLEKREKKV IIRMLPRLSW CSLTRTRYSE KVVDNSKREC 


                       51                                                 100
XP_012173129.1/1-2926  GVRRIPLAVF DENDEQKRGE RREGGRARNV PCKGLKGILC DRERSGRIAC 
XP_012247101.1/1-2921  GVRRIPLAVF DENDEQKRGE RREGGRARNV PCKGLKGIVC DRERSGRIAC 


                       101                                                150
XP_012173129.1/1-2926  RRAEGLEATL SDSKKKYGDK VNALLSAWEH VTNFIPGATP EATQSLIEWA 
XP_012247101.1/1-2921  RRAEGLEATL SDSKKKYGDK VNALLSAWEH VTNFIPGATP EATQSLIEWA 


                       151                                                200
XP_012173129.1/1-2926  HKHTLKLVLR GEWPKLSPAT KTHLSVTLQR CASHLVQHPA APRCTALIAL 
XP_012247101.1/1-2921  HKHTLKLVLR GEWPKLSPAT KTHLSVTLQR CASHLVQHPA APRCTALIAL 


                       201                                                250
XP_012173129.1/1-2926  VHNPWTHPAL DSILNGQPDS EHEEEFCCSE KGELLTMRLK ILCEDRCEDI 
XP_012247101.1/1-2921  VHNPWTHPAL DSILNGQPDS EHEEEFCCSE KGELLTMRLK ILCEDRCEDI 


                       251                                                300
XP_012173129.1/1-2926  AVKLAAACVR SLRRSDRLRS LSDSHHVHYM IDVYIVLLYK LKRTQDIFAQ 
XP_012247101.1/1-2921  AVKLAAACVR SLRRSDRLRS LSDSHHVHYM IDVYIVLLYK LKRTQDIFAQ 


                       301                                                350
XP_012173129.1/1-2926  LKLMDLSDGL ELVQRLSGER PTKYGTARVW RNSIKAAELV AQYLVTAGMV 
XP_012247101.1/1-2921  LKLMDLSDGL ELVQRLSGER PTKYGTARVW RNSIKAAELV AQYLVTAGMV 


                       351                                                400
XP_012173129.1/1-2926  RPVPETGANV LEQILNSWAL LHSKLKDVAP TLPGMIRKLI EPAESAQHIY 
XP_012247101.1/1-2921  RPVPETGANV LEQILNSWAL LHSKLKDVVP TLPGMIRKLI EPAESAQHIY 


                       401                                                450
XP_012173129.1/1-2926  IFCAVLVKHF GDSIKPVVIE LYIRALTTDM NELESQKTKS DTEKVRETAK 
XP_012247101.1/1-2921  IFCAVLVKHF GDSIKPVVIE LYIRALTTDM NELESQKAKS DTEKVRETAK 


                       451                                                500
XP_012173129.1/1-2926  RLSTQFLKLA DVVGSNIGIA RECVLTAFSL HPTRACYDRI KEIAVACGKT 
XP_012247101.1/1-2921  RLSTQFLKLA DVVGSNIGIA RECVLTAFSL HPTRACYDRI KEIAVACGKT 


                       501                                                550
XP_012173129.1/1-2926  KEDGTSGDNV TGNEKLNHIL ENNHSNIGLK KIDSNAGEKN GTKVTNTDSS 
XP_012247101.1/1-2921  KEDGTSGDNV ASSEKLNHIL ENNHSNIGLK KIDSNTGEKN GTKVANTDSS 


                       551                                                600
XP_012173129.1/1-2926  SSLCNSSLFP VSPSLSSSIT GITTPTKKNI DFQNGQVTKN FERTDQLLKS 
XP_012247101.1/1-2921  SSLCNSSLFP VSPSLSSSIA GITTPTKKNI DFQNGQVTKN FERTDQLLKS 


                       601                                                650
XP_012173129.1/1-2926  LLTLKKGDTT NSASDRCPLH PKRDSLSNGP LGELCFNCGE FIGNDISKSK 
XP_012247101.1/1-2921  LLTLKKGDTT NSASDRCPLH PKRDSLSNGP LGELCFNCGE FIGNDISRSK 


                       651                                                700
XP_012173129.1/1-2926  TPESNNTNSR NVERTLDALI LIKGDAVTGS ANYDEKSVPN QVLDAEKLGL 
XP_012247101.1/1-2921  TPESNNTNSR NVERTLDALI LIKGDAVTGS ANYDEKSVPN QVLDAEKLGL 


                       701                                                750
XP_012173129.1/1-2926  SPQLCDDLAV VLSSPRYHML SWVLDWKELK SLCERYLENA EEMRNTNKEL 
XP_012247101.1/1-2921  SPQLCDDLAV VLSSPRYHML SWVLDWKELK SLCERYLENA EEMRNTNKEL 


                       751                                                800
XP_012173129.1/1-2926  KYLNIDYSQF KDWPSEDDTK DIFFGIEKGY EQWVDLPSDG SEQFGSFQPA 
XP_012247101.1/1-2921  KYLNIDYSQF KDWPSEDDTK DIFFGIEKGY EQWVDLPSDG SEQFGSFQPA 


                       801                                                850
XP_012173129.1/1-2926  GNFKRSSTRR SLDDATTTDS DSGSVLRVRR TGRQRKLHRL ESSESDYDST 
XP_012247101.1/1-2921  GNFKRSSTRR SLDDATTTDS DSGSVLQVKR TGRQRKIHRL ESSESDYDST 


                       851                                                900
XP_012173129.1/1-2926  ERKPKHFRNR ISSISDTDSN TQDSQTDSFG SDGCRLEVKK KSNKSSNKES 
XP_012247101.1/1-2921  ERKPKHFRNR ISSISDTDSN TQDSQTDSFG SDGCRLEVKK KSNKSSNKES 


                       901                                                950
XP_012173129.1/1-2926  NKKRSKTSKL TVDSVSHFHM LVNENVRHTN TNEDASGSDV SGNDIITLFS 
XP_012247101.1/1-2921  NKKRSKASKL TVDSVSHFHM LVNENVRHTN TNEDASGSDV SGNDIITLFS 


                       951                                               1000
XP_012173129.1/1-2926  ADMDENKRET IKGSTYTATA PLILTERRSD PAVLKSLRMF RPQNSKKSAR 
XP_012247101.1/1-2921  ADMDESKRET IKGSTYTATA PLILTERRSD PAVLKSLRMF RPQNSKKSAR 


                       1001                                              1050
XP_012173129.1/1-2926  ISQILHKNLL NKSKDNNNLE NNTNSITKFA PMLSTLNLNP KIVLTRADEI 
XP_012247101.1/1-2921  ISQILHKNLL NKSKDNNNLE NNTNSITKFA PMLSTLNLNP KIVLTRADEI 


                       1051                                              1100
XP_012173129.1/1-2926  DNRLIRSKKQ QRLSSGDITS ELMNIQKNMP FSPNKNALSP YQKQKGNGAA 
XP_012247101.1/1-2921  DNRLIRSKKQ QRLSSGDITS ELMNIQKNMP FSPNKNALSP YQKQKGNGAA 


                       1101                                              1150
XP_012173129.1/1-2926  ITGKTDLSPT GGRDLNSKSN LGKRKFDILA KVVRDSDILA KNVPGLNSLD 
XP_012247101.1/1-2921  ITGKTDLSSA GGRDLNSKSN LGKRKFDILA KVVRDSDILA KNVPGLNSLD 


                       1151                                              1200
XP_012173129.1/1-2926  MMVPPRMRPT VNVVQLSRNI PQSPNSGSIN SGNTPPRPNR TPSVAGNIQL 
XP_012247101.1/1-2921  MMVPPRMRPT VNVVQLSRNI PQSPNSGSIN SGNTPPRPNR TPSVAGNIQL 


                       1201                                              1250
XP_012173129.1/1-2926  PGTPSSGGHD SGVGMSPAGQ TPPPRSSILP DVGEETNQLP DSSPTSSTTT 
XP_012247101.1/1-2921  PGTPSSGGHD SGVGMSPAGQ TPPPRSSILP DVGEETNQLP DSSPTSSTTT 


                       1251                                              1300
XP_012173129.1/1-2926  NVSGQLEPDS SPRTVPIRRN QQSQSPKKSP SPCSTVTTTT TTSSVVASTT 
XP_012247101.1/1-2921  NVSGQLEPDS SPRTVPIRRN QQSQSPKKSP SPCSTVTTTT TTSTVVATTT 


                       1301                                              1350
XP_012173129.1/1-2926  IASEQLQIVC KPDGTYQLAS INPNVVSNQR NVLNLQNIDD GNVGNFSRQN 
XP_012247101.1/1-2921  IASEQLQIVC KPDGTYQLAS VNPNVVSNQR NVLNLQNIDD GNVGNFSRQN 


                       1351                                              1400
XP_012173129.1/1-2926  QRAENANANR STYERLTSAK VTAQSGQNTG LPKFQQAFGK TIYTLSTDTS 
XP_012247101.1/1-2921  QRAENANANR STYERLTSAK VTAQSGQNTG LPKFQQAFGK TIYTLSTDTS 


                       1401                                              1450
XP_012173129.1/1-2926  TGGVTGTSSE THVQTASPQK TANLSKAVQT SVPNAQQTNA STGINVQSIA 
XP_012247101.1/1-2921  TGGVTGASSE THVQTASPQK TANLSKAVQT SVPNAQQTNA STGINVQSIT 


                       1451                                              1500
XP_012173129.1/1-2926  NIPNTLQLST SRQILNIVQS SGNNANVASS PNTNQTLTQL VQSVQNASPG 
XP_012247101.1/1-2921  NIPNTLQLST SRQILNIVQS SGNNANVASS PNTNQTLTQL VQSVQNASPG 


                       1501                                              1550
XP_012173129.1/1-2926  VIYTHKIPVT ISTTNPSQLN IIPTISHSNS IPPGRTPVVK LNIIRAPLRQ 
XP_012247101.1/1-2921  VIYTHKIPVT ISTTNPSQLN IIPTISHSNS IPPGRTPVVK LNIIRAPLRQ 


                       1551                                              1600
XP_012173129.1/1-2926  PNITGAIQAV LATPRLQQQQ QQQQQQQQQQ QQQQQQQQQP PPQQQQPTVR 
XP_012247101.1/1-2921  PNITGAIQAV LTTPRL---- QQQQQQQQQQ QQQQQQQQQP PPQQQQPTVR 


                       1601                                              1650
XP_012173129.1/1-2926  TDSLLGSPIE VPNQVSSTTL EQLREFESVL EQVKERSTIQ PQSHQTISTA 
XP_012247101.1/1-2921  TDSLLGSPIE VPNQVSSTTL EQLREFESVL EQVKERSTIQ PQSHQTISTA 


                       1651                                              1700
XP_012173129.1/1-2926  ATTTVQTQTT TQQTQATKPQ QVSVSALTQQ LLMPTQQTTN NDFANNGNTV 
XP_012247101.1/1-2921  ATTTVQTQTT TQQTQATKPQ QVSVSALTQQ LLMPTQQTTN NDFASNGNTV 


                       1701                                              1750
XP_012173129.1/1-2926  NFQQDVFSQK VSLTYVNQNA GSVATKTPNS TPVVVVTSYC QPAASPALSV 
XP_012247101.1/1-2921  NFQQDVFSQK VSLTYINQSA GSVATKTPNS TPVVVVTSYC QPAASPALSV 


                       1751                                              1800
XP_012173129.1/1-2926  TSQSSSSPCV TPAPTPAPSA GKTPPTPPSS KTVKKTAPKT VKTSATNTSK 
XP_012247101.1/1-2921  TSQSSSSPCV TPAPTPAPSA GKTPPTPPSS KTVKKTAPKT VKTSATNTSK 


                       1801                                              1850
XP_012173129.1/1-2926  ASPIPKPQQK PQEDEQTAQR IYAILDEYAE QLRNSPDLNN KPAPRRRSNP 
XP_012247101.1/1-2921  ASPIPKPQQK PQEDEQTAQR IYAILDEYAE QLRNSPDLNN KPAPRRRSNP 


                       1851                                              1900
XP_012173129.1/1-2926  PTNPSQSSKR KKSNASKTKP GGQQSSELSP STDDLGRTMG SEDSSSGVVH 
XP_012247101.1/1-2921  PTNPSQSSKR KKSSASKTKP GGQQSSELSP STDDLGRTMG SEDSSSGVVH 


                       1901                                              1950
XP_012173129.1/1-2926  VQDSPAGFSA PEEPSSNVGN VTDATAEIRN LTNDSNDSVE LNVKRRNLIF 
XP_012247101.1/1-2921  VQDSPAGFSA PEEPSSNVGS ATDATAEIRN LTNDSNDSVE LNVKRRNLIF 


                       1951                                              2000
XP_012173129.1/1-2926  AEPGSGQSRA VIVQEAVQTG SVSVSEALAS VTGKMGSTAV LVPGPNYILP 
XP_012247101.1/1-2921  AEPGSGQSRA VIVQEAVQTG SVSVSEALAS VTGKMGSTAV LVPGPNYILP 


                       2001                                              2050
XP_012173129.1/1-2926  MNLVKGQQFT IVSSGSKLLA TVPATVRATG NTGVSNTLVL QSFLNQAGKI 
XP_012247101.1/1-2921  MNLVKGQQFT IVSSGSKLLA TVPATVRATG NTGVSNTLVL QSFLNQAGKI 


                       2051                                              2100
XP_012173129.1/1-2926  ISQPGQVKQV KIPTLQTLSS NQTLTTTQNV QGASVVIPHS GNHAQFTSDV 
XP_012247101.1/1-2921  ISQPGQVKQV KIPTLQTLSG NQTLTTTQNV QGASVVIPHS GNHAQFTSDV 


                       2101                                              2150
XP_012173129.1/1-2926  STEKSNIIGD LTMTKSDTVT GGVTVESATN TIVVNKSNST IGLIQRNLNE 
XP_012247101.1/1-2921  STEKSNIIGD LTMTKSDTVA AGVTVESATN TIVVNKSNST IGLIQRNLNE 


                       2151                                              2200
XP_012173129.1/1-2926  PSENQPICGV ITSNPNLTLQ GARLFNSSIH KLTTPALKSD NVVCITPTAT 
XP_012247101.1/1-2921  PSENQPICGV ITSNPNLTLQ GARLFNSSIH KLTTPGLKSD NVVCITPTAT 


                       2201                                              2250
XP_012173129.1/1-2926  IAHSPEKKSP QESQMHNDKP VSIQTSATIA LAFATQSDVS LLNDAQQHQQ 
XP_012247101.1/1-2921  IAHSPEKKSP QESQMHNDKP VSIQTSATIA LAFATQSDVS LLNDAQQH-Q 


                       2251                                              2300
XP_012173129.1/1-2926  QQQQQQKDMK EISTEIIPGA KIISPKTVKR KIDDAMGMSE NVPKTLITSN 
XP_012247101.1/1-2921  QQQQQQKDMK EISAEIIPGA KIISPKTVKR KIDDAMGMSE NVPKTLITSN 


                       2301                                              2350
XP_012173129.1/1-2926  SVVCSSNATP LQSNEKIDSM STITVASKQS GGIDHATQFL VTGGPSSSDS 
XP_012247101.1/1-2921  SVVCSSNATP LQSNEKIDSM STITVASKQS GGIDHATQFL VTGGPSSSDS 


                       2351                                              2400
XP_012173129.1/1-2926  QESAVQQSAD GIEVSCKIGN GLLYGNARLQ EAWEPEGKVS PDTPWRYVPT 
XP_012247101.1/1-2921  QESAVQQSAD GIEVSCKIGN GLLYGNARLQ EAWEPEGKVS PDTPWRYVPT 


                       2401                                              2450
XP_012173129.1/1-2926  SANSLNIEPL NSRYSDNSEN VQSVLQIINK GQGIEMASGQ IYQTNTKKYF 
XP_012247101.1/1-2921  SANSLNIEPL NSRYSDNSEN VQSVLQIINK GQGIEMASGQ IYQTNTKKYF 


                       2451                                              2500
XP_012173129.1/1-2926  MNHTLEPFQQ YSNKSNMMKT PLNPRLDREL LQQKMERKAA AIEREMKLQK 
XP_012247101.1/1-2921  MNHTLEPFQQ YSNKSNMMKT PLNPRLDREL LQQKMERKAA AIEREMKLQK 


                       2501                                              2550
XP_012173129.1/1-2926  SLSEECEDLG VDEPSTSDLF PEADLLFDTN HSPSFDHSSQ DASCSQPLGM 
XP_012247101.1/1-2921  SLSEECEDLG VDEPSTSDLF PEADLLFDTN HSPSFDHSSQ DASCSQPLGM 


                       2551                                              2600
XP_012173129.1/1-2926  KSYGGSYFRS LDSSSGSRDA SPVADFKLNE RRKSSSQRTR SAKDSLKKLK 
XP_012247101.1/1-2921  KSYGGSYFRS LDSSSGSRDA SPVADFKLNE RRKSSSQRTR SAKDSLKKLK 


                       2601                                              2650
XP_012173129.1/1-2926  RDKIDDLHLE NPSKHLRLTL DNLSQDEASN SNSDISRLSP TNLGSLENDS 
XP_012247101.1/1-2921  RDKIDDLHLE NPSKHLRLAL DNLSQDEASN SNSDISRLSP TNLGSLENDS 


                       2651                                              2700
XP_012173129.1/1-2926  LKDTGRTKMM SRNGSKEGSP SSVSSIPSNM KLDIDLDSES LPPSINVNNT 
XP_012247101.1/1-2921  LKDTGRTKMM SRNGSKEGSP SSVSSIPSNM KLDIDLDSES LPPSINVNNT 


                       2701                                              2750
XP_012173129.1/1-2926  SAASSGDESL TLLSGNTADV TIPSPLSPIA GPMLSTHKYT YTNKKRIPSK 
XP_012247101.1/1-2921  SAASSGDESL TLLSGNTADV TIPSPLSPIA GPMLSTHKYT YTNKKRIPSK 


                       2751                                              2800
XP_012173129.1/1-2926  VTRMDYLSWE SPMSERMRSS SDEEDSSISE SISSQPEDNA LSNGLEDSVQ 
XP_012247101.1/1-2921  VTRMDYLSWE SPMSERMRSS SDEEDSSISE SISSQPEDNA LSNGLEDSVQ 


                       2801                                              2850
XP_012173129.1/1-2926  SLKSLSNERR CNYLKKKDKL QVNSRVVLNR ADHKSSLSKR TKLNESIQDS 
XP_012247101.1/1-2921  SLKSLSNERR CNYLKKKDKL QVNSRVVLNR ADHKSSLSKR TKVNESIQDS 


                       2851                                              2900
XP_012173129.1/1-2926  VMVSSDKASE ASDDETSNIA LVEPGCRARR SSLRGHVKKG CACCNGSPER 
XP_012247101.1/1-2921  VTVSSDKTSE PSDDEASNIA LVEPDCRARR SSLRGHVKKG CACCNGSPER 


                       2901                                              2950
XP_012173129.1/1-2926  PKKKSVKPEH SKLKKRLPSK QAGKKR 
XP_012247101.1/1-2921  PKKKSVKPEH SKLKKRLPSK QAGKKR 


NoName   MSF: 2  Type: P  Mon May  1 11:46:34 2017  Check: 00 ..

 Name: XP_003393880.1/1-920  Len:    920  Check:  517  Weight:  1.00
 Name: XP_012250423.1/1-917  Len:    920  Check:  1180  Weight:  1.00

//


                      1                                                   50
XP_003393880.1/1-920  MDSNMSTAAF MHRSGGASGT GSAGMVPSTG GGPGNPTGGG RMAVIGVTRN 
XP_012250423.1/1-917  MDSNMSTAAF MHRSGGASGT GSAGMVPSTG GGPGNPTGGG RMAVIGVTRN 


                      51                                                 100
XP_003393880.1/1-920  VRLRRRGASG FGFSLRGGRE YAAGFYVSDV QPGSEAHRNG LRVGDQIIRV 
XP_012250423.1/1-917  VRLRRRGASG FGFSLRGGRE YAAGFYVSDV QPGSEAHRNG LRVGDQIIRV 


                      101                                                150
XP_003393880.1/1-920  NGYPVEDAVH QEVALLAKNQ QVLVLKIRSV GMIPVKDNPN DPVTWHMVQQ 
XP_012250423.1/1-917  NGYPVEDAVH QEVALLAKNQ QVLVLKIRSV GMIPVKDNPN DPVTWHMVQQ 


                      151                                                200
XP_003393880.1/1-920  QQQQLQYNET GLGAVPSTEV RIRILVGEKG RLGCGVCRGI VPGLTVQGTR 
XP_012250423.1/1-917  QQQQLQYNET GLGAVPSTEV RIRILVGEKG RLGCGVCRGI VPGLTVQGTR 


                      201                                                250
XP_003393880.1/1-920  DDGPARAAGL KAGDIIIWCN GQRLTDLPFE RAIEVMRSSA VLDLIVQRPT 
XP_012250423.1/1-917  DDGPARAAGL KAGDIIIWCN GQRLTDLPFE RAIEVMRSSA VLDLIVQRPT 


                      251                                                300
XP_003393880.1/1-920  PNHLYDCPEP LWTRGSSGYD SETSSMAAAS PQPQNPSYSP QHHHDPRMHH 
XP_012250423.1/1-917  PNHLYDCPEP LWTRGSSGYD SETSSMAAAS PQPQNPSYSP QHHHDPRMHH 


                      301                                                350
XP_003393880.1/1-920  RYPRDDVCNR NGRICCPLAL STSSCSSAEW AHVDQAQEWS RRPNNTTVIR 
XP_012250423.1/1-917  RYPRDDVCNR NGRICCPLAL STSSCSSAEW AHVDQAQEWS RRPNNTTVIR 


                      351                                                400
XP_003393880.1/1-920  INQSQNQNHR FVGAPGRPNS RGNYEDDIDN EPLYDPVAPR IDYEVHDFDA 
XP_012250423.1/1-917  INQSQNQNHR FVGAPGRPNS RGNYEDDIDN EPLYDPVAPR IDYEVHDFDA 


                      401                                                450
XP_003393880.1/1-920  NPRDEANRRL AYRRDNMRQQ DVIYDGPADD MPPYHGSKEN GTQDGDRKTI 
XP_012250423.1/1-917  NPRDEANRRL AYRRDNIRQQ DVIYDGPADD MPPYHGSKEN GTQDGDRKTI 


                      451                                                500
XP_003393880.1/1-920  TTVEIHQTVC PPAPPPPLPY KWSGDTKPMN AKGMQMGSTM SMGSTGSTET 
XP_012250423.1/1-917  TTVEIHQTVC PPAPPPPLPY KWSGDTKPMN AKGMQMGSTM SMGSTGSTET 


                      501                                                550
XP_003393880.1/1-920  ESSLESSCSK DSASTSSSLS TSSCEPPSTV SFGSITATST GTNKTNDTAA 
XP_012250423.1/1-917  ESXXESSCSK DSASTSSSLS TSSCEPPSTV SFGSITATST GTNKTNDTAA 


                      551                                                600
XP_003393880.1/1-920  TAATATPRNC ATRTSPIACT DLSTAITQEL QRRAQQRNMN NAAKIEAGKE 
XP_012250423.1/1-917  TAATATPRNC ATRTSPIACT DLSTAITQEL QRRAQQRNMN NAAKMEAGKE 


                      601                                                650
XP_003393880.1/1-920  KTAEPRKPQN PEALRAQEQK VTHDKLMEEF KRAHRKMFNS AQQKVHFSDQ 
XP_012250423.1/1-917  KTAEPRKPQN PEALRAQEQK VTHDKLMEEF KRAHRKMFNS AQQKVHFSDQ 


                      651                                                700
XP_003393880.1/1-920  APEQEQEKRV LNTSTVPTNN IPPAPPAPPA PPAPPAPPAP VAPVAPPAPP 
XP_012250423.1/1-917  APEQEQEKRV LNTSTVPTNN I---PPAPPA PPAPPAPPAP VAPVAPPAPP 


                      701                                                750
XP_003393880.1/1-920  APPPLPLLSK TKSAEDSVEM QSIESFKLKE APNPVIPKPP PTYFPIQNNS 
XP_012250423.1/1-917  APPPLPLLSK TKSAEDSVEM QSIESFKLKE APNPVIPKPP PTYFPIQNNS 


                      751                                                800
XP_003393880.1/1-920  TVTSNGSPRH GTGNKPQVNG KETSPSPVPE MTKAAVSPAA ANAPNLKPAP 
XP_012250423.1/1-917  TVTSNGSPRH GTGNKPQVNG KETSPSPVPE MTKAAVSPAA ANAPNLKPAP 


                      801                                                850
XP_003393880.1/1-920  GKVAIRIGAY EGEAKQPSKL DFLSQQSRSD RNGTDELANG PVVSRLQNEL 
XP_012250423.1/1-917  GKVAIRIGAY EGEAKQPSKL DFLSQQSRSD RNGTDELANG PVVSRLQNEL 


                      851                                                900
XP_003393880.1/1-920  AATLQRSNLR RKTDGEAQPS IKPIPENTVV SNNETTNSEP GKLPQSNIEK 
XP_012250423.1/1-917  AATLQRSNLR RKTDGEAQPS IKPIPENTAV SNNETTNSEP GKLPQSNVEK 


                      901                                                950
XP_003393880.1/1-920  LASALNNKVT IKVNPEHNNR 
XP_012250423.1/1-917  LASALNNKVT IKVNPEHNNR 


NoName   MSF: 2  Type: P  Mon May  1 11:46:38 2017  Check: 00 ..

 Name: XP_012175579.1/1-1292  Len:    1298  Check:  195  Weight:  1.00
 Name: XP_012250237.1/1-1278  Len:    1298  Check:  7744  Weight:  1.00

//


                       1                                                   50
XP_012175579.1/1-1292  MAGSIEIPLR DTDEVIELYL DQLPEGDEVL GILRQEHAQL NIWVNLALEY 
XP_012250237.1/1-1278  MAGSIEIPLR DTDEVIELYL DQLPEGDEVL GILRQEHAQL NIWVNLALEY 


                       51                                                 100
XP_012175579.1/1-1292  YKQHKIEDFI KILESSRTDA NIDYRDYEKD QMRGLDMLAA YYVQEANREK 
XP_012250237.1/1-1278  YKQHKIEDFI KILESSRIDA NIDYRDYEKD QMRALDMLAA YYVQEANREK 


                       101                                                150
XP_012175579.1/1-1292  NKDKKRDLFT KATLLYTTAD KIIMYDQNHL LGRAYFCLLE GDKMDQADAQ 
XP_012250237.1/1-1278  NKDKKRDLFT KATLLYTTAD KIIMYDQNHL LGRAYFCLLE GDKMDQADAQ 


                       151                                                200
XP_012175579.1/1-1292  FNFVLNQSPN NIPSLLGKAC IAFNKKDYRG ALAFYKKALR TNPNCPAAVR 
XP_012250237.1/1-1278  FNFVLNQSPN NIPSLLGKAC IAFNKKDYRG ALAFYKKALR TNPNCPAAVR 


                       201                                                250
XP_012175579.1/1-1292  LGMGHCFMKL NNQEKARLAF ERALQLDGQC VGALVGLSVL KLNQQQPDSI 
XP_012250237.1/1-1278  LGMGHCFMKL NNQEKARLAF ERALQLNGQC VGALVGLSVL KLNQQQPDSI 


                       251                                                300
XP_012175579.1/1-1292  RTGVQMLSKA YTIDSTNPMV LNHLANHFFF KKDYNKVQHL ALHAFHNTEN 
XP_012250237.1/1-1278  RTGVQMLSKA YTIDSTNPMV LNHLANHFFF KKDYNKVQHL ALHAFHNTEN 


                       301                                                350
XP_012175579.1/1-1292  EAMRAESCYQ LARAFHVQGD YDQAFQYYYQ ATQFAPPVFV LPHFGLGQMY 
XP_012250237.1/1-1278  EAMRAESCYQ LARAFHVQGD YDQAFQYYYQ ATQFAPPVFV LPHFGLGQMY 


                       351                                                400
XP_012175579.1/1-1292  VYRGDAENAA QCFEKVLKAQ PGNYETMKIL GSLYANSSSQ SKRDIAKNHL 
XP_012250237.1/1-1278  VYRGDAENAA QCFEKVLKAQ PGNYETMKIL GSLYANSSSQ SKRDIAKNHL 


                       401                                                450
XP_012175579.1/1-1292  RKVTEQFPDD VEAWIELAQI LEQSDLNAAL NAYGTATRIL KEKVQADIPP 
XP_012250237.1/1-1278  RKVTEQFPDD VEAWIELAQI LEQSDLNAAL NAYGTATRIL KEKVQADIPP 


                       451                                                500
XP_012175579.1/1-1292  EILNNVGALH YRLGNLEEAR KNLEESLARS KADALHDSVY YNSIAVTTTY 
XP_012250237.1/1-1278  EILNNVGALH YRLGNLEEAR KNLEESLARS KADALHDSVY YNSIAVTTTY 


                       501                                                550
XP_012175579.1/1-1292  NLARLNEALC IFDKAEKLYK AILKKHPNYV DCYLRLGCMA RDKGQIYEAS 
XP_012250237.1/1-1278  NLARLNEALC IFDKAEKLYK AILKKHPNYV DCYLRLGCMA RDKGQIYEAS 


                       551                                                600
XP_012175579.1/1-1292  DWFKDALSIN NEHPDAWSLL GNLHLVKMQW GPGQKKFERI LKNPATSTDA 
XP_012250237.1/1-1278  DWFKDALSIN NEHPDAWSLL GNLHLVKMQW GPGQKKFERI LKNPATSTDA 


                       601                                                650
XP_012175579.1/1-1292  YSLIALGNIW LQTLHQSGKD KDREKRHQDR ALAMYKQVLR NDPKNIWAAN 
XP_012250237.1/1-1278  YSLIALGNIW LQTLHQSGKD KDREKRHQDR ALAMYKQVLR NDPKNIWAAN 


                       651                                                700
XP_012175579.1/1-1292  GIGAVLAHKG CVNEARDIFA QVREATAEFC DVWLNIAHIY VEQKQFVSAI 
XP_012250237.1/1-1278  GIGAVLAHKG CVNEAKDIFS QVREATAEFC DVWLNIAHIY VEQKQFVSAI 


                       701                                                750
XP_012175579.1/1-1292  QMYENCLRKF YKYHHVEVLQ YLGRAYFKAG KLKEAKLTLL KARRVAPQDT 
XP_012250237.1/1-1278  QMYENCLRKF YKYHHVEVLQ YLGRAYFKAG KLREAKLTLL KARRVAPQDT 


                       751                                                800
XP_012175579.1/1-1292  VLLYNIALVL QRLATQILKD EKSTLTTVLQ AVHELGLSHK YFQYLSTHGD 
XP_012250237.1/1-1278  VLLYNIALVL QRLATQILKD EKSTLTTVLQ AVHELGLSHK YFQYLSTHGD 


                       801                                                850
XP_012175579.1/1-1292  KMGQLAEAET RRCQDLLSQA QYHVARARRL DEEEKMLRRK QEEERQAFKM 
XP_012250237.1/1-1278  KMGQLAEAET RRCQDLLSQA QYHVARARRL DEEEKMLRRK QEEERQAFKM 


                       851                                                900
XP_012175579.1/1-1292  RQTEEQRKLE EMRRQKEEEM LQKRQEYVEK TKNALVFGEM PSEKPGRKGR 
XP_012250237.1/1-1278  RQTEEQRKLE EMRRQKEEEM LQKRQEYVEK TKNALVFGEM PSEKPGRKGK 


                       901                                                950
XP_012175579.1/1-1292  KARTDQYVSD SGGSGREEGR EEAPRERKRK RKASGERKEK RAKGRAKRKK 
XP_012250237.1/1-1278  RVRTDQYVSD SGGSGGEEGR EEAPRERKRR KKTSGERKEK RGKGRGKRKR 


                       951                                               1000
XP_012175579.1/1-1292  EMGSGESGSE SDRLK-PKRG RKGIIKKDRA FRKSTAETAK GKMPLSKETI 
XP_012250237.1/1-1278  EMRSGESGSE SDRLKRGKRR RKGIIKKDRA FRKSTAETAK GKMPLSKETI 


                       1001                                              1050
XP_012175579.1/1-1292  STSESDSDSG GLKIASGGES GNEGRGRGNR RIMSDSEGSR ASRSRSRSRS 
XP_012250237.1/1-1278  STSESDSDSG GLKIASGGES GNEGRGRGNR RIMSDSGGSR ASSSRSHSTS 


                       1051                                              1100
XP_012175579.1/1-1292  KLRSRSRSSS RSRSRSRSRL RLRSRSRSQL RSRSRSRFQS RSVSRSRSRS 
XP_012250237.1/1-1278  KSKSRSRSSS RSR------- ---------- -SRSQSGFQS RSVSRSQSRS 


                       1101                                              1150
XP_012175579.1/1-1292  RSGSKSRSQS RSKSPSRSRS VSAKSGSRSR SRSGSRKSQS RSRSRSGSRK 
XP_012250237.1/1-1278  RSGSKSRSQS RSKSP--SRS VSAKSGSRSR SRSGSRKSQS RSRSRSGSRK 


                       1151                                              1200
XP_012175579.1/1-1292  SGSQPRSRSG SAVSARSRSG SAASARSRSG ---SARSRSG SAASARSRSR 
XP_012250237.1/1-1278  SGSQPRSRSG SAASARSRSG SAASARSRSG SARSARSRSG SAASARSRSR 


                       1201                                              1250
XP_012175579.1/1-1292  SPSGSRKAA- -SRSRSRSGS RSGSQSEGRI SRSRSRSKSK SVSRSRSRSG 
XP_012250237.1/1-1278  SPSGSRKAAS RSRSRSRSES RSGSQSEGRV SRSRSRSKSK SVSRSRSRSG 


                       1251                                              1300
XP_012175579.1/1-1292  SRSKSGSRSR SPSGSARSAT PESRKSVSGS DVGSRHSSTD RGGGSESE 
XP_012250237.1/1-1278  SRSKSGSRSR SPSGSARSAT PESRKSVSGS DVGSRHSSTD RGGGSESE 


NoName   MSF: 2  Type: P  Mon May  1 11:46:44 2017  Check: 00 ..

 Name: XP_012175628.1/1-893  Len:    893  Check:  2075  Weight:  1.00
 Name: XP_012241400.1/1-884  Len:    893  Check:  6816  Weight:  1.00

//


                      1                                                   50
XP_012175628.1/1-893  MPYYNSGHSP STYNKDGGSS GPSSTSGGRV SSSEPTYMME HLATFTVTKE 
XP_012241400.1/1-884  MPYYNSGHSP STYNKDGGSS GPSSTSGGRV SSSEPTYMME HLATFTVTKE 


                      51                                                 100
XP_012175628.1/1-893  TGIVYPADGM RRLLQLEKSN GIWSQKMQLR LERNWVLIMD NETGAVMERF 
XP_012241400.1/1-884  TGIVYPADGM RRLLQLEKSN GIWSQKMQLR LERNWVLIMD NETGAVMERF 


                      101                                                150
XP_012175628.1/1-893  PASLIQEPTA FTSRDPMEMY NNILVFTVAD DSGSGQRAEM HIFQCQSVSA 
XP_012241400.1/1-884  PASLIQEPTA FTSRDPMEMY NNILVFTVAD DSGSGQRAEM HIFQCQSVSA 


                      151                                                200
XP_012175628.1/1-893  QDLVEDLKML QMGKLVPGGS PRGPRGRIPP PPTLPPPEPP LNGVNVREQV 
XP_012241400.1/1-884  QDLVEDLKML QMGKLVPGGS PRGPRGRIPP PPTLPPPEPP LNGVNVREQV 


                      201                                                250
XP_012175628.1/1-893  SAFNANNADG QNDISREENN DEVSSTSSEK YERDVTILNH CFDDIEKFIA 
XP_012241400.1/1-884  SAFNANNADG QNDISREENN DEVSSTSSEK YERDVTILNH CFDDIEKFIA 


                      251                                                300
XP_012175628.1/1-893  RLQHAAAASK ELERRRRNRK SKKRNLGDGM LTMRAKPPPE MEFIDIFQKF 
XP_012241400.1/1-884  RLQHAAAASK ELERRRRNRK SKKRNLGDGM LTMRAKPPPE MEFIDIFQKF 


                      301                                                350
XP_012175628.1/1-893  KLSFNLLAKL KAHIHDPNAP ELVHFLFTPL ALIVDASHDT NYDPNLPSKV 
XP_012241400.1/1-884  KLSFNLLAKL KAHIHDPNAP ELVHFLFTPL ALIVDASHDT NYDPNLPSKV 


                      351                                                400
XP_012175628.1/1-893  VSPLLTREAV NLLINCVTSK ETELWHSLGD TWLIPRDQWK GHVPPYHPIF 
XP_012241400.1/1-884  VSPLLTREAV NLLINCVTSK ETELWHSLGD TWLIPRDQWK GHVPPYHPIF 


                      401                                                450
XP_012175628.1/1-893  MDGWSPEYPI PEDRDHDHLA SLLNADKQKR DELPEQQNDP YYNHREVDES 
XP_012241400.1/1-884  MDGWSPEYPI PEDRDHDHLA SLLNADKQKR DELPEQQNDP YYNHREVDES 


                      451                                                500
XP_012175628.1/1-893  HYSSDYLEYE SREERAGNEY FDRNYGTASE LYGREERVVD QTRAHSDISV 
XP_012241400.1/1-884  HYSSDYLEYE SREERAGNEY FDRNYGTASE LYGREERVVD QTRAHSDISV 


                      501                                                550
XP_012175628.1/1-893  DSIERTPRAA GMERAQEAWL DDLVARHAKI VQVTYPRTAN NDKELTVVRG 
XP_012241400.1/1-884  DSIERTPRAA GMERAQEAWL DDLVARHAKI VQVTYPRTAN NDKELTVVRG 


                      551                                                600
XP_012175628.1/1-893  EYLEILDDSR KWWKARNSRG QVAHVPHTIV TPHNPSHSND NDVFNNPLYT 
XP_012241400.1/1-884  EYLEILDDSR KWWKARNSRG QVAHVPHTIV TPHNPSHSND NDVFNNPLYT 


                      601                                                650
XP_012175628.1/1-893  SRYPRQGHGY NYEDSEIERT STSPGPEATH RTHAIPPPAP ADWVRKERLG 
XP_012241400.1/1-884  SRYPRQGHGY NYEDSEIERT STSPGPEATH RTHAIPPPAP ADWVRKERLG 


                      651                                                700
XP_012175628.1/1-893  KKDESTEETK SIGSNKVTFA IDYETNDDKR ESSIDRSEIK DKKPKSNELT 
XP_012241400.1/1-884  KKDESSEETK SIGSNKVSFA IDYETNDDKK ESPIDRPEIR DKKPKSNELT 


                      701                                                750
XP_012175628.1/1-893  QVVEIHPPPP HVNDEIVPET PTTPTTPSTP STPSTPLTPF VPPPPPPPPL 
XP_012241400.1/1-884  QVVEIHPPPP YANDEIVPET PT-------- -TPSTLVTPF VPPPPPPPPL 


                      751                                                800
XP_012175628.1/1-893  ENELSISSTT STMSSVTLKR KKTEKEMQQE LRQVLMIFRE KKEHYNDSMN 
XP_012241400.1/1-884  ENELSTSSTT STMSSVTLKR KKTEKEMQQE LRQVLMIFRE KKEHYNDSMN 


                      801                                                850
XP_012175628.1/1-893  REPALDKYST PREVQYWLAA KGFSDKTCKQ LKDMTGLEVF DLTKRQLEQY 
XP_012241400.1/1-884  REPALDKYST PREVQYWLTA KGFSEKTCKQ LKDMTGLEVF ELTKRQLEQY 


                      851                                                900
XP_012175628.1/1-893  CGIAEGSKLY DQILAARAES EKHPRMSELK QILEKARHKV EEQ 
XP_012241400.1/1-884  CGIAEGSKLY GQILAARTES EKHPRMSELK QILEKARHKV EEQ 


NoName   MSF: 2  Type: P  Mon May  1 11:46:46 2017  Check: 00 ..

 Name: XP_012175894.1/1-440  Len:    440  Check:  7494  Weight:  1.00
 Name: XP_012238079.1/1-431  Len:    440  Check:  1479  Weight:  1.00

//


                      1                                                   50
XP_012175894.1/1-440  MKFVLISLSL VLGLCDATRR TTAAASSETT LHERHIEHSR QQRQDLENAW 
XP_012238079.1/1-431  MRFVLILLSL VLGLCDAARR TTAAASSETT LHERHIERSR QQRQDLENAW 


                      51                                                 100
XP_012175894.1/1-440  DLVDLQKMDN GANVWNKNPS TNITESQGSE TVNTRQLYPS LPNPGDTNEL 
XP_012238079.1/1-431  DLVDLQKMDN GANVWNKNPS TNITESHDSE TVNTRQLYPS LPNPGDTNEL 


                      101                                                150
XP_012175894.1/1-440  PGPITSNPIP VITPPPGCYA PRGQFPSPKS CSNYLNCWDD TVTEQSCPDG 
XP_012238079.1/1-431  PGPITSNPIP VITPPPGCYA PRGQFPSPKS CSNYLNCWDD TVTEQSCPDG 


                      151                                                200
XP_012175894.1/1-440  LLFNDITLVC DYDYNVNCGN RPMPTPRPSL TSGTKLCPEP NGRYRSATNC 
XP_012238079.1/1-431  LLFNDITLVC DYDYNVNCGN RPMPTPRPSL TSGTKLCPEP NGRYRSATNC 


                      201                                                250
XP_012175894.1/1-440  SEFYVCVYKK PIKFGCPHDL VYNDILGVCD YPYNVDCKGA ATPPLPPKPT 
XP_012238079.1/1-431  SEFYVCVYKK PIKFGCPHDL VYNDILGVCD YPYNVDCKGA ATPPLPSKPT 


                      251                                                300
XP_012175894.1/1-440  SPQTQPPSSP SQPPTLPQQP PTWPSPPSYI PSPQPAQPPS YAPSQPSQPP 
XP_012238079.1/1-431  SPQTQPPSSP SQPPTLPQQP PTWPSPPSYI PSPQPAQPPS YAPSQPS--- 


                      301                                                350
XP_012175894.1/1-440  QPPQPAQPSQ PGQLPSYGPP QSYPGNPWLG RIRPDSWNER SVATQSDVDK 
XP_012238079.1/1-431  ---QPAQPSQ PGQLPSYGPP QSYPGNPWLS RIQPDSWNER SVATQSDVDK 


                      351                                                400
XP_012175894.1/1-440  EQQQQQQQQE LSSTQQQASE QLQNPWNMVH DIPHSLSMVP CKDGDVHRLN 
XP_012238079.1/1-431  E---QQQQQE LSSTQQQASE QLQNPWNVVH DIPHSLSMVP CKDGDVHRLN 


                      401                                                450
XP_012175894.1/1-440  AACTSVVLCR NGRPHLQQCL LGYSYDRPSD SCKPISIAKC 
XP_012238079.1/1-431  AACTSVVLCR NGRPHLQQCL LGYSYDRPSD SCKPISIAKC 


NoName   MSF: 2  Type: P  Mon May  1 11:46:52 2017  Check: 00 ..

 Name: XP_012175834.1/1-2171  Len:    2176  Check:  7732  Weight:  1.00
 Name: XP_012237955.1/1-2105  Len:    2176  Check:  9355  Weight:  1.00

//


                       1                                                   50
XP_012175834.1/1-2171  MNRTNKTMAT ELANKKAERE ALRGVIQQWN ANRLDLFELS EPNEDLEFHG 
XP_012237955.1/1-2105  MNRTNKTMAT ELANKKAERE ALRGVIQQWN ANRLDLFELS EPNEDLEFHG 


                       51                                                 100
XP_012175834.1/1-2171  VMRFYFQDSG QKVATKCIRV ASDATSQAVI ETLIEKFRPD MRMLSVPEYA 
XP_012237955.1/1-2105  VMRFYFQDSG QKVATKCIRV ASDATSQAVI ETLIEKFRPD MRMLSVPEYA 


                       101                                                150
XP_012175834.1/1-2171  LYEIHENGEE RKLGLEEKPL LVQLNWHIDD REGRFLLRRI DDKTNAQGVG 
XP_012237955.1/1-2105  LYEIHENGEE RKLGLEEKPL LVQLNWHIDD REGRFLLRRI DDKTNAQGVG 


                       151                                                200
XP_012175834.1/1-2171  FSSSDGSSFR RKLSKREKKQ MKKQEKLSRL KSLEQDENTI PVDQNGVAEK 
XP_012237955.1/1-2105  FSSSDGSSFR RKLSKREKKQ MKKQEKLSRL KSLEQDENTI PVDQNGVAEK 


                       201                                                250
XP_012175834.1/1-2171  LYTELPETSF TRSISNPEAV MRRRRQQKLE RKLQQFRSKD GGPDTGGTLK 
XP_012237955.1/1-2105  LYTELPETSF TRSISNPEAV MRRRRQQKLE RKLQQFRSKD GGPDTGGTLK 


                       251                                                300
XP_012175834.1/1-2171  IYGEALCKDV PYKTLLLSVR DSAVQVVREM LSKYGLEKVD PQQYCLVQVN 
XP_012237955.1/1-2105  IYGEALCKDV PYKTLLLSVR DSAVQVVREM LSKYGLEKVD PQQYCLVQVN 


                       301                                                350
XP_012175834.1/1-2171  SENNINGGTQ QEYILDDDEC PLAILMNHPS TRGSIMFHVR RRPSDYVPRK 
XP_012237955.1/1-2105  SENNINGGTQ QEYILDDDEC PLAILMNHPS TRGSIMFHVR RRPSDYVPRK 


                       351                                                400
XP_012175834.1/1-2171  RKXKPSGKWN ELDYRYEDER LPFSLELNPD GSEIPNGAGV RHRLQPNVTE 
XP_012237955.1/1-2105  RKKKPSGKWN ELDYRYEDER LPFSLELNPD GSEIPNGAGV RHRLQPNVTE 


                       401                                                450
XP_012175834.1/1-2171  VGSERPIPIH PSSPSKSTSV PAAAVATVCH TRSPTHAPES THNYETTFDL 
XP_012237955.1/1-2105  VGSERPIPIH PSSPSKSTSV PAAAVATVCH TRSPTHAPES THNYETTFDL 


                       451                                                500
XP_012175834.1/1-2171  DGNVETASLT SSRDGNRTLQ NDRQPRGTDP ILPAVLEFLE ETEETFFHAV 
XP_012237955.1/1-2105  DGNVETASLT SSRDGNRTLQ NDRQPRGTDP ILPAVLEFLE ETEETFFHAV 


                       501                                                550
XP_012175834.1/1-2171  ITDVEPSAPQ FKLAPTYTLY LAARYRASTH YRPELQPTER AHRLTVMLAN 
XP_012237955.1/1-2105  ITDVEPSAPQ FKLAPTYTLY LAARYRASTH YRPELQPTER AHRLTVMLAN 


                       551                                                600
XP_012175834.1/1-2171  VASMIQRVIQ ERYMDASSLA LWLANGSELL HMLKNDRHVG AFSTRAQDIL 
XP_012237955.1/1-2105  VASMIQRVIQ ERYMDASSLA LWLANGSELL HMLKNDRHVG AFSTRAQDIL 


                       601                                                650
XP_012175834.1/1-2171  TEAVHTAFAS LVRCISLELA PAMSQFMADA DEPAKEAGVL QIFSSTMALL 
XP_012237955.1/1-2105  TEAVHTAFAS LVRCISLELA PAMSQFMADA DEPAKEAGVL QIFSSTMALL 


                       651                                                700
XP_012175834.1/1-2171  RRCRVNAALT IQLFSHLFHT INATAFNALV SNANLCVRWF GRRLKARLNA 
XP_012237955.1/1-2105  RRCRVNAALT IQLFSHLFHT INATAFNALV SNANLCVRWF GRRLKARLNA 


                       701                                                750
XP_012175834.1/1-2171  LETWAERQGL ELASQCHLAT IMQATHLLQA PKYNAEELAT LSSTCFKLNS 
XP_012237955.1/1-2105  LETWAERQGL ELASQCHLAT IMQATHLLQA PKYNAEELAT LSSTCFKLNS 


                       751                                                800
XP_012175834.1/1-2171  LQVRALLQKY QPAADEPRLP AELIENVVRV AESVADTLAR ADGREIRLEE 
XP_012237955.1/1-2105  LQVRALLQKY QPAADEPRLP AELIENVVRV AESVADTLAR ADGREIRLEE 


                       801                                                850
XP_012175834.1/1-2171  EPTLALALLL PEDGYSCEVI RGVPPGLAEF LAPLQRDGLC RMAPQPTSSG 
XP_012237955.1/1-2105  EPTLALALLL PEDGYSCEVI RGVPPGLAEF LAPLQRDGLC RMAPQPTSSG 


                       851                                                900
XP_012175834.1/1-2171  YWTIYMIDHH NNYRSPSAMS NRSGGYSCHT GPSGAQPEIH VIKLHKSTNG 
XP_012237955.1/1-2105  YWTIYMIDHH NNFRSPSAMS NRSGGYSCHT GPSGAQPEIH VIKLHKSTNG 


                       901                                                950
XP_012175834.1/1-2171  MGLSIVAAKG AGQDRLGIYI KSVVAGGAAD ADGRLTAGDQ LLKVDGQSLV 
XP_012237955.1/1-2105  MGLSIVAAKG AGQDRLGIYI KSVVAGGAAD ADGRLTAGDQ LLKVDGQSLV 


                       951                                               1000
XP_012175834.1/1-2171  GITQEKAAEY LVRTGPIVTL EVAKQGAIYH GLATLLSQPS PVMTRAHKIR 
XP_012237955.1/1-2105  GITQEKAAEY LVRTGPVVTL ---------- ---------- ---------- 


                       1001                                              1050
XP_012175834.1/1-2171  PKSENLEASS QETNEQPSTS HSMGNLLSVP RHAIGSERSI DSVPSTNSVS 
XP_012237955.1/1-2105  ---------- -EVAKQGAIY HGLATLLSQP SPVMTRVHKI RP-------- 


                       1051                                              1100
XP_012175834.1/1-2171  TTTALGIKCD NFSLDSIPYI DQTDDTPTSC HPLNEFNEYQ SENNNISNNR 
XP_012237955.1/1-2105  -------KSE NLEASSV--- QETNEQPSTS HSMG--NLLS VPRHAIGSER 


                       1101                                              1150
XP_012175834.1/1-2171  IYPRSSQTHL DIGFFLRPRR MSERDLPSRL GRDATAPQQQ IHTSKSVPAL 
XP_012237955.1/1-2105  ---------- SIDSVPGPRR MSERDLPSRL GRDATAPQQQ IHTSKSVPAL 


                       1151                                              1200
XP_012175834.1/1-2171  HNVGTDGKQQ HEVFNPGYSR ASSSNSVTPP VTQPPPPMTT INSSTSLRSR 
XP_012237955.1/1-2105  HNVGTDGKQQ HEVFNPGYSR ASSSNSVTPP VTQPPPPMTT INGSTSLRSR 


                       1201                                              1250
XP_012175834.1/1-2171  SSHNLHDPTK MGTLPPSGLV SRQQSSPNLN PGQTTSNNSS SANVGPSSNI 
XP_012237955.1/1-2105  SSHNLHDPTK MGTLPPSGLV SRQQSSPNLN PGQTTSNNSS SANVGPSSNI 


                       1251                                              1300
XP_012175834.1/1-2171  LQSNEAERFY QNLSIYRNQD TTTTTTTTTT TTT--KQRHS PSQHSDDRNP 
XP_012237955.1/1-2105  LQSNEAERFY QNLSIYRNQD TTATTTTATT TTTTTKQRHS PSQHSDDRNP 


                       1301                                              1350
XP_012175834.1/1-2171  LQLQKSSRGS QNSLNRPGTF EMNQTRDRPI SAYVPQPQQQ SYLVGGLSQQ 
XP_012237955.1/1-2105  LQLQKNSRGS QNSLNRPGTF EMNQARDRPI SAYVPQPQQQ SYLVGGLSQQ 


                       1351                                              1400
XP_012175834.1/1-2171  -GCAAPPRSQ SSRDIIRQEA KLQEMQEEVR RRELRGGIPV PLNQYRPTAY 
XP_012237955.1/1-2105  QGCAAPPRSQ SSRDIIRQEA KLQEMQEEVR RRELRGGIPV PLNQYRPAAY 


                       1401                                              1450
XP_012175834.1/1-2171  NLKTNMSVQS PISSAVRPTK SAGSQPNLGS SPPVTVSSAP SISTSGHVTT 
XP_012237955.1/1-2105  NLKTNMSVQS PISSAVRPTK SIGSQPNLGS SPPVTVSSAP SISTSGHVTT 


                       1451                                              1500
XP_012175834.1/1-2171  RQTGPSNYGY LDAQYGPYMV QYGKSPHVHQ HQHQHQSQPQ SQHQHPHQHQ 
XP_012237955.1/1-2105  RQTGPSNYGY LDAQYGPYMV QYGKSPHVHQ HQHQHQSQPQ SQHQHPHQHQ 


                       1501                                              1550
XP_012175834.1/1-2171  HQLQLQHQHQ HQ--HQHQHQ HQHQNIQQQN LGHIQYGHAS MTSTRGKNDL 
XP_012237955.1/1-2105  HQHQLQLQHQ HQHQHQHQHQ HQHQNIQQQN LGHIQYGHAS MTSARGKNDL 


                       1551                                              1600
XP_012175834.1/1-2171  IRLQSNGMLL DYGRDQGTRD IGKLYMDQNQ HVAVGSQYYL NSDVRNEHYN 
XP_012237955.1/1-2105  IRLQSNGMLL DYGRDQGTRD IGKLYMDQNQ HVAVGSQYYL NSDVRNEHYN 


                       1601                                              1650
XP_012175834.1/1-2171  DENGINRAQT APEGSTMSNE IPIRPTLPEE GYPESPPPPP PSTSTHPLYS 
XP_012237955.1/1-2105  DESGINRAQT APEGSTMSNE IPIRPTLPEE GYPESPPPPP PSTSTHPLYS 


                       1651                                              1700
XP_012175834.1/1-2171  KQSDSRYTAS MQDPPRGGYY PANTTGTTLQ PRQYQYSATN PWQREEKERE 
XP_012237955.1/1-2105  KQSDSRYTAS MQDPPRGGYY PANTTGTTLQ PRQYQYSATN PWQREEKERE 


                       1701                                              1750
XP_012175834.1/1-2171  QARRREAARQ WRDQQIAELS ALSHRTSQQE EQLRALQLER DFQKRAEEVA 
XP_012237955.1/1-2105  QARRREAARQ WRDQQIAELS ALSHRTSQQE EQLRALQLER DFQKRAEEVA 


                       1751                                              1800
XP_012175834.1/1-2171  NQQDDDEESN DLDTENIRVQ QSLLRTTVPQ DRNNSLEQHH LNLPRTNATN 
XP_012237955.1/1-2105  NQQDDDEESN DLDTENIRVQ QSLLRTTVPQ DRNNSLEQHH LNLPRTNATN 


                       1801                                              1850
XP_012175834.1/1-2171  QSIKGNHTGQ SVGGSPMHST NVVSIHTGNG PSQQSSQNIV NTCLQQQQPH 
XP_012237955.1/1-2105  QSIKGNHTGQ SVGGSPMHST TVVPIHTGNG SSQQSSQNIV NTCLQQQQPH 


                       1851                                              1900
XP_012175834.1/1-2171  QQQQESSGSH FSSDLQHEHT NQMPNNIGQI QMSSLLHLNS SQKPLGLSQS 
XP_012237955.1/1-2105  QQQQESSGSH FSSDLQHEHT NQMPNNIGQI QMSSLLHLTS SQKPLGLSQS 


                       1901                                              1950
XP_012175834.1/1-2171  NEEKEMHRRH EEIKRKQVEF DDTQSKKKEE EINKQQQIQQ MYQQQHHSQQ 
XP_012237955.1/1-2105  NEEKEMHRRH EEIKRKQVEF DDTQSKKKEE EINKQQQIQQ MYQQQHHSQQ 


                       1951                                              2000
XP_012175834.1/1-2171  LQSHLKTQQM LHPSMLRLDS LIINGSSASS THNTSNDAPL PPERGSSYAV 
XP_012237955.1/1-2105  LQSHLKTQQM LHPSMLRLDS LIINGSSASS THNTSNDAPL PPERGSSYAV 


                       2001                                              2050
XP_012175834.1/1-2171  MSQQSTLRSN NANISNIVTL AQPQSTSVKR VSFHDSNANV ESVQRSVSSG 
XP_012237955.1/1-2105  MSQQSTLRSN NANISNIVTL TQPQSTSVKR VSFHDSNANV ESMQRSVSSG 


                       2051                                              2100
XP_012175834.1/1-2171  NSSTSQILAM DVITEDPNNF INDAEILLAS PKAPEGSGGA PITGSTPGVI 
XP_012237955.1/1-2105  NSSASQVLAM DVITEDPNNF INDAEILLAS PKAPEGSCGA PITGSTPGVI 


                       2101                                              2150
XP_012175834.1/1-2171  GAQEVYKDPR QRRLAEKQKQ QQSSQVGQVP EKLSFKEKMK MFAMETGEDG 
XP_012237955.1/1-2105  GAQEVYKDPR QRRLAEKQKQ QQSSQVGQVP EKLSFKEKMK MFAMETGEDG 


                       2151                                              2200
XP_012175834.1/1-2171  TPRDKVKISR AQREIDNIGN PTIPTL 
XP_012237955.1/1-2105  TPRDKVKISR AQREIDNIGN PTIPTL 


NoName   MSF: 2  Type: P  Mon May  1 11:47:02 2017  Check: 00 ..

 Name: XP_012176618.1/1-1719  Len:    1785  Check:  2388  Weight:  1.00
 Name: XP_012241170.1/1-1753  Len:    1785  Check:  450  Weight:  1.00

//


                       1                                                   50
XP_012176618.1/1-1719  MSALNAGPCR PGIILCLAVL LASQSNSAPV YDQDTTQVAE YDGATAGCYY 
XP_012241170.1/1-1753  MSALNAGPCR PGIILCLAVL LASQSNSAPV YDQDSTQVAE YDGATAGCYY 


                       51                                                 100
XP_012176618.1/1-1719  NFQHYAEGDR IITNEPCLNC TCHNRMLMCY LRVCPFTKAI GQDCTVEKRP 
XP_012241170.1/1-1753  NFQHYAEGDR IITNEPCLNC TCHNRMLMCY LRVCPFTKAI GQDCTVEKRP 


                       101                                                150
XP_012176618.1/1-1719  DQCCPVITCP EVPVQLLTST TSAPAISGST AVGFHDNYGC NVDDRFYADG 
XP_012241170.1/1-1753  DQCCPVITCP EVPVQLLTST TSAPAISGST AVGFHDNYGC NVDDRFYADG 


                       151                                                200
XP_012176618.1/1-1719  AQLPTDPQNP CELCYCIRNR TTCVMQECTL RVAGCKPVYQ PGICCPVKYN 
XP_012241170.1/1-1753  AQLPTDPQNP CELCYCIRNR TTCVMQECTL RVAGCKPVYQ PGICCPVKYN 


                       201                                                250
XP_012176618.1/1-1719  CEYDEELATT VEPTPGLIMT TTMAPGATPQ CYHEGKVYED GDLIYSTQPC 
XP_012241170.1/1-1753  CEYDEELATT VEPTPGLIMT TTIAPGATPQ CYHEGKVYED GDLIYSTQPC 


                       251                                                300
XP_012176618.1/1-1719  QHCYCFRGDI ACAVQDCGTP MKTHGKNCTA LPPPEGECCP TTYQCEEDGH 
XP_012241170.1/1-1753  QHCYCFRGDI ACAVQDCGTP MKTHGKNCTA LPPPEGECCP TTYQCEEDGH 


                       301                                                350
XP_012176618.1/1-1719  GGLVTLPRGE ESSTEERVPE TTVATVTTAE KEALHPET-T EETFPGSDNV 
XP_012241170.1/1-1753  GGLVTLPRGE ESSTEERVPE TTAATVTTAE KEALHPSTEA EETFPGSDNV 


                       351                                                400
XP_012176618.1/1-1719  IPQDHEIVTT QEPVESAPST EEPKKEEVPS LEETAAPEIP TTQKETEGTA 
XP_012241170.1/1-1753  IPQDHEIVTS QAPVENAPST EEPKKEEVPS LEETAAPETP TTQKETEDTV 


                       401                                                450
XP_012176618.1/1-1719  AVTEASSAAP KLTESPEGAK AAATEAPSVE EKGEEMATTP AEETTQEVTE 
XP_012241170.1/1-1753  AVTEASSAAP KLTESPEGAK AEATEAPSVE EKGEEVATTP AEETTQEVTE 


                       451                                                500
XP_012176618.1/1-1719  ISVPEEVPES SPKLETTPQE VTTARGEERP EVVTEQAMPE ETHTH-KVPE 
XP_012241170.1/1-1753  ISVPKEVPES SPKLETTPQE VTTARGEERP EVVTEQAMPE ETQTESKVPE 


                       501                                                550
XP_012176618.1/1-1719  ETQPELPSEE KPTKESVTVS EKEPSVTEET VPTEEHPVEE AKMPTQAPEF 
XP_012241170.1/1-1753  EAQSELPSEE KPTKESVTVS EKEPSVTEET VPTEEHPVEE AKMPTQAPEF 


                       551                                                600
XP_012176618.1/1-1719  PSEAPEVLSE EKGTSPVYGA EATTVKILGE EEVTETVKTT KTPATESEQR 
XP_012241170.1/1-1753  PSEAPEVLSE EKGTSPVYEA EATTVKTLGE GEVTEAVKTT KSPATESEQG 


                       601                                                650
XP_012176618.1/1-1719  LSTEAPIEEK PEEAATPGIE ITTEKQIEEV PSTEQVPQQP EQVFEEEKEE 
XP_012241170.1/1-1753  LSTEAPIEEK PEEAATPETE ITTEKPIEEV PSTEQAPQKP EQVLEEEKEK 


                       651                                                700
XP_012176618.1/1-1719  PMEVSTEQLP TEVPAAPVEH GIEAIPTEVP VEQKTELPVF GHKVPEVPGL 
XP_012241170.1/1-1753  PMEVSTEQLP TEVPAAPVEH GIEAIPTEVP VEQKTEPPIF GHKVPEMPGL 


                       701                                                750
XP_012176618.1/1-1719  APKKEDMIPP EVSETSEHPA VTEEYNMEEG TPVIPERGPP GISITERVPE 
XP_012241170.1/1-1753  APKKEDMIPP EVPETSEHPA VTEEYHMEEG TPVIPERGPP GISITERVPE 


                       751                                                800
XP_012176618.1/1-1719  SKAEDKDAVT EIYVTEGYVD MKPPEFHIPS SLVTEAPEQK GSSMYVPTIH 
XP_012241170.1/1-1753  SKAEDKDAVT EIYVTEGYVD MKPPEFHVPS SLVTEAPEQK GSSMYVPTIH 


                       801                                                850
XP_012176618.1/1-1719  ETTIAPKQEA VPIEEGTTVE AQLPEEAPSS TSIAPEKATE GVPPVTEAGE 
XP_012241170.1/1-1753  ETTIAPKQEA VPIEEGTTVE AQLPEETPSS TSIAPEKAIE GVPPATEAGE 


                       851                                                900
XP_012176618.1/1-1719  VPGEEKEVTE AAAKGTEPSP ATEISTSAPE IPEKVPQETE QPSLPEEQST 
XP_012241170.1/1-1753  VPGEEKEVAE AAAKGTESSP ATEISTSAPE IPEEVPQETE RPSLPDEQST 


                       901                                                950
XP_012176618.1/1-1719  ETLSSEVSPT KESSEEQELP TKGLTIEESG ETSSEEVNDS SEEITASKVK 
XP_012241170.1/1-1753  ETSSSEVSPT KESSEEQELP TKGLTIEESG ETSSEEVNDS SEEITASKEK 


                       951                                               1000
XP_012176618.1/1-1719  PAEEAEKTPQ EHVFEVSVPI PTRVPITEEY PTEQPAIEEQ TEETAKISTE 
XP_012241170.1/1-1753  PAEEAEKAPQ EHVFEISVPT PA---ITEEY PTEQPAIEEQ TVETEKIS-- 


                       1001                                              1050
XP_012176618.1/1-1719  GAPMTPTEVN AVPEEKPATE QGEQGTVAPE EALPSEKPGI ISEAPEEQAT 
XP_012241170.1/1-1753  ------TEVN AVPEEKPATE QEEQGTVAPE EALPSEKPGI ISGAPEEQAT 


                       1051                                              1100
XP_012176618.1/1-1719  EKPITEEEAP VTKEAKDETI SITQIPPGEG ERPEASEKPV VEEMTKETTI 
XP_012241170.1/1-1753  EKPITEEESP VTKEAEDKTI SITQIPPSEG ERPEASEKPV VEEMPKEATI 


                       1101                                              1150
XP_012176618.1/1-1719  SELGGSPVTQ ETTEAEEPTE GTPTVTGHPT MEPEEQKPEV SEASEQPALE 
XP_012241170.1/1-1753  SELEGSPVTQ ETTEAGEPTE GTLTVTGHPT MEPEEQKTEA PEVSEQPAIQ 


                       1151                                              1200
XP_012176618.1/1-1719  QTEAPITQET SSEEVVQEEQ KTEEPTKEEG QTEGPVTSSP STEESMTEGL 
XP_012241170.1/1-1753  QTEAPITKET SSEGIVQEEQ KTEQPTKEEG PTEGPVTPS- STEESMTEEL 


                       1201                                              1250
XP_012176618.1/1-1719  VKEGTQIPIE AYQPTKPPIS ERKEDELGAE KLPEVEKGVQ KPSLEEEKPT 
XP_012241170.1/1-1753  AKEGTQIPIE AHQPTKPPIT ERKEDEMGAE KLPELEKGVQ KPSLEEEKPT 


                       1251                                              1300
XP_012176618.1/1-1719  EKPVEEEETA MPGEAQITGK PLEDHKPVDK EPIEGLAEGE QPAEEEKPTE 
XP_012241170.1/1-1753  GKPVEEEETA VAGEAQITEK PLEDHKPVEK QPIEGSAEGE QPAEEEKPTE 


                       1301                                              1350
XP_012176618.1/1-1719  ESVEQ----- ---------- ---------- --------KP EEEEKASEKP 
XP_012241170.1/1-1753  ESVEQKPEEE EKTSEEKPEE EGKTVEEEKP TEGPALEKKP SEDNVAEEKP 


                       1351                                              1400
XP_012176618.1/1-1719  EEEGKTVEE- --------EK PTESPIQEEK PTEEPAVEKK LTEEPVAEEK 
XP_012241170.1/1-1753  -TEGPIAEET STEGPAAGEK PTEGPVAEEK PTEEAVVEEK PTEGPVAEEV 


                       1401                                              1450
XP_012176618.1/1-1719  PTEGPISEEK STEGPACWRG KPTEGPVVEE KPTEGPIGEE KPTEEPVAEQ 
XP_012241170.1/1-1753  PTEGPVAEEK PTEEPVAEE- KSTEGPVAEE KPTEGPVAEE KPTEGPAVQE 


                       1451                                              1500
XP_012176618.1/1-1719  KPTEGPVVVE KETEGPVAEE KPTEGPAVEE KATEGPVAEE KATEGPAVEE 
XP_012241170.1/1-1753  KPTEEPVAEE KSTEGLVAEE KPTEEPAVEE KPTEERVAEG KHTEAPATEE 


                       1501                                              1550
XP_012176618.1/1-1719  KPIEGPVAEE KPSEGPVA-E RPTEGPVAEE NQTEKTV-EG KPSEATPSQE 
XP_012241170.1/1-1753  KPTEGPAVEE KPTEGLVAEE KPTEGAVAEE KPSEAPVAEE KPTEG----- 


                       1551                                              1600
XP_012176618.1/1-1719  IVPVSVEIPT ESPI-EEKPS ETP--ETAPT EVPSVEETAS SSAPKEVAEV 
XP_012241170.1/1-1753  --PAVEEIPT EGPVAEEKPT EGPGVEEKPT EGPVSEEKPT EGA---VAE- 


                       1601                                              1650
XP_012176618.1/1-1719  LTELPEESSE AAITTAT-EE VSHTEEAQTE SSMSQEQTTK APTIHEEPST 
XP_012241170.1/1-1753  -----EKPSE APVAEEKPTE GPAVEEKPAE GPAAEEKPTE GPTGEEKPTE 


                       1651                                              1700
XP_012176618.1/1-1719  EPTI--QASE QPTEEEKLPE GSTQKPELPS EAST------ --ATIQSETT 
XP_012241170.1/1-1753  GPTVEEKPTE GPVAEERPTE GSTVE-EKPT EGPTVEEKLT EGATVEEKPT 


                       1701                                              1750
XP_012176618.1/1-1719  EQ---EAKVP EVGIMTETPE VSAVEPGA-V KTTAAPTEET KLPEGEQKAS 
XP_012241170.1/1-1753  EGPAVEKKAT EGPVAEERPE KSTEGPGVEE KPTEGPAGEE KPTEGPE-GP 


                       1751                                              1800
XP_012176618.1/1-1719  TPEEAQTETP SKEEGTTQGS L--KKESEGP ITEEK 
XP_012241170.1/1-1753  TVEEKPTEGP TVEEKPTEGP GVEEKPTEGP GVEEK 


NoName   MSF: 2  Type: P  Mon May  1 11:47:13 2017  Check: 00 ..

 Name: XP_012163420.1/1-2049  Len:    2055  Check:  7037  Weight:  1.00
 Name: XP_012248224.1/1-2055  Len:    2055  Check:  8402  Weight:  1.00

//


                       1                                                   50
XP_012163420.1/1-2049  MFLFQVASRP WSPDQGKTRE MTKLCNHKRK LLLPTTAAGS PVASCTPTVS 
XP_012248224.1/1-2055  MFLFQVASRP WSPDQGKTRE MTKLCNHKRK LLLPTTAAGS PVASCTPTVS 


                       51                                                 100
XP_012163420.1/1-2049  SSPALSTGPV ATAIHVNADS PTSPDKARKD GLNKKKKRKI GGLGNIFSGV 
XP_012248224.1/1-2055  SSPALSTGPV ATAIHVNADS PTSPDKARKD GLNKKKKRKI GGLGNIFSGV 


                       101                                                150
XP_012163420.1/1-2049  SVSQLMAQRE RAIVAASGVQ GSPVPNGSQV WPIAIPNLQV QQSNQQICHQ 
XP_012248224.1/1-2055  SVSQLMAQRE RAIVAASGVQ GSPVPNGSQV WPIAIPNLQV QQSNQQICHQ 


                       151                                                200
XP_012163420.1/1-2049  TLSSPSQTQD INGCVTRNPQ QRLGQHNMSG MLMGNSLIMN QQGANFNNMT 
XP_012248224.1/1-2055  TLNSPSQTQD INGCVTRNPQ QRISQHNMSG MLMGNSLIMN QQGANFNNMT 


                       201                                                250
XP_012163420.1/1-2049  QQQQQLLQQQ HQQLILQQQQ QQQQQQQQ-L MQQHISQQQQ QQQQ---LLP 
XP_012248224.1/1-2055  QQQQQLLQQQ HQQLILQQQQ QQQQQQQQQL MQQHISQQQQ QQQQQQQLLP 


                       251                                                300
XP_012163420.1/1-2049  HHQQMQHMQI LQQHEQQQHQ NTVVNQLTQQ QAPHYLNQLN QQPLHIMQQQ 
XP_012248224.1/1-2055  HHQQMQHMQI LQQHEQQQHQ NTVVNQLTQQ QAPHYLNQLN QQPLHIMQQQ 


                       301                                                350
XP_012163420.1/1-2049  DHLNQQQQQQ QQQLHMQQMQ KHKMQQQQQQ QQHLTQEVDQ QSGNYNPQHS 
XP_012248224.1/1-2055  DHLNQQQQQQ QQQLHMQQMQ KHKMQQQQQQ QQHLTQEVDQ QSGNYNPQHS 


                       351                                                400
XP_012163420.1/1-2049  SENYVHHMQS SQVTAQSTLH PQLHQIHQHQ LQQQTQQHQP NQHVMQAQPA 
XP_012248224.1/1-2055  SENYVHHMQS SQVTAQSALH PQLHQIHQHQ LQQQTQQHQP NQHVMQAQPA 


                       401                                                450
XP_012163420.1/1-2049  DQFQMQIQQL QQQQQHQHQQ QVSQVCVQPQ YPNQQLNHHS LDVMQQQTIG 
XP_012248224.1/1-2055  DQFQMQIQQL QQQQQHQHQQ QVSQVCVQPQ YPNQQLNHHS LDVMQQQTIG 


                       451                                                500
XP_012163420.1/1-2049  PVMNSADMQN RHNRTSSVTD EDLNAKQIQQ QQQQQQQQQQ QQQQQQQQQQ 
XP_012248224.1/1-2055  PVMNTADMQN RHNRTSSVTD EDLNAKQIQQ QQQQQQQQQQ QQQQQQQQQQ 


                       501                                                550
XP_012163420.1/1-2049  --LLLHNHAV QRHHVVQNGN LSNNSHENMQ RMYAQNQVQY PVRNFDASKG 
XP_012248224.1/1-2055  QQLLLHNHAV QRHHVVQNGN LSNNSHENMQ RMYAQNQVQY PVRSFDASKG 


                       551                                                600
XP_012163420.1/1-2049  AIVDVKHQQQ YALSNVAGRS PNTNHAVETQ SGMGPNGQPG NVHFNSRTPP 
XP_012248224.1/1-2055  AIVDVKHQQQ YALSNVAGRS PNTNHAVETQ SGMGPNGQPG NVHFNSRTPP 


                       601                                                650
XP_012163420.1/1-2049  WQQNRSASGS HQPSLVTVQN ITCNSFDRVP PLHHHIPQAS TWTDEVARKK 
XP_012248224.1/1-2055  WQQNRSASGS HQPSLVTVQN ITCNSFDRVP PLHHHIPQAS TWTDEVARKK 


                       651                                                700
XP_012163420.1/1-2049  AKPSKVMVKK QRQHSVTDVR NNSLDQSASS PIDEFNEKNQ QNSNQIGSTV 
XP_012248224.1/1-2055  AKPSKVMVKK QRQHSVTDVR NNSLDQSASS PIDEFNEKNQ QNSNQIGSTV 


                       701                                                750
XP_012163420.1/1-2049  NSSGPSFLED PSGYLAQQTA LLNSTISRQT GVSSSQVGIV NNSKTPQTSH 
XP_012248224.1/1-2055  NSSGPSFLED PSGYLAQQTA LLNSTISRQT GVSSSQVGIV NNSKTPQTSH 


                       751                                                800
XP_012163420.1/1-2049  GSHLPNNTYL PQPKPSSGAS PSSTSTFNSV KNHATSPVVV HSSMTPTSSS 
XP_012248224.1/1-2055  GSHLPNNTYL PQPKPSSGAS PTSTSTFNSV KNHATSPVVV HSSMTPTSSS 


                       801                                                850
XP_012163420.1/1-2049  GGTDSENSPC QGCVTSADTQ SYVQDQYKQQ MQRQYLMHSD QREDPVTSST 
XP_012248224.1/1-2055  GGTDSENSPC QGCVTSADTQ SYVQDQYKQQ MQRQYLMHSD QREDPVTSST 


                       851                                                900
XP_012163420.1/1-2049  FGEQYQNNQQ QADSRPIQGG TVSTSHGSPI GTNSPANSDT PASSTPGISQ 
XP_012248224.1/1-2055  FGEQYQNNQQ QADSRPIQGG TVSTSHGSPI GTNSPANSDT PASSTPGISQ 


                       901                                                950
XP_012163420.1/1-2049  PATPQSLISS QPSTPHSYSQ PPTPHSHSTS GQVPSQPLTP QAQQPSQSSM 
XP_012248224.1/1-2055  PATPQSLISS QPSTPHSYSQ PPTPHSHSTS GQVPSQPLTP QAQQPSQSSM 


                       951                                               1000
XP_012163420.1/1-2049  GSVAQEQRAE TPCSATTSSN VVPSSTPSSQ SSTSGSDSMT SQITKRQTTR 
XP_012248224.1/1-2055  GSVAPEQRAE TPCSATTSSN VVPSSTPSSQ SSTPGSDSMT SQITKRQTTR 


                       1001                                              1050
XP_012163420.1/1-2049  QSSLDGYQPH PHTVNAVSRV PMNHFAGTSS VITTMASGHT VSSNTITSVL 
XP_012248224.1/1-2055  QSSLDGYQPH PHTVNAVSRV PMNHFAGTSS VITTMASGHT VSSNTITSVL 


                       1051                                              1100
XP_012163420.1/1-2049  AGRANTATVS INTPSGIPNP AIPDILSNKS QHPASSTTLT NVPTTVVTTT 
XP_012248224.1/1-2055  AGRANTATVS INTPSGIPNP AIPDILSNKS QHPASSTTLT NVPTTVVTTT 


                       1101                                              1150
XP_012163420.1/1-2049  SSLPNSQSSI AISVSKSPLE MVQSVVSSIQ VPQASTNSPV QPQSQQQQQQ 
XP_012248224.1/1-2055  SSLPNSQSSI AISVSKSPLE MVQSVVSSIQ VPQASTNSPV QPQSQQQQQQ 


                       1151                                              1200
XP_012163420.1/1-2049  PTQQHPQSNV QVHNVLTSGG ILKHPAGSTL PPGHILVSNG GQLIMASTGS 
XP_012248224.1/1-2055  PTQQHPQSNV QVHNVLTSGG ILKHPPGSTL PPGHILVSNG GQLIMASTGS 


                       1201                                              1250
XP_012163420.1/1-2049  GINGVMAPPP PKIISNSNSM PPLSVSPMVT SVTGAVSQVI PAVGVAQQVI 
XP_012248224.1/1-2055  GINGVMAPPP PKIISNSNSM PPLSVSPMVT SVTGAVSQVI PAVGVAQQVI 


                       1251                                              1300
XP_012163420.1/1-2049  GQPTVLVNTI QTPVLIQPSV MTMDSIGQNV QIPHLTVATG NVIQNAQSIL 
XP_012248224.1/1-2055  GQPTVLVNTI QTPVLIQPSV MTMDSIGQNV QIPHLTVATG NVIQNAQSIL 


                       1301                                              1350
XP_012163420.1/1-2049  DANQDVTRNV SANQGMVNRQ PALLSPESAM SKKKAYKKRK TNPQTVASML 
XP_012248224.1/1-2055  DANQDVTRNV SANQGMVNRQ PALLSPESAM SKKKAYKKRK TNPQTVASML 


                       1351                                              1400
XP_012163420.1/1-2049  HIASSQQNAG MLMQSQSNFA QQNFQTQSIG GPMLQALTIV PGKGGAPAQL 
XP_012248224.1/1-2055  HIASSQQNAG MLMQSQSNFA QQNFQTQSIG GPMLQALTIV PGKGGAPAQL 


                       1401                                              1450
XP_012163420.1/1-2049  VMNGQAGATS AQFNAQQIIT NPQPAQQINL LQPVNLLNGA AGMVQNFPTI 
XP_012248224.1/1-2055  VMNGQAGATS AQFNAQQIIT NPQPAQQINL LQPVNLLNGA AGMVQNFPTI 


                       1451                                              1500
XP_012163420.1/1-2049  QQFIVPGIGS MVMSADGTAT LLQDTGNIGM QLQIQNVNGQ NVLTPVQSHS 
XP_012248224.1/1-2055  QQFIVPGIGS MVMSADGTAT LLQDTGNIGM QLQIQNVNGQ NVLTPVQSHS 


                       1501                                              1550
XP_012163420.1/1-2049  GIFNPSQSIL AAGPAGMVIR APQATGGKII QQHSPGAQFL SPNSGQFLVN 
XP_012248224.1/1-2055  GIFNPSQSIL AAGPAGMVIR APQATGGKII QQHSPGAQFL SPNSGQFLVN 


                       1551                                              1600
XP_012163420.1/1-2049  GTTSFGNQLS PIVANVSPNQ QVTFNASQVR PTNMQGQQEF IQMNGQTLMV 
XP_012248224.1/1-2055  GTTSFGNQLS PIVANVSPNQ QVTFNASQVR PTNMQGQQEF IQMNGQTLMV 


                       1601                                              1650
XP_012163420.1/1-2049  PCGTAQNIAV SSAPNQQNTT FVQQNTTIVQ QQTTMVSNNQ IPNFQAAASN 
XP_012248224.1/1-2055  PCGTAQNIAV SSAPNQQNTT FVQQNTTIVQ QQTTMVSNNQ IPNFQAAASN 


                       1651                                              1700
XP_012163420.1/1-2049  GTTVDPSLNI DHNQSYILSS GMIQGKAPTS PKSSVNSPSS EQNVEQQQYV 
XP_012248224.1/1-2055  GTTVDPSLNI DHNQSYILSS GMIQGKAPTS PKSSVNSPSS EQNVEQQQYV 


                       1701                                              1750
XP_012163420.1/1-2049  LASSSTTVVE KTAQQSDQHS PLMARHSVST QTAGNQANMA QSAMMRQGSP 
XP_012248224.1/1-2055  LASSSTTVVE KTAQQSDQHS PLMARHSVST QTAGNQANMA QSAMMRQGSP 


                       1751                                              1800
XP_012163420.1/1-2049  PDTTTHSPGN SQRSNSPAVD TTTHGAASPA PPITARHHSS STPMVHCVSS 
XP_012248224.1/1-2055  PDTTTHSPGN SQRSNSPAVD TTTHGAASPA PPITARHHSS STPMVHCVSS 


                       1801                                              1850
XP_012163420.1/1-2049  SEPDSGDVPV ASEDWRIQGI TTKEITLSQP GLHGKTYVES TVTTGIQIYT 
XP_012248224.1/1-2055  SEPDSGDVPV ASEDWRIQGI TTKEITLSQP GLHGKTYVES TVTTGIQIYT 


                       1851                                              1900
XP_012163420.1/1-2049  SETLKQAEGV VSTVRCEGRE HALGRGIKRK LDSIHSMHST LHEDQDVTEA 
XP_012248224.1/1-2055  SETLKQAEGV VSTVRCEGRE HALGRGIKRK LDSIHSMHST LHEDQDVTEA 


                       1901                                              1950
XP_012163420.1/1-2049  KSEEKSQRKL EVGELVWGAA RGSPAWPGKV ESLGPPGTMT VWVRWYGGGG 
XP_012248224.1/1-2055  KSEEKSQRKL EVGELVWGAA RGSPAWPGKV ESLGPPGTMT VWVRWYGGGG 


                       1951                                              2000
XP_012163420.1/1-2049  GRSQVEVKAL KSLSEGLEAH HRARKKFRKS RKLNMQLENA IQEAMAELDK 
XP_012248224.1/1-2055  GRSQVEVKAL KSLSEGLEAH HRARKKFRKS RKLNMQLENA IQEAMAELDK 


                       2001                                              2050
XP_012163420.1/1-2049  VTESSKDQKI TGRSCKMTGS RGAENGGASK QEGKRSSKKS IGSLNPVTTE 
XP_012248224.1/1-2055  VTESSKDQKI TGRSCKVTGS RGPENGGASK QEGKRSSKKS IGSLNPVTAE 


                       2051                                              2100
XP_012163420.1/1-2049  QKECR 
XP_012248224.1/1-2055  QKECR 


NoName   MSF: 2  Type: P  Mon May  1 11:47:16 2017  Check: 00 ..

 Name: XP_012163422.1/1-484  Len:    485  Check:  6384  Weight:  1.00
 Name: XP_012248215.1/1-450  Len:    485  Check:  6730  Weight:  1.00

//


                      1                                                   50
XP_012163422.1/1-484  MAGKPEQPST HPALPNHGHH HHHNRQQQQQ QQQQQQQQQ- PQQQQQEQQH 
XP_012248215.1/1-450  MAGKPEQPST HPALPNHGHH HHHNRQQQQQ QQQQQQQQQQ PQQQQQEQQH 


                      51                                                 100
XP_012163422.1/1-484  PQHAQGIQQN SVLVYVSGEN FAYATAVGQN AAAAAAAATA VGYQSPQQAT 
XP_012248215.1/1-450  PQHAQGIQQN SVLVYVSGEN FAYATAVGQN AAAA------ ---------- 


                      101                                                150
XP_012163422.1/1-484  YAGILPPQVA TAAATFPAKT AIYCNDNNSA VGSTVAVAGS NNCCRLKTLE 
XP_012248215.1/1-450  ---------- ------PAKT AIYCNDNNSA VGSTVAVAGS NNCCRLKTLE 


                      151                                                200
XP_012163422.1/1-484  YVSTDGESSR SARSISTSNT EDEEDYGTIV SNNGLLYRQT NLVETTSTSA 
XP_012248215.1/1-450  YVSTDGESSR SARSMSTSNT EDEEDYGTIV SNNGLLYRQT NLVETTSTSA 


                      201                                                250
XP_012163422.1/1-484  TTTMTCVVSA CDTKNPANRN PLENDSNNTE NLATNNVEPI GRVNAGEMLP 
XP_012248215.1/1-450  TTTMTCVVSA CDTKNPANRN PLENDSNNTE NLATNNVEPI GRVNAGEMLP 


                      251                                                300
XP_012163422.1/1-484  NKLFPSRIHG EIYPAGARLP DTGYTNSGSQ ITQNNLGEGC ISLLNDDACV 
XP_012248215.1/1-450  NKLFPSRIHG EIYPAGARLA DTGYNNSGSQ ITQGNLGEGC ISLLNDDACV 


                      301                                                350
XP_012163422.1/1-484  TYVRPGNEPS QASASVFQGD SVEQRINMDE KSRQQDGFDN QTGSSLSSSS 
XP_012248215.1/1-450  AYVRQGNEPS QASASVFQGD SVEQRINMDE KSRQQDGFDN QTGSSLSSSS 


                      351                                                400
XP_012163422.1/1-484  SNVGVVSGGG SVVVVGSGGS GATSCDSVRS DTGESSTYSS LSSPESQSQS 
XP_012248215.1/1-450  SNVGVVSGGG SVVVVGSGGS GATSCDSVRS DTGESSTYSS LSSPESQSQS 


                      401                                                450
XP_012163422.1/1-484  AHDSLSAATT VNGGGSCAQQ AARQPPLPRI NNSNNNNNQV QQNVVLTMNG 
XP_012248215.1/1-450  AHDGLSAATT VNGGGSCAQQ A---PPLPRI NNPNNNNNQV QQNVVLTMNG 


                      451                                                500
XP_012163422.1/1-484  SAVITQQQQQ QQQQAITVPR GWKRICTNGV IIYIR 
XP_012248215.1/1-450  SAVITQQQQQ QQQQAITVPR GWKRICTNGV IIYIR 


NoName   MSF: 2  Type: P  Mon May  1 11:47:17 2017  Check: 00 ..

 Name: XP_003395246.1/1-374  Len:    380  Check:  1841  Weight:  1.00
 Name: XP_012245424.1/1-380  Len:    380  Check:  8810  Weight:  1.00

//


                      1                                                   50
XP_003395246.1/1-374  MRLRILFIVL VSTTVAQEKN AQRSVRTPQA QIKYHDPNGL KVDWKFFGAQ 
XP_012245424.1/1-380  MRLRILFIVL VSTTVAQEQN AQRSVRTPQA QIKYHDPNGL KVDWKFFGAQ 


                      51                                                 100
XP_003395246.1/1-374  NQFHSRLENS QIPQQQELAH PQQSAHPQQS AHPQQSAYPQ QSVHSQQS-- 
XP_012245424.1/1-380  NQFHSRLENS QIPQQQELAH PQQSAHSQQS THPQQSAYPQ QSAYPQQSAH 


                      101                                                150
XP_003395246.1/1-374  ----YVSQQQ SQSELVQIEP DQLEHRSYLQ HQTQPEPQQI PNQIQYKTFA 
XP_012245424.1/1-380  PQQSHVSQQQ SQSELVQVES DHLEHRSYLQ HQTQPEPQQI PNQIQYKTFA 


                      151                                                200
XP_003395246.1/1-374  QPQPVQEQPD PNQLQYKVYP QPQAPVAPQS DLNQVQYRYS NAPSQAKQVI 
XP_012245424.1/1-380  QPQPVQELPD PNQLQYKVYP QPQAPVGPQS DHNQVQYRYS NAPSHAKQVI 


                      201                                                250
XP_003395246.1/1-374  LEDFKPQSIH PDSASFAYPS NAPIAQQYDQ QPANAGISQY EHENYEQEEQ 
XP_012245424.1/1-380  LDDFKPQSIH PDSASFAYPS NAPIAQQYDQ QPANAGISQY EQENYEHEEQ 


                      251                                                300
XP_003395246.1/1-374  HKSRRDYADR SLQGKIVYKE DYEQREQQEP QVEHISVPVE RLPPPIPQKL 
XP_012245424.1/1-380  QKSRRDYADR SLQGKIVYKE DYEQREQQEP QVEHISVPVE RLPPPIPQKL 


                      301                                                350
XP_003395246.1/1-374  VIDKNMPMEI QQLLQYQARL PYEVIANTIS YKPKSLFVPK PFPAETKGPY 
XP_012245424.1/1-380  VIDKNMPMEI QQLLQYQARL PYEVIANSIS YKPKSLFVPK PFPAETKGPY 


                      351                                                400
XP_003395246.1/1-374  RYRSKVYYVN NDQYEGDYGT TKPVEESQRH 
XP_012245424.1/1-380  RYRSKVYYVN NDQYEGDYGT AKPVEESQRH 


NoName   MSF: 2  Type: P  Mon May  1 11:47:20 2017  Check: 00 ..

 Name: XP_012163216.1/123-932  Len:    819  Check:  6747  Weight:  1.00
 Name: XP_012239613.1/49-867   Len:    819  Check:  2824  Weight:  1.00

//


                        1                                                   50
XP_012163216.1/123-932  TGGVVPSVAT TPPITVPNVS SPATTSALHQ STGVVCHLSV PASSVLVNAD 
XP_012239613.1/49-867   SGGVVASVAT TPPTTVPNVS SPAATSALHQ STGVVCHLSA PASSVLVNAD 


                        51                                                 100
XP_012163216.1/123-932  PFPVDLDLKT KIKVSSAARD KVSREDAQPE VHSPCSHHQK ISTAVPAIGQ 
XP_012239613.1/49-867   PFPVDLDLKT KIKVSSAARD KVSREDAQPE VHSPCSHHQK ISTAVPAIGQ 


                        101                                                150
XP_012163216.1/123-932  PKQSNGTPRT DHKGTTIVVC SASSDSGSPL PSHYLKPESE DAT---GSAG 
XP_012239613.1/49-867   PKQNNGAPRT DHKGTTIVVC SASSDSGSPL PSHYLKPESE DAXXXXGSAG 


                        151                                                200
XP_012163216.1/123-932  SSGTGGGSSS VGSSGASANG SVANCRTEDQ SDVPAPSNSN GSNSTTATTT 
XP_012239613.1/49-867   SGGTGGGSGS VVSSGASANG SVANCRTEEQ SDVPAPSNGN GSNSTTTAAT 


                        201                                                250
XP_012163216.1/123-932  STGNRCIAGV FAGHGELKSV LGTVVKFATG ISPDTGDTVL TLVLALLSGT 
XP_012239613.1/49-867   STGNRCIAGV FAGHGELKSV LGTVVKFATG ISPDTGDTVL TLVLALLSGT 


                        251                                                300
XP_012163216.1/123-932  MTAEDFHSAL QEATNYSLKG FVLPHLKQQL PSLQRDLSNA ARATNQSCAQ 
XP_012239613.1/49-867   MTAEEFHSAL QEATNYSLKG FVLPHLKQQL PSLQRDLSNA ARATNQSCAQ 


                        301                                                350
XP_012163216.1/123-932  FLRSNEAAVL EAVGLVTASD HVEIFGEYAG NGAASGNGGN QCPAHYGIRS 
XP_012239613.1/49-867   FLRSNEAAVL EAVGLVTASD HVEIFGEYAG NGAASGNGGN QCPAHYGIRS 


                        351                                                400
XP_012163216.1/123-932  NSNPGIGAIQ HTNNATPSFH HYSSGTSHAP KRRASDTPYY ENGAALLEDV 
XP_012239613.1/49-867   NSNPGIGAIQ HTNNATPGFH HYSSGTSHAP KRRASDTPYY ENGGALLEDV 


                        401                                                450
XP_012163216.1/123-932  PVYGKRLTNP WSHHHPPQPQ QQPSGDGSSP YCWYHPLHSS SGSIQGLGHR 
XP_012239613.1/49-867   PVYGKRLTNP WSHHHPPQPQ QQPSGDGSSP YCWYHPLHSS SGSIQGLGHR 


                        451                                                500
XP_012163216.1/123-932  HA--HGHGHG HGHGHGQTHG HAHGHSQGDG SGSIPTSSVQ INQLNAFSGP 
XP_012239613.1/49-867   HAHGHGHGHG HGHGHGQSHG HAHGHGQGDG SNSIPTSSVQ INQMNAFSGP 


                        501                                                550
XP_012163216.1/123-932  HHLAR----Q QQQQQMSHVQ TQNGSLDDEW KNIHMMLNCI LGMVEKTKKA 
XP_012239613.1/49-867   HHLARQQQQQ QQQQQISHVQ TQNGSLDDEW KNIHMMLNCI LGMVEKTKKA 


                        551                                                600
XP_012163216.1/123-932  LAILQTRGCF AASTPAPPLA ATSTVPAQNG GSTGTTVAGN NPSSTNGSQV 
XP_012239613.1/49-867   LAILQTRGCF AASTPAPPLA ATSTVPAQNG GSTGTTVAGN NPSSTNGSQV 


                        601                                                650
XP_012163216.1/123-932  ESSTGDREGS LKRLSGEIVA QTIRAIEDKV AEVKRKDEEA VKRAVMAEVQ 
XP_012239613.1/49-867   ESSTGDREGS LKRLSGEIVA QTIRAIEDKV AEVKRKDEEA VKRAVMAEVQ 


                        651                                                700
XP_012163216.1/123-932  RAVRVAVAES RANERLRVHR MLDVPLSQRN HGGGLRQGSY VRVHGNHGAV 
XP_012239613.1/49-867   RAVRVAVAES RANERLRVHR MLDVPLSQRN HGGGLRQGSY LRVHGNHGAV 


                        701                                                750
XP_012163216.1/123-932  DANARTVATT PTNSVSNSIP SISEDEKEAA TQLQTVSGSS CWNCGRPALE 
XP_012239613.1/49-867   DANARTVATT PTNSVSNSIP SISEDEKEAA TQLQTVSGSS CWNCGRPALE 


                        751                                                800
XP_012163216.1/123-932  TCGGCGIARY CGSFCQHRDW EAGGHHATCN NPPPREPRRS ASRSPPRIAS 
XP_012239613.1/49-867   TCGGCGIARY CGSFCQHRDW EAGGHHATCN NPPPREPRRS ASRSPPRIAS 


                        801                                                850
XP_012163216.1/123-932  VNEANVAAPI PASGATKGK 
XP_012239613.1/49-867   VNEANVAAPI PASGATKGK 


NoName   MSF: 2  Type: P  Mon May  1 11:47:24 2017  Check: 00 ..

 Name: XP_003394903.1/1-1198  Len:    1199  Check:  1449  Weight:  1.00
 Name: XP_003488610.1/1-1199  Len:    1199  Check:  1650  Weight:  1.00

//


                       1                                                   50
XP_003394903.1/1-1198  MTSRSYTKSY SRKVSSVTPG SIQFDKLFRE NSNRPSAAKS AGTVGKWGIT 
XP_003488610.1/1-1199  MTSRSYTKSY SRKVSSVTPG SIQFDKLFRE NSNRPSAAKS AGTVGKWGIT 


                       51                                                 100
XP_003394903.1/1-1198  SFTSIRSTNI NGRRDDIHNT FGAKRVKLDY GNQNARVNSG KDPFSFETDP 
XP_003488610.1/1-1199  SFTSIRSTNI NGRRDDIHNT FGAKRVKLDY GNQNARVNSG KDPFSFETDP 


                       101                                                150
XP_003394903.1/1-1198  DNKSDVAPPV VKPKKFFKSR NVPPSIEESR QDMAIYRQVP DSHYGRARAQ 
XP_003488610.1/1-1199  DNKSDVAPPV VKPKKFFKSR NVPPSIEESR QDMAIYRQVP DSHYGRARAQ 


                       151                                                200
XP_003394903.1/1-1198  KISPQPPLPP PPPPP-QLQP KQSLTKVSNA PAKKVTDTLE GINNDPPIRE 
XP_003488610.1/1-1199  KISPQPPPPP PPPPPPQLQP KQSLTKVSNA PAKKVTDTLE GINNDPPLRE 


                       201                                                250
XP_003394903.1/1-1198  EGKPPIVLRI CKGTARLVYG NVQNTQQPEP ETYRISTPLI SPTKVDMERK 
XP_003488610.1/1-1199  EGKPPIVLRI CKGTARLVYG NVQNTQQPEP ETYRISTPLI SPTKVDMERK 


                       251                                                300
XP_003394903.1/1-1198  NFNVDVNVKS DHKAVRSQEP IISTVSIPLE NSEMRRTTRS RAKNLQLDLT 
XP_003488610.1/1-1199  NFNVDVNVKS DHKAVRSQEP IISTVSIPLE NSEMRRTTRS RAKNLQLDLT 


                       301                                                350
XP_003394903.1/1-1198  TTSSIVSTAP VTSNSHSSGL SLTLRKSVTD SNNTLISHYD IVKTDCGSTY 
XP_003488610.1/1-1199  TTSSIVSTAP VTSNSHSSGL SLTLRKSVTD SNNTLISHYD IVKTDCGSTY 


                       351                                                400
XP_003394903.1/1-1198  SCKPAIEPLI GRDQPLPTTT QELIDILSSD SDPMQTRPMM INTSETEENT 
XP_003488610.1/1-1199  SCKPAIEPLI GRDQPLPTTT QELIDILSSD SDPMQTRPMM INTSETEENT 


                       401                                                450
XP_003394903.1/1-1198  EVVPDEIQHC SIDIPTNEVV SGPTLQHELK SESDPVPESG PGTEPALGSG 
XP_003488610.1/1-1199  EVVPDEVQHC SIDIPTNEVV SGPTLQHELK SESDPVPESG PATEPALGSG 


                       451                                                500
XP_003394903.1/1-1198  TETEPEAEPD PAPEPDAEVE TEQTNRIIDN DTATAKTLVD QDWFSGSDDS 
XP_003488610.1/1-1199  TETEPEAEPD PAPEPDPEVE TEQTNRIIDN DTATAKTLVD QDWFSGSDDS 


                       501                                                550
XP_003394903.1/1-1198  EGVSGNAEND IALHVTSTVT ELQPLNTPCT TIQKPATKKG SIFKSRSTGT 
XP_003488610.1/1-1199  EGVSGNAEND IALHVTSTVT ELQPLNTPCT TIQKPATKKG SIFKSRSTGT 


                       551                                                600
XP_003394903.1/1-1198  TNGNKRRALY KHKWCDSDKE SSTTDTSNVG NSTPTIASGS HSGTDPVAYE 
XP_003488610.1/1-1199  TNGNKRRALY KHKWCDSDKE SSTTDTSNVG NSTPTTASGS HSGTDPVAYE 


                       601                                                650
XP_003394903.1/1-1198  EEFDPSQLTR VVKYPEADAG FEDESDAITS IRCGKKVKGF YTVVKKCKKA 
XP_003488610.1/1-1199  EEFDPSQLTR VVKYPEADAD FEDESDAITS VRCGKKVKGF YTVVKNVKKA 


                       651                                                700
XP_003394903.1/1-1198  HQIQESGEFQ EFNDDVEYIL DTLRENNPNA TRCLSAIRLA SKCMAPAFRM 
XP_003488610.1/1-1199  HQIQESGEFQ EFNDDVEYIL DTLRENNPNA TRCLSAIRLA SKCMAPAFRM 


                       701                                                750
XP_003394903.1/1-1198  HVRAHGTVAK FFKALHDATK DQSLALCTAT VMFVLSQDRL AMDLDRDCLE 
XP_003488610.1/1-1199  HVRAHGTVAK FFKALHDATK DQSLALCTAT VMFVLSQDRL AMDLDRDCLE 


                       751                                                800
XP_003394903.1/1-1198  LMLSLLESDA SHKDALDDCG LSRAELLKNK EKVRQLCADI QAQGHAKHLN 
XP_003488610.1/1-1199  LMLSLLESDA SHKDALDDCG LSRAELLKNK EKVRQLCADI QAQGHAKHLN 


                       801                                                850
XP_003394903.1/1-1198  LDNITVGQLA METLLSLTSK RAGEWFKEEL RELGGLEHIV KTIRDCHRHI 
XP_003488610.1/1-1199  LDNITVGQLA METLLSLTSK RAGEWFKEEL RELGGLEHIV KTIRDCHRHI 


                       851                                                900
XP_003394903.1/1-1198  NTQNITKSGW TDPLLDKLRK VDRCLRVLEN VTHMNEENQV YLLKYENGVL 
XP_003488610.1/1-1199  NTQNITKSGW TDPLLDKLRK VDRCLRVLEN VTHMNEENQV YLLKYENGIL 


                       901                                                950
XP_003394903.1/1-1198  VSTLANLYHL CGQEIPIYPT IDPSDKTSTG AVIRECLFAI IKVLINLTHR 
XP_003488610.1/1-1199  VSTLANLYHL CGQEIPIYPT IDPSDKTSTG AVIRECLFAI IKVLINLTHR 


                       951                                               1000
XP_003394903.1/1-1198  FNRQSFGSKS LGLQPGVLDC SLYLLLRVPE SLPEEKRFDM MMLALILLIN 
XP_003488610.1/1-1199  FNRQSFGSKS LGLQPGVLDC SLYLLLRVPE SLPEEKRFDM MMLALILLIN 


                       1001                                              1050
XP_003394903.1/1-1198  LVEQCDDNKQ LLIESKAPPS IENIFDAEES GVECLIDLFY KQEELARAEE 
XP_003488610.1/1-1199  LVEQCDDNKQ LLIESKAPPS IENIFDAEES GVECLIDLFY KQEELARAEE 


                       1051                                              1100
XP_003394903.1/1-1198  QKTDAILDGK KDSEQTETVS TTTKSQEEFI EETVTKLLQK AGRHMEHTLI 
XP_003488610.1/1-1199  QKTDAILDGK KDSEQTETVS TTTKSQEEFI EETVTKLLQK AGRHMEHTLI 


                       1101                                              1150
XP_003394903.1/1-1198  GAYVVLLLGY LIMDNKDYEL LVRSRLPDNN FTTMVSVLQK FFNFMNLTAS 
XP_003488610.1/1-1199  GAYVVLLLGY LIMDNKDYEL LVRSRLPDNN FTTMVSVLQK FFNFMNLTAS 


                       1151                                              1200
XP_003394903.1/1-1198  NEVSSCGIAA TEKVIKFLKV SDARIEEEKS ELPLSALEDP NIMLHLSSS 
XP_003488610.1/1-1199  NEVSSCGIAA TEKVIKFLKV SDARIEEEKS ELPLSALEDP NIMLHLSSS 


NoName   MSF: 2  Type: P  Mon May  1 11:47:27 2017  Check: 00 ..

 Name: XP_003395409.2/1-484  Len:    484  Check:  6050  Weight:  1.00
 Name: XP_012240637.1/1-478  Len:    484  Check:  1287  Weight:  1.00

//


                      1                                                   50
XP_003395409.2/1-484  MSGGSGGNSA GNQGNGNATS YHQHQQQQQQ QQQQQQQQQQ QQQQQTQLEQ 
XP_012240637.1/1-478  MSGGSGGNSA GNQGNGNATS YHQHQQQQQQ QQQQQQQQQQ QQQQ-TQLEQ 


                      51                                                 100
XP_003395409.2/1-484  ASLLTDLNGI DLAMSLSPKQ HSSHVQAAGG AHTTPFSVTD ILSPIDNESF 
XP_012240637.1/1-478  ASLLTDLNGI DLAMSLSPKQ HSSHVQAAGG AHTTPFSVTD ILSPIDNESF 


                      101                                                150
XP_003395409.2/1-484  RKLEQVIGVG VVTHSQVSPY GNACGARVGG NTGSSSASSG SPPLHGGSTP 
XP_012240637.1/1-478  RKLEQVIGVG VVTHSQVSPY GNACGARVGG NTGSSSASSG SPPLHGGSTP 


                      151                                                200
XP_003395409.2/1-484  GGGTPGPVSG PNDAAGGGSG AAGAGSGMTA MGNPYATMQL TSQYQYCAAE 
XP_012240637.1/1-478  GX-----XXX XXXXXXXGSG AAGAGSGMTA MGNPYATMQL TSQYQYCAAE 


                      201                                                250
XP_003395409.2/1-484  LSYHHAGPAV AGGATATDPM RSHHPWYAPT PSATNDPRFA ISRLMGAAAA 
XP_012240637.1/1-478  LSYHHAGPAV AGGATATDPM RSHHPWYAPT PSATNDPRFA ISRLMGAAAA 


                      251                                                300
XP_003395409.2/1-484  GAGTNMAGCP VGQSMGDVTK SSGMGVGVGV GVGVGMGVGA MQFPHLPQRR 
XP_012240637.1/1-478  GAGTNMAGCP VGQSMGDVTK SSGMGVGVGV GVGVGMGVGA MQFPHLPQRR 


                      301                                                350
XP_003395409.2/1-484  KRRVLFTQQQ VHELERRFKQ QKYLSAPERE HLAALIHLTP TQVKIWFQNH 
XP_012240637.1/1-478  KRRVLFTQQQ VHELERRFKQ QKYLSAPERE HLAALIHLTP TQVKIWFQNH 


                      351                                                400
XP_003395409.2/1-484  RYKCKRQAKE KAMAEQNAQN QSASSPRRVA VPVLVKDGKP CGSGGGGGNE 
XP_012240637.1/1-478  RYKCKRQAKE KAMAEQNAQN QSASSPRRVA VPVLVKDGKP CGSGGGGGNE 


                      401                                                450
XP_003395409.2/1-484  GSRGGPSAAL ASPAPHMTAA SSPHGSHHAA SSVPHHSVVG VNHVITSSQS 
XP_012240637.1/1-478  GSRGGPSAAL ASPAPHMTAA SSPHGSHHAA SSVPHHSVVG VNHVITSSQS 


                      451                                                500
XP_003395409.2/1-484  LQHCSYPRTG TQQSMQQQQQ PQCGAYLPFQ GRAW 
XP_012240637.1/1-478  LQHCSYPRTG TQQSMQQQQQ PQCGAYLPFQ GRAW 


NoName   MSF: 2  Type: P  Mon May  1 11:47:29 2017  Check: 00 ..

 Name: XP_003395818.1/1-480  Len:    484  Check:  6692  Weight:  1.00
 Name: XP_003489176.1/1-482  Len:    484  Check:  1512  Weight:  1.00

//


                      1                                                   50
XP_003395818.1/1-480  MTAMLSNCSR FVPRVITRLS ISQTKVVRSL YSQGHILFIH TQHVVNKNSR 
XP_003489176.1/1-482  MTAMLSNCPR FVPRVITRFS ISQTKVVRSL YSQGHILFIH TQHVVNKNSR 


                      51                                                 100
XP_003395818.1/1-480  ICTKYNKFHC WIDQARHIHS TSSLWEIKEV VVPPFAESVS EGDVRWDKKV 
XP_003489176.1/1-482  ICTKYKKFHC WIDQARHIHS TSSLWEIKEV VVPPFAESVS EGDVRWDKKV 


                      101                                                150
XP_003395818.1/1-480  GDQVKEDDVL CEIETDKTSV PVPSPASGVV KEIFAKDGET VKPGQKLCSI 
XP_003489176.1/1-482  GDQVKEDDVL CEIETDKTSV PVPSPASGVV KEIFAKDGET VKPGQKLCSI 


                      151                                                200
XP_003395818.1/1-480  DVGAVGAAPA EKP----AEK PAEKAPSPPS APSTAAPPPP PPPPPPPPPP 
XP_003489176.1/1-482  DVGAVGAAPA EKPVEKPAEK PAEKAPSPPP APSTAAPPPP PP--PPPPPP 


                      201                                                250
XP_003395818.1/1-480  PSAAVPPPAA RPPPPQAPAA SMPVAAIKHA QSLEGAKVQL PPADYTREIL 
XP_003489176.1/1-482  PSATVPPPAA RPPPPQAPAA SMPVAAIKHA QSLEGAKVQL PPADYTREIL 


                      251                                                300
XP_003395818.1/1-480  GTRTEQRVKM NRMRIRIAER LKDAQNTNAM LTTFNEIDMS RIMEFRKMHQ 
XP_003489176.1/1-482  GTRTEQRVKM NRMRIRIAER LKDAQNTNAM LTTFNEIDMS RIMEFRKMHQ 


                      301                                                350
XP_003395818.1/1-480  ENFTKKYGLK LGFMSPFIAA STYALKDQPV VNAVIDGTDI VYRDYVDISV 
XP_003489176.1/1-482  ENFTKKYGLK LGFMSPFIAA STYALKDQPV VNAVIDGTDI VYRDYVDISV 


                      351                                                400
XP_003395818.1/1-480  AVATPKGLVV PVLRSVENKN FAEIEIALAA LGDKARKGKI SVEDMDGGTF 
XP_003489176.1/1-482  AVATPKGLVV PVLRSVENKN FAEIEIALAA LGDKARKGKI SVEDMDGGTF 


                      401                                                450
XP_003395818.1/1-480  TISNGGVFGS LMGTPIINPP QSAILGMHGV FDRPVAVKGE IKIRPMMYVA 
XP_003489176.1/1-482  TISNGGVFGS LLGTPIINPP QSAILGMHGV FDRPVAVKGE IKIRPMMYVA 


                      451                                                500
XP_003395818.1/1-480  LTYDHRLIDG REAVMFLRKI KDAVEDPRII LAGI 
XP_003489176.1/1-482  LTYDHRLIDG REAVMFLRKI KDAVEDPRII LAGI 


NoName   MSF: 2  Type: P  Mon May  1 11:47:43 2017  Check: 00 ..

 Name: XP_012164512.1/604-1723  Len:    1121  Check:  7884  Weight:  1.00
 Name: XP_012240522.1/515-1610  Len:    1121  Check:  7262  Weight:  1.00

//


                         1                                                   50
XP_012164512.1/604-1723  PPLATAE-KV RRLSDGEHFR QPNVTVSGHA TVQKQTNKIS ADTSTNQQPR 
XP_012240522.1/515-1610  PPLQTASVSV RALIE----- --------EK IIQKRT--TA ADTSTNQQPR 


                         51                                                 100
XP_012164512.1/604-1723  TNSTVFTTQA DSASQISGKT SFAVPAPPPL ATAEKVRRLS DGEHFRQPNV 
XP_012240522.1/515-1610  TNATVFTTQA DGASQISGKT SFAVPAPPPL ATAEKVRRLS DGEHFRQPNV 


                         101                                                150
XP_012164512.1/604-1723  TVSGHATVQK QLQEAQTQAQ AQALADMILK GTTKMAVKRT TSDPGQRLHL 
XP_012240522.1/515-1610  TVSGHATVQK QLQEAQTQAQ AQALADMILK GTTKMAVKRT TSDPGQRLHL 


                         151                                                200
XP_012164512.1/604-1723  TYQTSVQSTT NLQQQQQQQQ QQQQQQQQQQ QQQQQAQQQQ QQQQQNNQPQ 
XP_012240522.1/515-1610  TYQTSVQSTT NPQQQQQQQQ QQQQQQQQQQ QQQQQ-QAQQ QQQQQNNQPQ 


                         201                                                250
XP_012164512.1/604-1723  AQPTVTDSFS MTGYSEDGGY FSPSLQDEVF QQVTAVPDSV LLHATQLDSL 
XP_012240522.1/515-1610  AQPTVTDSFS MTGYSEDGGY FSPSLQDEVF QQVTAVPDSV LLHATQLDSL 


                         251                                                300
XP_012164512.1/604-1723  QFQTTSLLQE QPAEQLQDIT LEDRYPSQHT VNPDLQALVN SPLPDSLAEF 
XP_012240522.1/515-1610  QFQTTSLLQE QPAEQLQDIT LEDRYPSQHT VNPDLQALVN SPLPDSLAEF 


                         301                                                350
XP_012164512.1/604-1723  STYGAQYTES PHTLPTQSPL PSPLTRHDSP SFTYPTPPAS QEGLLTGSFP 
XP_012240522.1/515-1610  STYGAQYTES PHTLPTQSPL PSPLTRHDSP SFTYPTPPAS QEGLLTGSFP 


                         351                                                400
XP_012164512.1/604-1723  LLSPQEDPES VRQVSSPLSA AFYATTMSSA AAVEEALSEV LPAESEADAD 
XP_012240522.1/515-1610  LLSPQEDPES VRQVSSPLSA AFYATTMSSA AAVEEALSEV LPAESEADAD 


                         401                                                450
XP_012164512.1/604-1723  LYGSGSPNPH SPLPSPLSAT PAPSPLSSLP PSSVSSPGPV SFTGTSFPVS 
XP_012240522.1/515-1610  LYGSGSPNPH SPLPSPLSAT PAPSPLSSLP PSSVSSPGPV SFTGTSFPVS 


                         451                                                500
XP_012164512.1/604-1723  PHHALQNQMM PNSEDPLLSS TPKDFTTASR RRFEFQSYKF IASQNLVDFG 
XP_012240522.1/515-1610  PHHALQNQMM PNSEDPLLSS TPKDFTTASR RRFEFQSYKF ITSQNLVDFG 


                         501                                                550
XP_012164512.1/604-1723  LGNGSLAGIV VDNNGEFKLI QTAGLQKTNV LVQTSSLSPA LTFKKEMRLT 
XP_012240522.1/515-1610  LGNGSLAGIV VDNNGEFKLI QTAGLQKTNV LVQTSSLSPA LTFKKEMRLT 


                         551                                                600
XP_012164512.1/604-1723  TPKMEPVTVN LGLNVQTNHQ YNAGQFNQQQ VVNPTKFLIQ TNVAKNNNMR 
XP_012240522.1/515-1610  TPKMEPVTVN LGLNVQTNHQ YNAGQFNQQQ VVNPTKFLIQ TNVAKNNNMR 


                         601                                                650
XP_012164512.1/604-1723  QKTVSGNLPI PVEQIKEELL DEDVFLNPSN VPTGSPVRQC RKRPRMDGGL 
XP_012240522.1/515-1610  QKTVSGNLPI PVEQIKEELL DEDVFLNPSN VPTGSPVRQC RKRPRMDGGL 


                         651                                                700
XP_012164512.1/604-1723  YANASHSYPS RLRKACDRHW DSSYTPPPIL DPSRPGPGLY ARLHQYERDS 
XP_012240522.1/515-1610  YANASHSYPS RLRKACDRHW DSSYTPPPIL DPSRPGPGLY ARLHQYERDS 


                         701                                                750
XP_012164512.1/604-1723  DFSSDDSQGN DGPPPRINIG TRYQATIPPV GSDGDRGKGE PEADHLLWDP 
XP_012240522.1/515-1610  DFSSDDSQGN DGPPPRINIG TRYQATIPPV GSDGDRGKGE PEADHLLWDP 


                         751                                                800
XP_012164512.1/604-1723  GINNVLTDNE LEMYLQFACC AAVPGGGRNK EYALHLLHMC KGNVHEAMVK 
XP_012240522.1/515-1610  GINNVLTDNE LEMYLQFACC AAVPGGGRNK EYALHLLHMC KGNIHEAMLK 


                         801                                                850
XP_012164512.1/604-1723  LMRPTPPLPA EHPLLSYECH ETDRWTSQEM DAFYQGLLKY NKDFSAISRD 
XP_012240522.1/515-1610  LMRPTPPLPA EHPLLSYECH ETDRWTSQEM DAFYQGLLKY NKDFSAISRD 


                         851                                                900
XP_012164512.1/604-1723  VGGKSAKQCV QFYYLWKRLC PDEYRRLRVR HGKPKIKTES KDYKDTRELR 
XP_012240522.1/515-1610  VGGKSAKQCV QFYYLWKRLC PDEYRRLRVR HGKPKIKTES KDYKDTRELR 


                         901                                                950
XP_012164512.1/604-1723  DAIASVTEMD FSEDKSVLHR TLLQTNEREN SATLTTSDGE LRLFAYDCPD 
XP_012240522.1/515-1610  DAIASVTEMD FSEDKSVLHR TLLQTNEREN SATLTTSDGE LRLFAYDCPD 


                         951                                               1000
XP_012164512.1/604-1723  SFSGSVTVTM AGSTQTAQTG NTGHATVNTN SQTHTSSEQQ LPVPTPLHYP 
XP_012240522.1/515-1610  SFSGSVTVTM AGSTQTAQTG NTGHATVNTN SQTHTSSEQQ LPVPTPLHYP 


                         1001                                              1050
XP_012164512.1/604-1723  CKICGKVFNK VKSRSAHMKS HRPVPSPDST GQESKRPAQQ QSKVQQSQQQ 
XP_012240522.1/515-1610  CKICGKVFNK VKSRSAHMKS HRPVPSPDST GQESKRPAQQ QSKVQQSQQQ 


                         1051                                              1100
XP_012164512.1/604-1723  RQQQQPQQQQ SQQQQQQQQQ QQQQQQQQQQ PSSVSSQAQD FNQQQLPPSN 
XP_012240522.1/515-1610  RQQQQPQQQQ SQQQQQQQQQ QS-------- -SSVSSQAQD FNQQQLPPSN 


                         1101                                              1150
XP_012164512.1/604-1723  SDTGAQNQAH LWHNPTRLRP P 
XP_012240522.1/515-1610  SDTGAQNQAH LWHNPTRLRP P 


NoName   MSF: 2  Type: P  Mon May  1 11:48:00 2017  Check: 00 ..

 Name: XP_012164144.1/1-722  Len:    728  Check:  3422  Weight:  1.00
 Name: XP_012243702.1/1-709  Len:    728  Check:  8967  Weight:  1.00

//


                      1                                                   50
XP_012164144.1/1-722  MVYESDFYTT RRPYSRPLVS SYSITDRPIT LPISTILQYF DDEAREIRAR 
XP_012243702.1/1-709  MVYESDFYTT RRPYSRPLVS SYSIT----- --------YF DDEAREIRAR 


                      51                                                 100
XP_012164144.1/1-722  VDSLLRRVHV FIPRAVASDF AEEIIPERMG SGDYVRRLIS GKHNAKKDTI 
XP_012243702.1/1-709  VDSLLRRVHV FIPRAVASDF AEEIIPERMG SGDYVRRLIS GKHNAKKDTI 


                      101                                                150
XP_012164144.1/1-722  EPISWYDVPD RGNFGNLACV KYVAGKPQSV RKPYFKVADL RPSDVKNDVN 
XP_012243702.1/1-709  EPISWYDVPD RGNFGNLACV KYVAGKPQSV RKPYFKVADL RPSDVKNDVN 


                      151                                                200
XP_012164144.1/1-722  FLSYYSKNRE AAANASPDVP MTERELRKAR ALQPDMDEST LRKEIKTDKE 
XP_012243702.1/1-709  FLSYYSKNRE AAANASPDVP MTERELRKAR ALQPDLDEST LRKEIKTDKE 


                      201                                                250
XP_012164144.1/1-722  TESKPEKKRG FKRGKAETKG TEDEATKAST LQSVKEPEPV NEIQSKPETI 
XP_012243702.1/1-709  TESKPEKKRG FKRGKAETKG TEDEATKAST LQSVKEPEPV NETRSKPETI 


                      251                                                300
XP_012164144.1/1-722  KEAEFASEIA KQPEPLQESE LSKQPEPAKA PKSAKKVKPM KEPEPVKEAK 
XP_012243702.1/1-709  KEAEFASEIA KQPEPLQESE LSKQPEPVKA PKSAKKVKPM KEPEPVKEAK 


                      301                                                350
XP_012164144.1/1-722  PAKEPEPAKE P------EPA KQPEPAKDPE PTKELEPAKE PEPLKEPEPV 
XP_012243702.1/1-709  PSKEPEPAKE PEPAKELELA KQPEPAKDPE PTKELEPAKE PEPLKEPEPV 


                      351                                                400
XP_012164144.1/1-722  TETESVEEPE PVKEVELAKE VELAEQAEPV KQSEPELEAI KEPVKESEST 
XP_012243702.1/1-709  TETVSVEEPE PAKEAELAKE VQLAEQTEHV KQSEPELEAI KEPVKES--- 


                      401                                                450
XP_012164144.1/1-722  KEVESVKEPE PLGEPAKSLE PELNSENPAE SIQAVTEALQ ESESEAVQGP 
XP_012243702.1/1-709  ---ESVKEPE PLGEPAKSLE PELNSENPAE SIQAVTEALQ ESESEAVQGP 


                      451                                                500
XP_012164144.1/1-722  QPISELETNQ ESIPKASSEP QTTEGVSESD ETDEKKATNK VVKHDKEEAV 
XP_012243702.1/1-709  QPISELETNQ ESTPKASSEP QTTEGVSESD ETDEKKATNK VVKHDKEEAV 


                      501                                                550
XP_012164144.1/1-722  KRIEEYLVKA VEEARTEEEK KQAAEEEIAK LEADEVKAWE ALQVAQERLA 
XP_012243702.1/1-709  KRIEKYLVKA VEEARTEEEK KQAAEEEIVK LEADEMKAWE ALQVAQERLA 


                      551                                                600
XP_012164144.1/1-722  HLDEIVEQEK AEAERKAEEA KIEANRLETE RILEEERKIT EARTAAMLKE 
XP_012243702.1/1-709  HLDEIVEQEK AEAERKAEEA KIEANRLETE RILEEERKIA EARTTALLKE 


                      601                                                650
XP_012164144.1/1-722  QERMIIEEEL EKARDQEETE IKLANVTFDD PDEVKDIEHF HDDVITSDIT 
XP_012243702.1/1-709  QERMIIEEEL EKARDQEETE IRLANVTFDD PDEVKDIEHF HDDVITSDIT 


                      651                                                700
XP_012164144.1/1-722  DQEREERLCD PVTDDDTRVD DDVQEEERFE MAQDPFVEEP EGAESKPVTS 
XP_012243702.1/1-709  DQEREERLCD PVTDDDTRVE DDVQEEERFE MTQDPFIEEP EGAESKPVTG 


                      701                                                750
XP_012164144.1/1-722  GNAIEESPNI EEVTSGGEES FEWAEEDA 
XP_012243702.1/1-709  GNAVEESPNI EEVTSGGEES FEWAEEDA 


NoName   MSF: 2  Type: P  Mon May  1 11:48:02 2017  Check: 00 ..

 Name: XP_012164594.1/1-576  Len:    576  Check:  9998  Weight:  1.00
 Name: XP_012245539.1/1-546  Len:    576  Check:  127  Weight:  1.00

//


                      1                                                   50
XP_012164594.1/1-576  MIKQEESQVQ NNEERDRSRE RDRNRRAERQ NRINSTSRDR SRERNDRGRK 
XP_012245539.1/1-546  MIKQDEGQVQ NNEERDRSRE RDRNRRVERQ NRINSTSRDR -RERNDRGRK 


                      51                                                 100
XP_012164594.1/1-576  ASDRRIYVSN IPYDFRWQDL KDLFRTEVGK VAHVELFTDE NDKPRGCGIV 
XP_012245539.1/1-546  ASDRRIYVTT FFMIF----- FDKIRTEVXK VAHVELFTDE NDKVRGCGIV 


                      101                                                150
XP_012164594.1/1-576  EFEDSDSVKI AVEKMHRYDI KGRKLVVKED FDVERDKYGR LATARNNERV 
XP_012245539.1/1-546  EFEDSDSVKI AVEKMHRYD- ------NKED FDVERDKYGW LATARNNERV 


                      151                                                200
XP_012164594.1/1-576  RDDRFRDPPR PQGGGRQNMN APAGGGGGGG GGGGGGGGGG GGGDSKFGNT 
XP_012245539.1/1-546  HDDRFRDPPR PQGGGRQNMN APAGGGDGGG CGGGGGDGGG D---SKFGNT 


                      201                                                250
XP_012164594.1/1-576  YGLSTQFLES LGINGPLVTR VFVANLDYKV DEKKLLEVFK LAGKVLHVEL 
XP_012245539.1/1-546  YGLRTQFLES LDINGPLVTR VFVANLDYKV DEQKLLEVFK LAGKVLHVEL 


                      251                                                300
XP_012164594.1/1-576  GKDKDGKSRG FGVVEYDHPV ESVQAISMLH NQQLYDRRMT VRLDRANEPD 
XP_012245539.1/1-546  EKDKDGKSRG FGVIEYDHPV ESVQAISMLH NQQLYDRRMT VKLDRANEPD 


                      301                                                350
XP_012164594.1/1-576  MPPKLPEGLK GIGMGLGAGG NRLMDVARNI PNVQANNPPV VNPISAPVLA 
XP_012245539.1/1-546  MPPKLPEGLK GIGKGLGPDG TRLIDVARNI SNMEENNPPV VNPISALLLA 


                      351                                                400
XP_012164594.1/1-576  AGAFGAGLNN VVPAQLASAL TNSNAAALQA SLAGGLSANL TTSSLLNSSL 
XP_012245539.1/1-546  ANVFGFGLNN -VPGQLAFVL TNSNAAALQX ---------- -TSSLLNSSV 


                      401                                                450
XP_012164594.1/1-576  TNELASNLNN FGGGVGGLSN LQASLAGGQG NNSFAPRGLS KMDNDVGFGG 
XP_012245539.1/1-546  TNELASNFNN FGVGVGGLSD LQAFTR--QD NNSFAWRGLS EMDNDVGFDR 


                      451                                                500
XP_012164594.1/1-576  NNAFGGSNFG GGRDFDGGFN RGDNDRVPGG GGGFAGNQGQ GGGGNRQNTN 
XP_012245539.1/1-546  NNVFDGSNFA GGRNFDGRFN RGDSDCVPGG DGGFARNEDE GRGGNRQNTY 


                      501                                                550
XP_012164594.1/1-576  GSRPMSDTIL IGNLPPNTTW QMLRDKFQDV GEVKFAEMRG TDMGMVRFAS 
XP_012245539.1/1-546  GSRPMSDIIL IRNLPPNTTW QMLKDKFQDV GEVKLAEMAG AGVAIVQFAS 


                      551                                                600
XP_012164594.1/1-576  EWDAERAVSM MNRSRIDGRT IDVRLY 
XP_012245539.1/1-546  KWDAERAVSM MNRSRIDGRT IDVCLY 


NoName   MSF: 2  Type: P  Mon May  1 11:48:04 2017  Check: 00 ..

 Name: XP_012164549.1/1-1350  Len:    1364  Check:  7504  Weight:  1.00
 Name: XP_012247261.1/1-1364  Len:    1364  Check:  9057  Weight:  1.00

//


                       1                                                   50
XP_012164549.1/1-1350  MQRLRSTFKR SRTPTGAEMK SQSSLEVPKQ VRSASFDEIQ LEAKRQDDAR 
XP_012247261.1/1-1364  MQRLRSTFKR SRTPTGAEMK SQSSLEVPKQ VRSASFDEIQ LEAKRQDDAR 


                       51                                                 100
XP_012164549.1/1-1350  DGRSTRTTSS SSSSCSPARS QDSSRGRRSA TLRVPQLHSG QRSKSFDVAE 
XP_012247261.1/1-1364  DGRSTRTTSS SSSSCSPARS QDSSRGRRSA TLRVPQLHSG QRSKSFDVAE 


                       101                                                150
XP_012164549.1/1-1350  RSYGSSSSQQ SLGSVRRPET PTIQISGCYH CICVEEYKNL YLSRDEDDPS 
XP_012247261.1/1-1364  RSYGSSSSQQ SLGSVRRPET PTIQVSGCYH CICVEEYKNL YLSRDEDDPS 


                       151                                                200
XP_012164549.1/1-1350  SREDLDDEAD VVDDTSEDED SELVDKSEAS PEIRVTLTTF TEKEPDVADV 
XP_012247261.1/1-1364  SREDLDDEAD VVDDTSEDED SELVDKSEAS PEIRVTLTTF TEKEPDVTDV 


                       201                                                250
XP_012164549.1/1-1350  VSETTVPPPT VVPEVVPKVV QDEMSDISEV RGGLFPGRER RRSISSPKLA 
XP_012247261.1/1-1364  VSETTVPPDT VVPEVVPKVV QDEMSDISEV RGGLFPGRER RRSISSPKLA 


                       251                                                300
XP_012164549.1/1-1350  RQEALTSYPL ELPTVVSSTE DEEESTHDLG SSKCKFVVRD IFLTVPELKR 
XP_012247261.1/1-1364  RQEALTSYPL ELPTVVSSTE DEEESTHDLS SSKCKFVVRD IFLTVPELKR 


                       301                                                350
XP_012164549.1/1-1350  DRAASVDSCF NNKNGHGEDA DTLTVPQQNI RSKSVDIVLP TEAQTRYTAL 
XP_012247261.1/1-1364  DRAASVDSCF NNKNGHGEDA DTLTVPQQNI RSKSVDIVLP TEAQTRYTAL 


                       351                                                400
XP_012164549.1/1-1350  LPDTEARPPR GGREEGGTSG GHREPRSTPD WGPGALNGEH LWVPTSASGD 
XP_012247261.1/1-1364  LPDTEARPPR GGREEGGTSG GHREPRSTPD WGPGALNGEH LWVPTSASGD 


                       401                                                450
XP_012164549.1/1-1350  FCYVNDCSKH GPRMKCAACR VVAHAVCAVN LNFACKSSFR DVGVRQYREQ 
XP_012247261.1/1-1364  FCYVNDCSKH GPRMKCAACR VVAHAVCAVS LNFACKSSFR DVGVRQYREQ 


                       451                                                500
XP_012164549.1/1-1350  TNTHHHWVHR RSQKGKCANC GKSFQSKLSF TSKEIVAVSC SWCKLAYHNK 
XP_012247261.1/1-1364  TNTHHHWVHR RSQKGKCANC GKSFQSKLSF TSKEIVAVSC SWCKLAYHNK 


                       501                                                550
XP_012164549.1/1-1350  EACFNVQKIG ENCELGIHAS IVVPPSWIVK LPRKGSFKSS LRKSPRKKKS 
XP_012247261.1/1-1364  EACFNVQKIG ENCELGIHAS IVVPPSWIVK LPRKGSFKSS LRKSPRKKKS 


                       551                                                600
XP_012164549.1/1-1350  GSGAGTVSNR KKSKEKDKDK EQDKDQGMLW VVKPIPTPSV KPVLVFINPK 
XP_012247261.1/1-1364  GSGAGTVSNR KKSKEKDKDK EQDKDQGMLW VVKPIPTPSV KPVLVFINPK 


                       601                                                650
XP_012164549.1/1-1350  SGGNQGAKLL QKFQWLLNPR QVFDLTQGGP KMGLELFKTV PNLRVLACGG 
XP_012247261.1/1-1364  SGGNQGAKLL QKFQWLLNPR QVFDLTQGGP KMGLELFKTV PNLRVLACGG 


                       651                                                700
XP_012164549.1/1-1350  DGTVGWVLSI LDQIGASPPP AVGVLPLGTG NDLARALGWG GGYTDEPIGK 
XP_012247261.1/1-1364  DGTVGWVLSI LDQIGASPPP AVGVLPLGTG NDLARALGWG GGXXDEPIGK 


                       701                                                750
XP_012164549.1/1-1350  ILTNIGESDT TLLDRWQLVV ERNPDAQGDD DNGKGKENLP LNVVNNYFSL 
XP_012247261.1/1-1364  ILTNIGESDT TLLDRWQLVV ERNPDAQGDD DNGKGKENLP LNVVNNYFSL 


                       751                                                800
XP_012164549.1/1-1350  GVDAHIALEF HEAREAHPER FNSRLRNKMF YGQMGGKDLV RRKWKDLSEF 
XP_012247261.1/1-1364  GVDAHIALEF HEAREAHPER FNSRLRNKVF YGQMGGKDLV RRKWKDLSEF 


                       801                                                850
XP_012164549.1/1-1350  VTLDCDGQDM TPKLKEHRVH AIVFLNIASY GGGTHPWGAA SGTKEPSTED 
XP_012247261.1/1-1364  VTLDCDGQDM TPKLKEHRVH AIVFLNIASY GGGTHPWGAA SGTKEPSTED 


                       851                                                900
XP_012164549.1/1-1350  GMIEVVGLTT YQLPLLQAGG HGTCIAQCST AKLVTTRTIP MQVDGEACRL 
XP_012247261.1/1-1364  GMIEVVGLTT YQLPLLQAGG HGTCIAQCST AKLVTTRTIP MQVDGEACRL 


                       901                                                950
XP_012164549.1/1-1350  LPSIINLKLL NKATMLAKRR NASKPQQDVK LERLKLPVMK IKMLDYERYH 
XP_012247261.1/1-1364  LPSIINLKLL NKATMLAKRK NASKPQQDVK LERLKLPVMK IKMLDYERYH 


                       951                                               1000
XP_012164549.1/1-1350  HDKDMLKKAA TTWIADPLDL DATTDLESLR KILAKDHNMD TCCFLDSCTA 
XP_012247261.1/1-1364  HDKDMLKKAA TTWIADPLDL DATTDLESLR KILAKDHNMD TCCFLDSCTA 


                       1001                                              1050
XP_012164549.1/1-1350  ERFFRIDRAQ EQLHYVTDVA VEAVYVLEES ASNQSNEPDG TKMSTNQESA 
XP_012247261.1/1-1364  ERFFRIDRAQ EQLHYVTDVA VEAVYVLEES ASNQLNEPDG TKMSTSQESA 


                       1051                                              1100
XP_012164549.1/1-1350  AAHPSPSEER PKKNAAMTNE KPKEEPKAQP VSELQNATPE TAASETTA-- 
XP_012247261.1/1-1364  AADPSPSEER PKQNAAMTNE KPKEEPKAQP VSEPQNATPE TAAPETTAPE 


                       1101                                              1150
XP_012164549.1/1-1350  ---------- --PETAAPDS PPETAAPESP HETPLETKIQ DKDQDTAKSH 
XP_012247261.1/1-1364  IAAPETAASE SPPETAAPES PPETAAPESP HETPLETKIQ DKDQDTAKSH 


                       1151                                              1200
XP_012164549.1/1-1350  ESLNKDAPQD GSANVKKEEK ISGDANKQSS SSKSISATVV SQSQNQTLPT 
XP_012247261.1/1-1364  ESMNKDAPQD ESPNVKKEEK ISGDANKQSS SSKSISATVV SQSQNQTPPT 


                       1201                                              1250
XP_012164549.1/1-1350  FISPRDRLFG LSSEVHTFHT RLLEKASDGI LKAAKIGDLQ ALKEFHEKGY 
XP_012247261.1/1-1364  FISPRDRLFG LSSEVHTFHT RLLEKASDGI LKAAKIGDLQ ALKEFHEKGY 


                       1251                                              1300
XP_012164549.1/1-1350  SLLSIDSSGQ TALHLASRYG HKDIVRYLIA CAPSSILNMI DNDKGQTALH 
XP_012247261.1/1-1364  SLLSIDSSGQ TALHLASRYG HKDIVRYLIA CAPSSILNMI DNDKGQTALH 


                       1301                                              1350
XP_012164549.1/1-1350  KAAQYKRRSI CCMLVAGGAT LIIKDRHGNT PRDLALQAED RDLAAYLCSQ 
XP_012247261.1/1-1364  KAAQYKRRSI CCMLVAGGAT LIIKDRHGNT PRDLALQAED RDLAAYLCSQ 


                       1351                                              1400
XP_012164549.1/1-1350  EQFQLTTEEM ENAL 
XP_012247261.1/1-1364  EQFQLTTEEM ENAL 


NoName   MSF: 2  Type: P  Mon May  1 11:48:05 2017  Check: 00 ..

 Name: XP_003396141.1/1-1107  Len:    1109  Check:  1282  Weight:  1.00
 Name: XP_012242146.1/1-1065  Len:    1109  Check:  1097  Weight:  1.00

//


                       1                                                   50
XP_003396141.1/1-1107  MYEHRKDSSY QGTCPDRNTS NFTGENIWQN GNPNLSYDNY GNAVIEYDAN 
XP_012242146.1/1-1065  MYEHRKDSSY QGSCPDRNTS NFTGENICQH ENPNLSYDNY GNSVIEYDAN 


                       51                                                 100
XP_003396141.1/1-1107  RANDAYRNCK SGINISVVSR QPTCENVGME KPVYNVSFKH CYNKNIYCIT 
XP_012242146.1/1-1065  GANDAYRNCK SGINISVVSR QPTCENVGME KPVYNVSFKH CYNNT----- 


                       101                                                150
XP_003396141.1/1-1107  APIKDLIRNE EDSFPGANQN PVKSKNTAGI SQPKTKKKFI LNRKSLLLIK 
XP_012242146.1/1-1065  ---------- ------NQRS DQKRRRFFSR SKPKAGKK-- ---------- 


                       151                                                200
XP_003396141.1/1-1107  PRSKQIAGSP HNYRCTFENC CGNCEPYAVK RQDDDCGSCK KWQNTDLSSK 
XP_012242146.1/1-1065  --SKQIAGNR QNYRCTFENC CGNCEPYAVK RQDDDCGSCK KWQNTDFSPK 


                       201                                                250
XP_003396141.1/1-1107  NECFDDCYCP LDVNSQQPCV VYEENEPKCD FPPDDCHTSS KQCLQRVHFA 
XP_012242146.1/1-1065  TECFDDCYCP LDVNSQQPCV VHEENEPKCD FPPDDCHTSS KQCLQRVHFA 


                       251                                                300
XP_003396141.1/1-1107  GTENCARTDH SSCSFCSRKC TPSKASLFVE IGESVANVSN LTSAQAFQCD 
XP_012242146.1/1-1065  GNENCARTDH SSCSFCSRKC TPSKASLFVE IGESVANVSN LTSVQAFQCD 


                       301                                                350
XP_003396141.1/1-1107  DSMGLLKDDA PRKEYSAVKR NKSDLLRCRS KSKKSEPKCS SSCKGRPGAM 
XP_012242146.1/1-1065  DSMGLLKDDA PRKEYSAVKR NKSDLLRCRS KSKKSEPKCS SSCKGRPGAV 


                       351                                                400
XP_003396141.1/1-1107  ERTCSDRIAS MNMYLDDYTI EQMPEEPFSP EMIGIVQSNV SFQDLRDCKA 
XP_012242146.1/1-1065  ERTCSDRIAS MSVYLDDYTI EQMPEEPFSP EMIGIVQSNV SFQDLRDCKA 


                       401                                                450
XP_003396141.1/1-1107  QTESDMYIKR KTTGCSQQCE TDERSLLDDI RKQVQETYKC FVKMVTTSIG 
XP_012242146.1/1-1065  QTESDMYIKR KTTGCSQQCE TDERSLLSDI RKQVQETYKC FVKMVTTSVG 


                       451                                                500
XP_003396141.1/1-1107  QIVKQSSKLK RSKKSTKDRS TCGTCMKNCE ENTCANQCNQ SKLYNECMYE 
XP_012242146.1/1-1065  QIVKQSSKLK RSKKSTKDRS TCGTCMKNCE ENTCANQCNQ SKMYNECMYE 


                       501                                                550
XP_003396141.1/1-1107  GTCWQGIIGQ ESNNCDMHCC GNVCCDGLAG LPECQTPMCQ NDCWKPNCDT 
XP_012242146.1/1-1065  GTCWQGIIGQ ESNNCDMHCC GNVCCDGLAG LPECQTPMCQ NDYWKPNCDT 


                       551                                                600
XP_003396141.1/1-1107  QEQIQSVREC YFDPSRNAHR NVYPPNKAAP KEIPCPKHSS VRKKGGGDTS 
XP_012242146.1/1-1065  QEQIQSEREC YFDLSRNVHR NVYSPNEAAP KEIPYPKYGS VRKKGGGDTS 


                       601                                                650
XP_003396141.1/1-1107  NQQKKQPTLN KRSEPSGVYN RENISTKSQV TKQQNQATGQ FIPQDQQTDR 
XP_012242146.1/1-1065  NQQKKQPTLN KRGEPSGVCN RENNTTRSQV TKQQNQPTSQ FTPQDQQTDR 


                       651                                                700
XP_003396141.1/1-1107  TNIQLDVSVQ ANSIRAVLDP TTAPYITESI EYHKRIRTAN RLEPYADERR 
XP_012242146.1/1-1065  TNIQLDVSVQ ANSIRAVLDP TTAPYITESI EYRKRIRTTN RLEPYADESR 


                       701                                                750
XP_003396141.1/1-1107  VPPQRKECPR IQETESTLHS SSKENLKTPK KSVASSKKKG SSNSVTPKQA 
XP_012242146.1/1-1065  VPPQRKECPR IQEMESTLHP CPKENMKTPR KLATSSKKKP SPNPITPKQA 


                       751                                                800
XP_003396141.1/1-1107  PASLNLRQPF TPGRPEVNAR TGVSTPRKDV QRDVVKQERM RSKCTVIGKG 
XP_012242146.1/1-1065  PTSLNQRQPF TPGRPEVNAR TGVSTPRKDV QRDIVKQERM RSKSTVIGKG 


                       801                                                850
XP_003396141.1/1-1107  VQCTLIREVR VICSTVPEVT GPVADLCSCI PKKGMVRPDK PPSKISQMGE 
XP_012242146.1/1-1065  VQCTLIREVR IICSTVPEVT GPVADLCSCI PKKGMVRPDK PPSKISQIGE 


                       851                                                900
XP_003396141.1/1-1107  ESPPATDVAM DAPDATMDVP DTTVDIPDAT VDVSDATVNA PDATVNKSDA 
XP_012242146.1/1-1065  ESPPATDVTM DAPDATVDVP DATVDVPDAT VDVPDATVDV PDATVDVPDA 


                       901                                                950
XP_003396141.1/1-1107  TVNAPDVILN ASNVTVEPNV EEPVEENAPV VQSSIETPFI DEDETTVDAT 
XP_012242146.1/1-1065  TVDAPD---- -----EEPNI EEPVEENVRL VESSAETPLI DEDETTVDPT 


                       951                                               1000
XP_003396141.1/1-1107  DGPTDSEAAH TDTPAIETTT AESSTEEAPA RNLEVLETSN VT--ETAEVP 
XP_012242146.1/1-1065  DGPTDSETTH TDTPAIETTT AESSIEEAPA RNSEVLETSN VTPIETAEVP 


                       1001                                              1050
XP_003396141.1/1-1107  IPDESTIYEA AMDTPKKPEE ELIVAPIVDE VTDVDNREAP IEFSKDFNGK 
XP_012242146.1/1-1065  IPDESTIDET AMDTPKKPEE ELIVEPIIDE VTDVDNRAAP IEFSRDFNGK 


                       1051                                              1100
XP_003396141.1/1-1107  KMYVSVQMQT SNTILTQILS EFQVGNKKRQ VLMSIKLHSN LDGNGEDEQQ 
XP_012242146.1/1-1065  KMYVSVQMQT SNTILTQILS EFQVGNKKRQ VLMSIKLHSN LDGNGEDEEQ 


                       1101                                              1150
XP_003396141.1/1-1107  SSGSNGSEL 
XP_012242146.1/1-1065  SSDSNGSEV 


NoName   MSF: 2  Type: P  Mon May  1 11:48:08 2017  Check: 00 ..

 Name: XP_012165162.1/1-569  Len:    569  Check:  2284  Weight:  1.00
 Name: XP_012237092.1/1-557  Len:    569  Check:  2811  Weight:  1.00

//


                      1                                                   50
XP_012165162.1/1-569  MKYSLLFLLI TVTVHWSVAP PVNQKGKDYD NKNEVEDIEP MVDMEYRRYL 
XP_012237092.1/1-557  MKYFLLFLLI TVTVHWSVAP PVNQKSKDYD NKNEVEDIEP MVDMEYRRYL 


                      51                                                 100
XP_012165162.1/1-569  MEVVQVLESD PDFQKKLEKA DEADIRTGKI ADQLEFVNHN IRSRLDEIKR 
XP_012237092.1/1-557  MEVVQVLESD PDFQKKLEKA DEADIRTGKI ADQLQFVNHN IRSRLDEIKR 


                      101                                                150
XP_012165162.1/1-569  DELERLRHLA TKENELKNGL DIEHLKIPEH LDHTNTRTFE IQDLKKLIAK 
XP_012237092.1/1-557  DELERLRHLA TKENELKNGL DIEHLKIPEH LDHTNTRTFE IQDLKKLIAK 


                      151                                                200
XP_012165162.1/1-569  TTEDLAKADR RRREEFKQHE MEKKFEEQEK LKRNYYKLRR RKKKYEQDLQ 
XP_012237092.1/1-557  TTEDLAKADR RRREEFKQHE MEKKYEEQEK IK---HMNDA EKKKYEQELQ 


                      201                                                250
XP_012165162.1/1-569  AMKEKQKIHE PVHHPGSKQQ LEEVWEKQDH MESEEFNPRT FFFFHDIDGN 
XP_012237092.1/1-557  AMKEKQKKHE PVHHPGSKQQ LEEVWEKQDH MESEDFNPRT FFFFHDIDGN 


                      251                                                300
XP_012165162.1/1-569  GVWDQDEVKA LFLKELDKLY AQGAPQEDLL KRAEEMERMR EHVFNEADLN 
XP_012237092.1/1-557  GVWDQDEVKA LFLKELDKLY AQGAPQEDLL KRAEEMERMR EHVFNEADLN 


                      301                                                350
XP_012165162.1/1-569  KDGLISYEEF LEQTKKPNFQ QDEGWQGLDE QQIYTQEEFE AFERYKQEEL 
XP_012237092.1/1-557  KDGLISYEEF LEQTKKPNFQ QDEGWQGLDE QQIYTQEEFE AFEKYKQEEI 


                      351                                                400
XP_012165162.1/1-569  QKMISQGMRP PHPGSIPAQS EPFPSQYEQG PVAPGLVPPQ VDPNQNMLHQ 
XP_012237092.1/1-557  QKMIAQGMRP PHPGSIPAQS EPFPSQYGQG PVAPGLVPPQ VDPNQNMLHQ 


                      401                                                450
XP_012165162.1/1-569  QFQDQSHPQY QQQPQIVVPQ QHGQIPQQQQ QQFQGQRPSN QQYQVPQNQI 
XP_012237092.1/1-557  QFQDQSHPQY QEQPQIVVPQ QHGQIPQQQQ QQFQGQLPSN QQYQVPQNQI 


                      451                                                500
XP_012165162.1/1-569  PAQQVHPGVV PVQQGQQNQP LVQQQPQAPN FQQQPQVPNF QQQPQVPNFQ 
XP_012237092.1/1-557  PVQQVHPGAV PVQQGQQSQP LVQQQPQAPN FQQQPQAPNF QQQP------ 


                      501                                                550
XP_012165162.1/1-569  QQPQVPNFQQ QPQVPNFQQQ QNMINQVPQN IQTNAVPQKY SSNQADSQPA 
XP_012237092.1/1-557  ---QAPNLQQ QPQVPNFQQQ QNIVNQVPQN IQTNAVPQKH SSNQADSQPA 


                      551                                                600
XP_012165162.1/1-569  QAPAQQEVDR NKIPVHEKV 
XP_012237092.1/1-557  QAPAQQELNR NKISVHEKV 


NoName   MSF: 2  Type: P  Mon May  1 11:48:12 2017  Check: 00 ..

 Name: XP_003396284.1/1-1299  Len:    1305  Check:  5100  Weight:  1.00
 Name: XP_003491677.1/1-1295  Len:    1305  Check:  3690  Weight:  1.00

//


                       1                                                   50
XP_003396284.1/1-1299  MSSNTCSVIM SGLILLVLAV VSFREVQGHV ALTFPQARKY DLDFLDNART 
XP_003491677.1/1-1295  MSSNTCSVIM SGLILLVLAV VSFREVQGHV ALTFPQARKY DLDFLDNART 


                       51                                                 100
XP_003396284.1/1-1299  PGPCGMPRGD IKTTLLSGSN FNVTWHLAYP HRGGFRLQIL DALDRPLIDL 
XP_003491677.1/1-1295  PGPCGMPRGD IKTTLLSGSN FNVTWHLAYP HRGGFRLQIL DALDRPLIDL 


                       101                                                150
XP_003396284.1/1-1299  TPVTKNSEFV EDDATAQSYA VQLPQNFTCT DCTIRLLREA EEWGASYRFW 
XP_003491677.1/1-1295  TPVTKNSEFV EDDATAQSYA VQLPQNFTCT DCTIRLLREA EEWGTSYRFW 


                       151                                                200
XP_003396284.1/1-1299  SCADINIIDR KSYREDCSGH GRYLVGRCRC DRLYHGTRCE FKEECLDDSD 
XP_003491677.1/1-1295  SCADINIIDR KSYREDCSGH GRYLVGRCRC DRLYHGTRCE FKEECLDDSD 


                       201                                                250
XP_003396284.1/1-1299  CGIQGTCIDN GGTTAPTKHC YCNIGWFGPG CAKKSPIKTI DVELDAYTMK 
XP_003491677.1/1-1295  CGIQGTCIDN GGTTAPTKHC YCNIGWFGPG CAKKSPIKTI DVELDAYTVK 


                       251                                                300
XP_003396284.1/1-1299  KFSDNFTFYW RILKESKELE GIMVVNGTSW VAVGWRPNDL TPMCRAFPEI 
XP_003491677.1/1-1295  KFSDNFTFYW RILKESKELE GIMVVNGTSW VAVGWRPNDL TPMCRAFPEI 


                       301                                                350
XP_003396284.1/1-1299  QERPKDEPLP QPEPKSEPEP ESEPKAVPKP EPEPEPEPEP ESGTERSGTK 
XP_003491677.1/1-1295  QERPKDEPLP QPEPKSEPEP ESEPKALPKP EPEPEPEPE- -SGTERSGTK 


                       351                                                400
XP_003396284.1/1-1299  RRSAKAHDVT SLASTPRSDV DVTVQTSVTY RVSTKQGRKK RSPESTGISV 
XP_003491677.1/1-1295  RRSAKAHDVT SLASTPRSDV DVTVQTSVTY RVSTKQGRKK RSPESTGISV 


                       401                                                450
XP_003396284.1/1-1299  NGEPVAEPST VDSTNTTPEP VSEPKSEPEP ISEPEPRPEP ETKSKPEPSS 
XP_003491677.1/1-1295  NGEPVAEPST VDSTNTTPEP VSEPKSEPEP ISEPEPSSEP ETKSKPEPSS 


                       451                                                500
XP_003396284.1/1-1299  EPEPSPEPEP ------KSEP EPSSRPKPKS QSNLTNAELR TKAEAILTSE 
XP_003491677.1/1-1295  EPEPSSEPEP SSESEPKSEP EPSSRPKSKS QSNLTNAEPR TKAEAILTSE 


                       501                                                550
XP_003396284.1/1-1299  TQYEHKSISH PEPISQVKSR SRMELKPEPE SNSEPEPEPK SEPEPSSEPE 
XP_003491677.1/1-1295  TQYEHKSISY PEPISQVKSR SRMGLKPEPE SNSEPEPK-- ------SEPE 


                       551                                                600
XP_003396284.1/1-1299  PKSEPEPNSE PEPKSEPEPS SKPEPKSEPE PEPKSEPEPK SEPEPSSETE 
XP_003491677.1/1-1295  PKSEPEPNSE PEPKSEPEPS SEPEPKSEPE PEPKSEPEPK SEPEPSSETE 


                       601                                                650
XP_003396284.1/1-1299  PKSEPEPKSE PEPKSEPTSE PEPILGLKSS ATKAILPAVH KYTPKHDFNP 
XP_003491677.1/1-1295  PKSEPEPKSE PETKSEPTSE PEPILGLKSS ATKAILPAVH KYTPKHDFNP 


                       651                                                700
XP_003396284.1/1-1299  MDCTDIIIGS ARGNSHRIGD YYTRDRSTPK KDEYWGGRDT LTAAMGFERD 
XP_003491677.1/1-1295  MDCTDIIIGS ARGNSHRIGD YYTRDRSTPK KDEYWGGRDT LTAAMGFERD 


                       701                                                750
XP_003396284.1/1-1299  GVTTILFRRK LVANELTDHE IIDGNMQVIW AKGQEPGKYV HHPPSGIEKA 
XP_003491677.1/1-1295  GVTTILFRRK LVANELTDHE IIDGNMQVIW AKGQEPGKYV HHPPSGIEKA 


                       751                                                800
XP_003396284.1/1-1299  KVSVKDFYKA DELKYHGHGA QRGTVTFNFF DEKKKQEMAS DGDALAPTSN 
XP_003491677.1/1-1295  KVSVKDFYKA DELKYHGHGA QRGTVTFNFF DEKKKQEMAG ESDALAPTSN 


                       801                                                850
XP_003396284.1/1-1299  CSGEWHYPRH CSPANGTCEY SIQWTYKGRK DQLSFVISTA NTNTWTGVGF 
XP_003491677.1/1-1295  CSGEWHYPRH CSPANGTCEY SIQWTYKGRK DQLSFVISTT NTNTWTGVGF 


                       851                                                900
XP_003396284.1/1-1299  SDDEKMSQTD AVLGWVDEKS GRAFLMDTWI SGYNAPLLDP SQDIYNTGGS 
XP_003491677.1/1-1295  SDDEKMSQTD AVLGWVDEKS GRAFLMDTWI SGYNAPLLDP SQDIYNTGGS 


                       901                                                950
XP_003396284.1/1-1299  KVDGITTLKF SRKRITKDNR DLSFTDDHCL YMMYPVKGGI FNAVNKKIRK 
XP_003491677.1/1-1295  KVDGVTTLKF SRKRITKDNR DLSFTDDHCL YMMYPVKGGI FNAVNKKIRK 


                       951                                               1000
XP_003396284.1/1-1299  HDAVPVVSAE RICIRSCGLE ELEDLTTPAP PRLHYTVEVK LINLGDGFMA 
XP_003491677.1/1-1295  HDAVPVVSAE RICIKSCGLE ELEDLTTPAP PRLHYTVEVK LINLGDGFMA 


                       1001                                              1050
XP_003396284.1/1-1299  PTPGSPDFEL ISNRISDSFT PLLDKLPGYY QIRLSELQKN DEQNGVIARM 
XP_003491677.1/1-1295  PTPGSPDFEL ISNRISDSFT PLLDKLPGYY QIRLSELQKN DEQNGVIARM 


                       1051                                              1100
XP_003396284.1/1-1299  DLILDKNEVK GRSLKPIDTG AAAEKALKEA LVTGKVGALS VDPQYLIIRA 
XP_003491677.1/1-1295  DLILDKNEVK GRSLKPIDTG AAAEKALKEA LVTGKVGALS VDPQYLIIRA 


                       1101                                              1150
XP_003396284.1/1-1299  PRVNDLGGGD ADEETSFTSD LFLDATKLYI VVGCVAALLA LALLQASCTL 
XP_003491677.1/1-1295  PRVNDLDGGD ADEETSFTSD LFLDATKLYI VVGCVAALLA LALLQASCTL 


                       1151                                              1200
XP_003396284.1/1-1299  YRSSRRRATK DRLIASNAWK DYASGANTNF AFEAFETEEK APPPPVSSLP 
XP_003491677.1/1-1295  YRSSRRRATK DRLIASNAWK DYASGANTNF AFEAFETEEK APPPPVSSLP 


                       1201                                              1250
XP_003396284.1/1-1299  RHREMTANGL GTDTVEGPNR IVGPRATYSL PRAPGSRHTA AIQPGYYTQD 
XP_003491677.1/1-1295  RHREMTANGL GTDTVEGPNR IVGPRATYSL PRAPGSRHTA AIQPGYYTQD 


                       1251                                              1300
XP_003396284.1/1-1299  RREHYQRSKN NMHNPAGGGV STQPNQPDFY FMPSQRKYSG EVVRVYVDYG 
XP_003491677.1/1-1295  RREHYQRSKN NIHNPAGGGV STQPNQPDFY FMPSQRKYSG EVVRVYVDYG 


                       1301                                              1350
XP_003396284.1/1-1299  SQAPK 
XP_003491677.1/1-1295  SQAPK 


NoName   MSF: 2  Type: P  Mon May  1 11:48:18 2017  Check: 00 ..

 Name: XP_012165247.1/1-1073  Len:    1073  Check:  7185  Weight:  1.00
 Name: XP_012244252.1/1-1071  Len:    1073  Check:  7827  Weight:  1.00

//


                       1                                                   50
XP_012165247.1/1-1073  MSSNTCSVIM SGLILLVLAV VSFREVQGHV ALTFPQARKY DLDFLDNART 
XP_012244252.1/1-1071  MSSNTCSVIM SGLILLVLAV VSFREVQGHV ALTFPQARKY DLDFLDNART 


                       51                                                 100
XP_012165247.1/1-1073  PGPCGMPRGD IKTTLLSGSN FNVTWHLAYP HRGGFRLQIL DALDRPLIDL 
XP_012244252.1/1-1071  PGPCGMPRGD IKTTLLSGSN FNVTWHLAYP HRGGFRLQIL DALDRPLIDL 


                       101                                                150
XP_012165247.1/1-1073  TPVTKNSEFV EDDATAQSYA VQLPQNFTCT DCTIRLLREA EEWGASYRFW 
XP_012244252.1/1-1071  TPVTKNSEFV EDDATAQSYA VQLPQNFTCT DCTIRLLREA EEWGTSYRFW 


                       151                                                200
XP_012165247.1/1-1073  SCADINIIDR KSYREDCSGH GRYLVGRCRC DRLYHGTRCE FKEECLDDSD 
XP_012244252.1/1-1071  SCADINIIDR KSYREDCSGH GRYLVGRCRC DRLYHGTRCE FKEECLDDSD 


                       201                                                250
XP_012165247.1/1-1073  CGIQGTCIDN GGTTAPTKHC YCNIGWFGPG CAKKSPIKTI DVELDAYTMK 
XP_012244252.1/1-1071  CGIQGTCIDN GGTTAPTKHC YCNIGWFGPG CAKKSPIKTI DVELDAYTVK 


                       251                                                300
XP_012165247.1/1-1073  KFSDNFTFYW RILKESKELE GIMVVNGTSW VAVGWRPNDL TPMCRAFPEI 
XP_012244252.1/1-1071  KFSDNFTFYW RILKESKELE GIMVVNGTSW VAVGWRPNDL TPMCRAFPEI 


                       301                                                350
XP_012165247.1/1-1073  QERPKDEPLP QPEPKSEPEP ESEPKAVPKP EPEPEPEPEP ESGTERSGTK 
XP_012244252.1/1-1071  QERPKDEPLP QPEPKSEPEP ESEPKALPKP EPEPEPEPE- -SGTERSGTK 


                       351                                                400
XP_012165247.1/1-1073  RRSAKAHDVT SLASTPRSDV DVTVQTSVTY RVSTKQGRKK RSPESTGISV 
XP_012244252.1/1-1071  RRSAKAHDVT SLASTPRSDV DVTVQTSVTY RVSTKQGRKK RSPESTGISV 


                       401                                                450
XP_012165247.1/1-1073  NAILPAVHKY TPKHDFNPMD CTDIIIGSAR GNSHRIGDYY TRDRSTPKKD 
XP_012244252.1/1-1071  NAILPAVHKY TPKHDFNPMD CTDIIIGSAR GNSHRIGDYY TRDRSTPKKD 


                       451                                                500
XP_012165247.1/1-1073  EYWGGRDTLT AAMGFERDGV TTILFRRKLV ANELTDHEII DGNMQVIWAK 
XP_012244252.1/1-1071  EYWGGRDTLT AAMGFERDGV TTILFRRKLV ANELTDHEII DGNMQVIWAK 


                       501                                                550
XP_012165247.1/1-1073  GQEPGKYVHH PPSGIEKAKV SVKDFYKADE LKYHGHGAQR GTVTFNFFDE 
XP_012244252.1/1-1071  GQEPGKYVHH PPSGIEKAKV SVKDFYKADE LKYHGHGAQR GTVTFNFFDE 


                       551                                                600
XP_012165247.1/1-1073  KKKQEMASDG DALAPTSNCS GEWHYPRHCS PANGTCEYSI QWTYKGRKDQ 
XP_012244252.1/1-1071  KKKQEMAGES DALAPTSNCS GEWHYPRHCS PANGTCEYSI QWTYKGRKDQ 


                       601                                                650
XP_012165247.1/1-1073  LSFVISTANT NTWTGVGFSD DEKMSQTDAV LGWVDEKSGR AFLMDTWISG 
XP_012244252.1/1-1071  LSFVISTTNT NTWTGVGFSD DEKMSQTDAV LGWVDEKSGR AFLMDTWISG 


                       651                                                700
XP_012165247.1/1-1073  YNAPLLDPSQ DIYNTGGSKV DGITTLKFSR KRITKDNRDL SFTDDHCLYM 
XP_012244252.1/1-1071  YNAPLLDPSQ DIYNTGGSKV DGVTTLKFSR KRITKDNRDL SFTDDHCLYM 


                       701                                                750
XP_012165247.1/1-1073  MYPVKGGIFN AVNKKIRKHD AVPVVSAERI CIRSCGLEEL EDLTTPAPPR 
XP_012244252.1/1-1071  MYPVKGGIFN AVNKKIRKHD AVPVVSAERI CIKSCGLEEL EDLTTPAPPR 


                       751                                                800
XP_012165247.1/1-1073  LHYTVEVKLI NLGDGFMAPT PGSPDFELIS NRISDSFTPL LDKLPGYYQI 
XP_012244252.1/1-1071  LHYTVEVKLI NLGDGFMAPT PGSPDFELIS NRISDSFTPL LDKLPGYYQI 


                       801                                                850
XP_012165247.1/1-1073  RLSELQKNDE QNGVIARMDL ILDKNEVKGR SLKPIDTGAA AEKALKEALV 
XP_012244252.1/1-1071  RLSELQKNDE QNGVIARMDL ILDKNEVKGR SLKPIDTGAA AEKALKEALV 


                       851                                                900
XP_012165247.1/1-1073  TGKVGALSVD PQYLIIRAPR VNDLGGGDAD EETSFTSDLF LDATKLYIVV 
XP_012244252.1/1-1071  TGKVGALSVD PQYLIIRAPR VNDLDGGDAD EETSFTSDLF LDATKLYIVV 


                       901                                                950
XP_012165247.1/1-1073  GCVAALLALA LLQASCTLYR SSRRRATKDR LIASNAWKDY ASGANTNFAF 
XP_012244252.1/1-1071  GCVAALLALA LLQASCTLYR SSRRRATKDR LIASNAWKDY ASGANTNFAF 


                       951                                               1000
XP_012165247.1/1-1073  EAFETEEKAP PPPVSSLPRH REMTANGLGT DTVEGPNRIV GPRATYSLPR 
XP_012244252.1/1-1071  EAFETEEKAP PPPVSSLPRH REMTANGLGT DTVEGPNRIV GPRATYSLPR 


                       1001                                              1050
XP_012165247.1/1-1073  APGSRHTAAI QPGYYTQDRR EHYQRSKNNM HNPAGGGVST QPNQPDFYFM 
XP_012244252.1/1-1071  APGSRHTAAI QPGYYTQDRR EHYQRSKNNI HNPAGGGVST QPNQPDFYFM 


                       1051                                              1100
XP_012165247.1/1-1073  PSQRKYSGEV VRVYVDYGSQ APK 
XP_012244252.1/1-1071  PSQRKYSGEV VRVYVDYGSQ APK 


NoName   MSF: 2  Type: P  Mon May  1 11:48:20 2017  Check: 00 ..

 Name: XP_003396503.1/1-544  Len:    556  Check:  8591  Weight:  1.00
 Name: XP_003484691.1/1-556  Len:    556  Check:  3040  Weight:  1.00

//


                      1                                                   50
XP_003396503.1/1-544  MRIRPGCVAA LVVLLQAALV ASKAVDQNQL QEQKSQQQIP YGTAAQKRWG 
XP_003484691.1/1-556  MRIRPGCVAA LVVLLQAALV ASKAVDQNQL QEQRSQQQIP YGTAAQKRWG 


                      51                                                 100
XP_003396503.1/1-544  DDLGGHGGGL ATGYGGDLGG HGGDLSVHGS ---------D AGDGFGHSGG 
XP_003484691.1/1-556  DDLGGHGGGL ATGYGGDLGG HGGDLSGHGG DLGGHGGDFS AHGGDTGGGF 


                      101                                                150
XP_003396503.1/1-544  GGFGHSGGGD IGGGDIGGGF GHSGGDIGGS FGHSSGGDVG GGFGYSGGDG 
XP_003484691.1/1-556  GHSGGGGFGH SGGGDIGGGF GHSGGDIGGT FGHSSGGDIG GGFGHSGGGG 


                      151                                                200
XP_003396503.1/1-544  GNG---ALEE HHDDHHHHHH DHGYWKKKLI WKPGWKKIWK PAKKQIWKPA 
XP_003484691.1/1-556  GDGGNGALEE HHDDHHHHHH DHGYWKKKLI WKPGWKKIWK PAKKQIWKPA 


                      201                                                250
XP_003396503.1/1-544  WKKIWKPVWV PTQKAVWKDI QVPAWKKIWK PVWKEIQVPV WKDIQVPAWK 
XP_003484691.1/1-556  WKKIWKPVWV PTQKAVWKDI QVPAWKKIWK PVWKEIQVPV WKDIQVPAWK 


                      251                                                300
XP_003396503.1/1-544  KIWKPVWKPI KVPAWKEIQV PAWKKIWKPV WKEIQVPAWK EIQVPAWKKI 
XP_003484691.1/1-556  KIWKPVWKPI KVPAWKEIQV PAWKKIWKPV WKEIQVPAWK EIQVPAWKKI 


                      301                                                350
XP_003396503.1/1-544  WIPEWVKIGI PGEHFHGTDN HGWQYTSHDL WKKKLIWKPL WKKYWKPAKK 
XP_003484691.1/1-556  WIPEWVKIGI PGEHFHGTDN HGWQYTSHDL WKKKLIWKPL WKKYWKPAKK 


                      351                                                400
XP_003396503.1/1-544  QIWVPDKKLE WVEAWKQIWK PAKKQIWVDD KKLIWKEEWK QIWKPSKKLV 
XP_003484691.1/1-556  QIWVPDKKLE WVEAWKQIWK PAKKQIWVDD KKLIWKEEWK QIWKPSKKLI 


                      401                                                450
XP_003396503.1/1-544  WVPDKKLEWK EAWKQIWKAD KKLEWIPDKK LAWKEAWKQI WVPAWKEIWV 
XP_003484691.1/1-556  WVPDKKLEWK EAWKQIWKTD KKLEWIPDKK LAWKEAWKQI WVPAWKEIWV 


                      451                                                500
XP_003396503.1/1-544  PAWKKIWKPV WISEWFPVDD HHPHHHGWED RKDTETQSSQ IVPYSSDAAS 
XP_003484691.1/1-556  PAWKKIWKPV WISEWFPADD HHPHHHGWED RKDTETQSSQ IVPYSSDAAS 


                      501                                                550
XP_003396503.1/1-544  KQNAQAQQQQ RRIDENKVRW DRSSKTEAPS ISQDLVPPPA SKNQSGQTAN 
XP_003484691.1/1-556  KQNAQAQQQQ HRIDENKVRW DRSSKTETPS ISQDLVPPPA SKNQSGQTAN 


                      551                                                600
XP_003396503.1/1-544  FGFTNH 
XP_003484691.1/1-556  FGFTNH 


NoName   MSF: 2  Type: P  Mon May  1 11:48:22 2017  Check: 00 ..

 Name: XP_012166187.1/1-558  Len:    570  Check:  6004  Weight:  1.00
 Name: XP_012236360.1/3-538  Len:    570  Check:  8332  Weight:  1.00

//


                      1                                                   50
XP_012166187.1/1-558  SLQLFLCCFL FVSALGDPIR TKKEAPLSPP ASQYGPPATS YGVPNVGSSY 
XP_012236360.1/3-538  SSLLFLCCFL FVSALGDPIR TKKEAPLSPP PSQYGPPATS YGVPNVGS-- 


                      51                                                 100
XP_012166187.1/1-558  NAPSDSYGAP PPPSSSYGAP SSSYGAPSGP SSSYNAPSSS YGAPSGPSSS 
XP_012236360.1/3-538  ---------- -----SYNAP SDSYGAPPPP SSSYGAPSSS YGAPSGPSSS 


                      101                                                150
XP_012166187.1/1-558  YGAPSSSYGV PSGPSSSYGA PSSSYGVPAG PSSSYGAPSS SYGAPAGPSS 
XP_012236360.1/3-538  YNAPSSSYGA PSGPSSSYGA PSSSYGAPAG ---------- -------PSP 


                      151                                                200
XP_012166187.1/1-558  SYGAPSDHGA DHGSFGGDQG YSSGGSFGDD HGNGGGHGSF GGDHGSFGGG 
XP_012236360.1/3-538  SYGAPSDHGV DHGSFGGDQG YSSGGSFGDD HGNGGGHGSF GGDHGSFGGG 


                      201                                                250
XP_012166187.1/1-558  HGSFGGGHGS FGGGHGSFGG DQGSF----- GGDHHGGGAG GGGGDHHGGG 
XP_012236360.1/3-538  HGSFGGDHGS FGGGHGSFGG DQGSFGGDHH GGGGGGGGGD HHGGGGDHHG 


                      251                                                300
XP_012166187.1/1-558  GGGGDHHGGG GSGGLSTSYG APAQSYGLPA QSYGPPAQ-- -----SYGPP 
XP_012236360.1/3-538  GGGGDHHGGG GSGGLSTSYG APAQSYGPPA QSYGPPAQSY GPPAPSYGPP 


                      301                                                350
XP_012166187.1/1-558  AQSYGPPAQP QGKWEKKLTW KAEWKQIWKT EQKLIWKQEW KKVQVPVWKE 
XP_012236360.1/3-538  AQSYGPPAQP QGKWEKKLTW KAEWKQIWKT EQKLIWKQEW KKVQVPVWKE 


                      351                                                400
XP_012166187.1/1-558  VQVPAWKEVK VPVWKKVQKP IWKEIQVPAW KEVQVPAWKK VWKPVWKEVQ 
XP_012236360.1/3-538  VQVPAWKEVK VPVWKKVQKP IWKEIQVPAW KEVQVPAWKK VWKPVWKEVQ 


                      401                                                450
XP_012166187.1/1-558  VPIWKEVQVP DWKKVWVPEW IKIGIPGEQY VGKDHHGWQY TSHDLWKKKL 
XP_012236360.1/3-538  VPIWKEVQVP DWKKVWVPEW IKIGIPGEQY VGKDHHGWQY TSHDLWKKKL 


                      451                                                500
XP_012166187.1/1-558  IWKPVWKKIW RTEKKQVWVS EKKLEWKAEW KQIWKTEKKQ VWVSDKKLVW 
XP_012236360.1/3-538  IWKPIWKKIW RTEKKQVWVS EKKLEWKAEW KQIWKTEKKQ VWVSDKKLVW 


                      501                                                550
XP_012166187.1/1-558  KEESVQVWVP EKKQIWVTQK KQVWKDEWKS KWVPVWKDVQ VPAWKKIWKP 
XP_012236360.1/3-538  KEESVQVWVP EKKQIWVTQK KQVWKDEWKS KWVPVWKDVQ VPAWKKIWKP 


                      551                                                600
XP_012166187.1/1-558  VWEKVWVQAE PHHDEHHGYK 
XP_012236360.1/3-538  VWEKVWVQTE PHHDEHHGYK 


NoName   MSF: 2  Type: P  Mon May  1 11:48:28 2017  Check: 00 ..

 Name: XP_003396583.1/1-2293  Len:    2293  Check:  5087  Weight:  1.00
 Name: XP_012236934.1/1-2291  Len:    2293  Check:  1406  Weight:  1.00

//


                       1                                                   50
XP_003396583.1/1-2293  MIVRGCLALT VSTCLILSVK FDVVQAERWS RQVSNSEWIP LANPRATQTQ 
XP_012236934.1/1-2291  MIVRRCLALT VSTCLILSVK FDVVQAERWS RQVSNSEWIP LANPRAAQTQ 


                       51                                                 100
XP_003396583.1/1-2293  LEQNNPAAAP LASGSAQLPQ LPQLSLPPAL QQQYQEQLLQ LQKTQENIQK 
XP_012236934.1/1-2291  LEQNSPAAAP LASGSAQLPQ LPQLSLPPAL QQQYQEQLIQ LQKTQENIQK 


                       101                                                150
XP_003396583.1/1-2293  LLLLQQQLRA QQQLLQTQAF LPSGFSNTDD GKQLHQVGLE GTQVADLSSE 
XP_012236934.1/1-2291  LLLLQQQLRA QQQLLQSQTF LPSGFSNTDE GKQLHQVGLE GTQVADLSSE 


                       151                                                200
XP_003396583.1/1-2293  DLVPPLPASE ALPPVFPAQN FLNQRPRPHP PTKQDTSLPQ EFTNLSGQDI 
XP_012236934.1/1-2291  DLVPPLPASE ALPPVFPAQN FLNQRPRPHS PTKQDTSLPQ EFTNLSGQDI 


                       201                                                250
XP_003396583.1/1-2293  KNGQLLQQGQ NIGNVGQIEE NQRQGTKQLK EPTQAPLLPH GESAQDEEEE 
XP_012236934.1/1-2291  KNGQLLQQGQ NIGNVGQIEE DQRQGSKQLK EPSQASLLPH GESAQDEEEE 


                       251                                                300
XP_003396583.1/1-2293  VQLVYVPAET LAQRGQPKRN RGRKQYPLRQ QHQQQQQQQP QQPQQHHESP 
XP_012236934.1/1-2291  VQLVYVPAET LAQRGQPKRN RGRKQYPLRQ Q--QQQHQQP QQPQQHHESP 


                       301                                                350
XP_003396583.1/1-2293  SVDTLHDQDA FARQILQQIQ QEREEKAQFF KEERMKEIAR LNEEQRALER 
XP_012236934.1/1-2291  SVDTLHDQDA FARQILQQIQ QEREEKAQFF KEERMKEIAR LNEEQRALER 


                       351                                                400
XP_003396583.1/1-2293  KARLQQEALQ REQELQRQRE AEKKKKELEK LEELAKQREL ERIREAREKQ 
XP_012236934.1/1-2291  KARLQQEALQ REQELQRQRE AEKKKKELEK LEELAKQREL ERIREAREKQ 


                       401                                                450
XP_003396583.1/1-2293  RLEELERRRL AEIRAKEEKR RAEEAARQKE AERLAALERQ KELEVQQALK 
XP_012236934.1/1-2291  RLEELERRRL AEIRAKEEKR RAEEAARQKE AERLAALERQ KELEVQQALK 


                       451                                                500
XP_003396583.1/1-2293  QQQLLDKQRE NEARVSGPEN HDIQTHALPL IRDQHQQFHH QHPSETSRQS 
XP_012236934.1/1-2291  QQQLLDKQRE NEARVSGPEN HDIQTHALPL IRDQHQQFHR QHLSESSRQS 


                       501                                                550
XP_003396583.1/1-2293  KNKIRGRQRP KTHYQDQQNY REPTTTPSPN QPPLAVYMGS TSSNTANVKV 
XP_012236934.1/1-2291  KNKIRGRQRP KTHYHDQQNY REPTTTPSPN QPPLAVYMGS TSSKTANVKV 


                       551                                                600
XP_003396583.1/1-2293  SDVLRILKDA KTIAVLDTVG PDTPQVFVGP TSLDPPTGYA KFDLPYLSSI 
XP_012236934.1/1-2291  SDVLRILKDA KTIAVLDTVG PDTPQVFVGP TSLDPPTGYA KFDLPYLSSI 


                       601                                                650
XP_003396583.1/1-2293  DHNRVERKVD KLPFFVAPLS FDPPPGYSKI PFPAPHIGSV VVNTLDNAPN 
XP_012236934.1/1-2291  DHNRVERKVD KLPFFVAPLS FDPPPGYSKI PFPAPHIGSV VVNTLDNAPN 


                       651                                                700
XP_003396583.1/1-2293  PKDSDDQNPS PTPIIEPNSY IDGLDSVSDF TTPSYEPQTT ISYSPEPLST 
XP_012236934.1/1-2291  PKDSDDQNPS PTPIIEPNSY IDGLDSVSDS TTPSYEPQTT ISYSPEPLST 


                       701                                                750
XP_003396583.1/1-2293  PKYEQTYTAS PSPGYSGSRF RFRQFYSDNK PASVVSTSYY DDQRTTTKKQ 
XP_012236934.1/1-2291  PKYEQTYTAS PSPGYSGSRF RFRQFYGDNK PASVVSTSYY DDQRTATKKQ 


                       751                                                800
XP_003396583.1/1-2293  KYYDENSRTT EVSIQNPKVE TAVSQVEEVS YSTTPSFKEE TIGQQDSSGQ 
XP_012236934.1/1-2291  KYYDENSQTT EVSIQSPKVE TAVSQVEEVS YSTTPSFKEE TIGQEDPSGQ 


                       801                                                850
XP_003396583.1/1-2293  LTLINQQLSQ QRETQEYNTG GQYSQQNSQS NTGLVGSFGG EITAGDINDV 
XP_012236934.1/1-2291  LTLINQQLAQ QRETQEYNTG GQYSQQNSQS NTGLVGSFGG EITAGDINDV 


                       851                                                900
XP_003396583.1/1-2293  RAPVGPTQYS LPAELPAISP HLPGLVNSLL DKNEAKLHAA TTTTTTSSTT 
XP_012236934.1/1-2291  RAPVGPTQYS LPAELPAISP HLPGLVNSLL DKNEAKLHAA TTTTTTSSTT 


                       901                                                950
XP_003396583.1/1-2293  TTTTTTQRTP TTTYRPRSRQ RNRLVSTRPR TTTETPSTRS NIDRSRRPYN 
XP_012236934.1/1-2291  TTTTTTQRTP TTTYRPRSRQ RSRLVSTKPR TTTETPSTRS NVDRSRRPYN 


                       951                                               1000
XP_003396583.1/1-2293  RSRSRFTTTT EEYRESAYEP TKSRIPETTL RYNVEQRRPT SRTHKYRSRD 
XP_012236934.1/1-2291  RSRSRFTTTT EEYRESAYEP TKSRIPETTL RYNVEHRRPA SRTHKYRSRD 


                       1001                                              1050
XP_003396583.1/1-2293  KTSQQSEVLG HAQSPQTEQS YDTVPQGDSN SPTSNGFIQP TRPESSILRQ 
XP_012236934.1/1-2291  KTSQQSEVLG HAQSPQTEQS YDTVPQTDSN SPTSNGFIQP TRPESSILRQ 


                       1051                                              1100
XP_003396583.1/1-2293  LDSSSSLNDY TPENYPSTIV STTENYPSLH DVTVNHATAL VSEVYSRSHN 
XP_012236934.1/1-2291  LDSSSSLNDY TPENYPSTIV STTENYPSLH DVTVNHATAL VSEVYSRSHN 


                       1101                                              1150
XP_003396583.1/1-2293  YAQNIQENPR YRSSYDQSTL EHTGLEKTPV NGFNYQVQSG ESLDQGIVQR 
XP_012236934.1/1-2291  YAQNIQEDPR YRSSYDQSTL EHTGLEKTPV NGFNYQVQSG ESLDQGIVQR 


                       1151                                              1200
XP_003396583.1/1-2293  PKDYQLDGKA ENSDFELATT VDPRLRTPEE QRYSPVYEVN VPQNQPEYSL 
XP_012236934.1/1-2291  PKDYQLDGKA ENSDFEVATT VDPRLRTPEE QRYSPVYEVN VPQNQPEYSL 


                       1201                                              1250
XP_003396583.1/1-2293  TGQDNLHRVE GDKIQTGVGD GNPNEQPIFI PLPENKQEDY ELSVSSTELP 
XP_012236934.1/1-2291  TGQDNLHRVE SDKIQTGVGD GNPNEQPIFI PLPENKQEDY ELSVSSTELP 


                       1251                                              1300
XP_003396583.1/1-2293  LSDITTETIT TSTTPVVIRQ RVRGRIGTRL HHEPSVQTRN RGSQDEYVRF 
XP_012236934.1/1-2291  LSDVTTETIT TSTTPVVIRQ RVRGRVGTRL HHETSVQTRN RGSQDEYVRF 


                       1301                                              1350
XP_003396583.1/1-2293  NVVNQDSTRT TSNRQRVRSR PRTQNHGSQV QTDGNEYIKI HAVQQQRQAT 
XP_012236934.1/1-2291  NVVNQDSTRT TSNRQRVRSR PRTQNHGSQV QTDGNEYIKI HAVQQQRQAT 


                       1351                                              1400
XP_003396583.1/1-2293  TTPAPSTTTT TVRPTEEDID YGFIRPPNFR PVHPVDNRFQ TAVTYRPQLP 
XP_012236934.1/1-2291  TTPAPSTTTT TVRPTEEDID YGFIRPPNFR PVHPVDNRFQ TAVTYRPQLP 


                       1401                                              1450
XP_003396583.1/1-2293  EVPQESLLPN DEATVESSPP QTQLLKNRQK YQPTPNRRLP LKPTTLPSPI 
XP_012236934.1/1-2291  EVPQESLLPN DEAAVEPNPP QTQLLKNRQK YQPTPNRRLP LKPTTLPSPI 


                       1451                                              1500
XP_003396583.1/1-2293  TTPEITTTTE VIPVATVLPD DTIYTVRPRS RPDEIKQTRI RSRIRRPGRK 
XP_012236934.1/1-2291  TTPEVTTTTE IIPVATVLPD DTIYTVRPRS RPDEIKQTRI RSRIRRPGRK 


                       1501                                              1550
XP_003396583.1/1-2293  RVSTTSTTES VLEAHNELPL DENYPPIRPQ SVTTEQQQEP YEDNYDNGGG 
XP_012236934.1/1-2291  RVSTTSTTES VLEAHNELPL DENYPPIRPQ SVTTEQQQEP YDDNYDNGGG 


                       1551                                              1600
XP_003396583.1/1-2293  FSGGVRNPTE HQFYESSSEN YPPEFVLNFG NYPAQAVQRD EYDQTQLANN 
XP_012236934.1/1-2291  FSGGVRNPTE HQFYESSSEN YPPEFVLNFG NYPGQTVQRD EYDQTQLANS 


                       1601                                              1650
XP_003396583.1/1-2293  SPGKYSQTSR TRPSEDNHQT TADIYGAESQ WSTKLTRTSF QPSFAVNQVP 
XP_012236934.1/1-2291  SPGKYSQTSR TRPSEDNHQT TADIYGAESQ WSTKLTRTSF QPSFAVNQVP 


                       1651                                              1700
XP_003396583.1/1-2293  EEASKNGQWF HESLKNVNPP EIITAAPEVS SVTLVVSSDD KKIEKTQKEE 
XP_012236934.1/1-2291  EEASKSSQWF HESLKNVNPP EIITAAPEVS SVTLVVSSDD KKIEKTQKEE 


                       1701                                              1750
XP_003396583.1/1-2293  EEDESMLMGT TIFGRKTGIQ DHTEKMNMTE MSTNITEIKQ KTNSEIEGDQ 
XP_012236934.1/1-2291  EEDESMLMGT TIFGRKTGIQ DHTEKMNMTE MSTNITEIKQ KNNSEVEGDQ 


                       1751                                              1800
XP_003396583.1/1-2293  NGNSSLMDKV DSSTEQQSTD FEKIVRKSDN STTGRKITRR RRVRVRVRPA 
XP_012236934.1/1-2291  NRNSSLMDKV DSSTEQQSID FEKTVRKSDN SATGRKIARR RRVRVRVRPA 


                       1801                                              1850
XP_003396583.1/1-2293  VDDFVTAESQ HFNSALNGLF QGQYKYNPIR EPKPLAGASA SAEKSILQDF 
XP_012236934.1/1-2291  VDDFVTAESQ HFNSALNGLF RDQYKYNPIR EPKPLAGASA SPEKSILQDF 


                       1851                                              1900
XP_003396583.1/1-2293  LSDILKNDEP TKITTTEVPE TAWTMSPAVT TPMVIPEDVS GTTEIQITTI 
XP_012236934.1/1-2291  LSDILKNDEP TKVTTTEVPE TAWTMSPAMT TPMVIPEDVS GTTEIQITTI 


                       1901                                              1950
XP_003396583.1/1-2293  PTTYKIEETT ITESPYEDLF IKLIKKPHDN IKINEQEKKE KNEKKIVTGE 
XP_012236934.1/1-2291  PTTYKIEETT ITESPYEDLF SKLIKKPHDN IKINEQEKKE KNEKKIVTGE 


                       1951                                              2000
XP_003396583.1/1-2293  KEQQTWETTK KWNRKNFQNT LSFVSIAGKY TTKDNDESKS NDELNDSESF 
XP_012236934.1/1-2291  KEQQTWETTK KWNRKNFQNT LSFVSIAGKY TTKGNDESKS NDELNDSESF 


                       2001                                              2050
XP_003396583.1/1-2293  RNIEEINFNQ KESNRKNDVL EDRSEVDRDS TIEFEESNKG SKDEDYNHPK 
XP_012236934.1/1-2291  RNIEEISFNQ KESNRKNDVL EDRSEVDRDS TIEFEESNKE SKDEDYNHPK 


                       2051                                              2100
XP_003396583.1/1-2293  NHRAKWSEVR YPSAFDHSKS SSWNYDSKTS GRSATTSIPG LVTKKEGDTS 
XP_012236934.1/1-2291  NHRAKWSEVR YPSAFDHSKS SSWNYDSKTS GRSATTSIPG LVTKKEGDTS 


                       2101                                              2150
XP_003396583.1/1-2293  VKTLSDYVQA IFDTMKSAEE ETTVTNTENP DETTTTGLPV FNTDIPDHVN 
XP_012236934.1/1-2291  VKTLSDYVQA IFDTMKSAEE ETTVNNTENP DETTTTGLPV FNTEIPDHDN 


                       2151                                              2200
XP_003396583.1/1-2293  ESKQEILVDN EKIFKLKDDE VKMTTQASFE ELQTIGDVNE NGKESTETES 
XP_012236934.1/1-2291  DSKQEILADN EKIFKLKDDE VKMTTQASFE ESQTIGDVNE NGKESTETET 


                       2201                                              2250
XP_003396583.1/1-2293  TTNIDLENAT TLGRIDMIAD TTTSSTSENY FANDPSLSTT LKPSSTTLLI 
XP_012236934.1/1-2291  TSYIDLENAT TLGRIDMIAD TTTSSTSENY FASDPPLSTT LKPSSTTLLI 


                       2251                                              2300
XP_003396583.1/1-2293  NSTESILGKV LRTSTTTKVS HMTEICYRGR CVMTRPSRDD QFR 
XP_012236934.1/1-2291  NSTESILGKV LRTSTTTKVS HMTEICYRGR CVMTRPSRDD QFR 


NoName   MSF: 2  Type: P  Mon May  1 11:48:29 2017  Check: 00 ..

 Name: XP_012166189.1/1-219  Len:    219  Check:  818  Weight:  1.00
 Name: XP_012238220.1/1-217  Len:    219  Check:  1157  Weight:  1.00

//


                      1                                                   50
XP_012166189.1/1-219  MGKQAPKMSA RVVNAIRNLR EAHGSTSKEI MNYIMSQCNV PEMTVQRQMQ 
XP_012238220.1/1-217  MGKQAPKMSA RVVNAIRNLR EAHGSTSKEI MNYIMSQCNV PETTVQRQMQ 


                      51                                                 100
XP_012166189.1/1-219  AALKRGLDCG ILKKTQGHYF LNTEVEPQLT SNLTPTERYR RRRSRRRRSS 
XP_012238220.1/1-217  AALKRGLDCG ILKKTQGHYF LNTEVEPQLT SNLTPTERYG RRRSRRRRSS 


                      101                                                150
XP_012166189.1/1-219  RRRRSRRRGR RRSRGRRRRS RRSRRRSRRR RRGATMRARR IGCTRCRCTK 
XP_012238220.1/1-217  -RRRSRRRGR RRSRG-RRRS RRSRRRSRRR RRGATMRARR IGCTRCRCTK 


                      151                                                200
XP_012166189.1/1-219  RTRNVDVLSN NPVVQQEPDN VCTCEKESNE ENRSRQSRSR DHSLSRSRSS 
XP_012238220.1/1-217  RTRNVDVLRN NPVEPQEPDN VCMCEKESNE ENRSRQSRSR DHSLSRSRSS 


                      201                                                250
XP_012166189.1/1-219  ANSDRDGAIT DRRPIHDQD 
XP_012238220.1/1-217  ANSDRDGAIT DRRPIHDQD 


NoName   MSF: 2  Type: P  Mon May  1 11:48:34 2017  Check: 00 ..

 Name: XP_012166230.1/1-1283  Len:    1287  Check:  4858  Weight:  1.00
 Name: XP_012241680.1/1-1266  Len:    1287  Check:  8159  Weight:  1.00

//


                       1                                                   50
XP_012166230.1/1-1283  MGKGSKRKTR WRTLSIGTPP GEEDEEEGLR NGYAKREEND THGFNSRFGQ 
XP_012241680.1/1-1266  MGKGSKRKTR WRTLSIGTPP GEEDEEEGLR NGYAKRQEND TH---SRFGQ 


                       51                                                 100
XP_012166230.1/1-1283  SGYKPLRAGS SNGGAYAGAA AKHKDYSSGS TSQPKIIFNE DEYTRITTPR 
XP_012241680.1/1-1266  SGYKPLRAGS SNGGAYAGAA SRHN--SSGS TSEPKIIFNE DEYTRITTPR 


                       101                                                150
XP_012166230.1/1-1283  QDMLFKKGYL SKKKPWAGNA NTSATSSTTE SQSASHSTAG RDGSETTEDQ 
XP_012241680.1/1-1266  QDMLFKKGYL SKKKPWAGNA NTSATSSTTE SQSASHSTAG RDGSETTEDQ 


                       151                                                200
XP_012166230.1/1-1283  QLLDRDCATG EYAPVMDSNT QLGYGTFYDH VGGYYYEYPV MLVGPAPMAA 
XP_012241680.1/1-1266  QLLDRDCGTG EYAPAMDSNA QLGYGTFYDH VGGYYYEYPV MLVGPAPMAA 


                       201                                                250
XP_012166230.1/1-1283  QAAPSVLAAM PCAPVPLRPI QWVNSTIVPK LPGEPYCMIN YENNQCMEES 
XP_012241680.1/1-1266  QAAPSVLAAM PCAPVPLRPI EWINSTIVPK LPGEPYCIMN YENNQCVEES 


                       251                                                300
XP_012166230.1/1-1283  AAVVEEQEDT IVPMESTGSM WNENGTRS-N YGGNVDGEMD DEQSIIFINA 
XP_012241680.1/1-1266  TVVVEEQEDA TLPMESTSRM WNENGTRSIG YGDSVGGEMD DEQSIIFIDA 


                       301                                                350
XP_012166230.1/1-1283  KEGQQVPNLV DEQEEERLEE QYEDEQRAEE QPLENGMNGG AYFDPMMMQD 
XP_012241680.1/1-1266  KEGQQV---- DEREEERLEE QYEDEQQAEE QPLENGMNGG AYFDPMMMQD 


                       351                                                400
XP_012166230.1/1-1283  PVQVSHVIPT VPQPYMYPGH YMFGPPLINV NGVTVQSGLM IRTTDFATMS 
XP_012241680.1/1-1266  PVHVPHVIPA VPQPYMYPGH YMFGPPLVNV NGVTIQGGLM IRTTDFATMS 


                       401                                                450
XP_012166230.1/1-1283  AAMTAACAKR KKKKKRRRQR RFATGNTEDE EEGEYSSECD TGLPSSELSW 
XP_012241680.1/1-1266  AAMSAACAKR KKKKKRRRQR RFTTGNTEDE EEGEYSSECD TGLPSSELPW 


                       451                                                500
XP_012166230.1/1-1283  TVCSTTATAT VTTTTTTTTS NRPLNPECQE FQLRRTVEPR TPLPIVSPSA 
XP_012241680.1/1-1266  T----VCSST VTTTTTTTTS NRPLNPECQE FQLRRTVEPR APLPIVPSSA 


                       501                                                550
XP_012166230.1/1-1283  NNTPTSEISS TINQPSALSS DANL-VDNES NAVCNGVISD DSKNQNDDLS 
XP_012241680.1/1-1266  NNTPTSETGT TINQPSALSS DANLLVDNES NAVCNGVISD DSKNQSDELS 


                       551                                                600
XP_012166230.1/1-1283  DNGKSDQQLE PTSTSLEDNR SKSLDTFIGS DNESNRLTNC LPGDEETALS 
XP_012241680.1/1-1266  DNGKSDQQPE PTSTSLENSR SKSLDTFTSS DNESNRLTNC LPGDEEAALS 


                       601                                                650
XP_012166230.1/1-1283  TDEVANEATD VDKLPSITEA ANNDCPSANE LCERPSNEMN GETLTNGNLD 
XP_012241680.1/1-1266  TDEVVNEATD VDKLPSIIEA ANNDCPSANE LCERPSNEMN GETLTNGNLD 


                       651                                                700
XP_012166230.1/1-1283  SDSSSKNASM TTSRPLSPVF DDEMTRSGSI TPKSVENATF REDQNHESLS 
XP_012241680.1/1-1266  SESSSKNASM TTSRPLSPVR NDENSRSGSI TPKSVENAAF RDDQNHESLS 


                       701                                                750
XP_012166230.1/1-1283  SSKSSSSTSL SKRKYSAKGS KFVREPTPGP DLNSITPPAE NERKIHDLTE 
XP_012241680.1/1-1266  SSKSSLSTSL SKRKYNAKGT KFVREPTPGP DLNSTTEP-E NETKTHDLTE 


                       751                                                800
XP_012166230.1/1-1283  NVQKIDLSND TKLDCQFESR DKKATKVDQI SSKFATKTT- VRNLVNKETI 
XP_012241680.1/1-1266  NLRKIDLSND TKLDSKFESQ DNKAMKVDQI SGKFGTKTAA VCSLLNKETI 


                       801                                                850
XP_012166230.1/1-1283  ETTNEDSGFE SQTQLSDYPI TQAVTEWLRK EKSPDLFIAS AISMDCEEDE 
XP_012241680.1/1-1266  EATNEDSGFE SQTQLSDYPI TQAVTEWLRK EKSPDLFIAS AISMDCEEDE 


                       851                                                900
XP_012166230.1/1-1283  DDMDQEPSKN LQSNPILALS ASSGADDTAL SRTAICGEFA GLGNIKSGQE 
XP_012241680.1/1-1266  DDMDQEPPKN LQGNPILALS ASSGADNTAL SRTAICGEFA GLGNIKSGQE 


                       901                                                950
XP_012166230.1/1-1283  QQQPDGSNN- SCASRRKKDA KRRSEERRRV ARHVVDGKVD HEMVSSSDSC 
XP_012241680.1/1-1266  QQQPDGSNNN SGASRRKKDA KRRSEERRRV ARHVVIGKVD HEMVSSSDSC 


                       951                                               1000
XP_012166230.1/1-1283  GQQEDLANIA RRKNLAKQQQ QNVVDDICEF TEKDSVAGVR VASSSRIDSK 
XP_012241680.1/1-1266  GQQENLANIT RRKNLAKQQQ QDVVDDICEF TEKDSVAGVR VASSSRIDSK 


                       1001                                              1050
XP_012166230.1/1-1283  RVNARRTKRQ GKPHARNPSN NIDTKIRHTE DVDDEDDDGI VEDDDGIVED 
XP_012241680.1/1-1266  RVNARRTKRQ GKSHARNPSN NIDTKIRRTE DVD------- DEDDDGIVED 


                       1051                                              1100
XP_012166230.1/1-1283  TMNVRTFEKG EIIVSEDGKL LTCSTYEPSL RKCHDTATTI KAPNKSETGK 
XP_012241680.1/1-1266  TMNVRTFEKG EIIVSEDGKL LTSSTYEPSL RRCHDAATTI KAPDKSETAK 


                       1101                                              1150
XP_012166230.1/1-1283  QTTERKIEEE RKRSSSIEDE KSGSGIDSLD SIEEPDVLEC WETEIIEPLV 
XP_012241680.1/1-1266  QTTERKMEEE RKRSSSIEDE KSGSGIDSLD SIEEPDVLEC WETEIIEPLV 


                       1151                                              1200
XP_012166230.1/1-1283  TPKRMLQSEG IVCEGEAAED DTIEVEQINV DYVQKYYRLA RESATSIEEI 
XP_012241680.1/1-1266  TPKRMLQSEG IVCEGEAAED DTIEVEQVNV DYVQKYYRLA RESATSIEEI 


                       1201                                              1250
XP_012166230.1/1-1283  SLKADPPTSS RSVPNMSERK EEIPAQNEPV KDKGDMPIDE AFEVYESCYT 
XP_012241680.1/1-1266  SLKADPPTSS KSVPNMSERK EEIPARKEPV KDKGDMPIDE AFEVYESCYT 


                       1251                                              1300
XP_012166230.1/1-1283  GNSPFLAMDS KVFKLRTLYG QEGETPIPCK TVCCQIQ 
XP_012241680.1/1-1266  GNSPFLAMDS KVFKLRTLYG QEGETPIPCK TVCCQIQ 


NoName   MSF: 2  Type: P  Mon May  1 11:48:37 2017  Check: 00 ..

 Name: XP_003397294.1/1-207  Len:    207  Check:  9586  Weight:  1.00
 Name: XP_003488077.1/1-204  Len:    207  Check:  4166  Weight:  1.00

//


                      1                                                   50
XP_003397294.1/1-207  MKTLLLGLFL LSLSTLRVQS KPQITRLFPI PEETSTPRQE TDTEAKPLDK 
XP_003488077.1/1-204  MKTLLLGFFL LSLSTLRVQS KPQITRLFPI PEETSTPRQE TNTEAKPLDK 


                      51                                                 100
XP_003397294.1/1-207  LLGKLRATYN FVFRRPENTS NVEKILAKDT PNPDAEALKL IWSNRMQENS 
XP_003488077.1/1-204  LLGKLRATYN FVFRKPENTS NVEKILAKDT PNPDVEALKL IWSNRMQKNS 


                      101                                                150
XP_003397294.1/1-207  KDKEDSAKKS ELKVTYLGPS NDDWVNDIRP LEDLEPLEPL EPLELQDEVE 
XP_003488077.1/1-204  KDKEDSGKKS ELKVTYLGSS NDDWVNDIRP LED---LEPL EPLELQDEVE 


                      151                                                200
XP_003397294.1/1-207  NDRDREVEII TPRTAFQFPV TLSRHLVDWL GSLLGITYGV YSKLARAIYT 
XP_003488077.1/1-204  NDRDREVEIV TPRTAFQFPV TLSRHLVDWL GSLLGITYGV YSKLARAIYT 


                      201                                                250
XP_003397294.1/1-207  NNTIRVN 
XP_003488077.1/1-204  NNTIRVN 


NoName   MSF: 2  Type: P  Mon May  1 11:48:37 2017  Check: 00 ..

 Name: XP_003397196.1/1-416  Len:    419  Check:  8567  Weight:  1.00
 Name: XP_012238859.1/1-419  Len:    419  Check:  2279  Weight:  1.00

//


                      1                                                   50
XP_003397196.1/1-416  MKFGVLFTVA AALLQGGYSS FVSIRMPYLN PAGVTYINNI GQEAQLAYSV 
XP_012238859.1/1-419  MKFGVLFTVA AALLQGGYSS FVSIRMPYLN PAGVTYINNI GQEAQLAYSV 


                      51                                                 100
XP_003397196.1/1-416  PAKVETEHIG YAAAQVPAVA AVPYVKHVPT VSHVPVTKIE AQPALLEKQL 
XP_012238859.1/1-419  PAKVEAEHIG YAAAQVPAVA AVPYVKHVPT VSHVPVTKIE AQPALLEKQL 


                      101                                                150
XP_003397196.1/1-416  DVVKPAVSTR KFEVRRPAIQ KQFFDIEERV VVRPAGSAVV ELDQPTSKTQ 
XP_012238859.1/1-419  DVVKPAVSTR KFEVRRPAIQ KQFFDIEERV VVRPAGSAVV ELDQPTSKTQ 


                      151                                                200
XP_003397196.1/1-416  KGPAVIQPLF QHFSGLEASP SLPSLPSLPS LPSLPSLPSL PSLPSLPSL- 
XP_012238859.1/1-419  KGPAVVQPLF QHFSGLEASP SLPSLPSLPS LPSLPSLPSL PSLPSLPSLP 


                      201                                                250
XP_003397196.1/1-416  --SSPVESST PSSSSDDETV VVENPDFRRV SPQSQAGAPA AQTRTNLNGG 
XP_012238859.1/1-419  SLSSPVESST PSSSSDDETV VVENPDFRRL GPQSQAGAPA AQARTNLNGG 


                      251                                                300
XP_003397196.1/1-416  AQSNEPFVAH DPSPSVVVSP KSSPEEDKEN QNRLIDLLTA RGNVAEVGFG 
XP_012238859.1/1-419  AQSNEPFVAH DPSPSVVVSP KSSPEEDKEN QNRLIDLLTA RGNVAEVGFG 


                      301                                                350
XP_003397196.1/1-416  RYPSLSQSAA GDAGQVRGRV ISATPAPEYA EPADERVSTR RVVVSRPIET 
XP_012238859.1/1-419  RYPSLSQSAA GDAGQVRGRV ISATPAPEYA EPADERVSTR RVVVSRPIET 


                      351                                                400
XP_003397196.1/1-416  LQEVNVVEPA TKVERVSVQQ PTYIKTARLD HVQVHSSVPV VGKAFAPTIA 
XP_012238859.1/1-419  LQEVNVVEPA TKIERVSVQQ PTYIKTARLD HVQVHSSVPV VGKAFAPTIA 


                      401                                                450
XP_003397196.1/1-416  HAAVPVYQKT ISPAYEYYH 
XP_012238859.1/1-419  HAAVPVYQKT ISPAYEYYH 


NoName   MSF: 2  Type: P  Mon May  1 11:48:40 2017  Check: 00 ..

 Name: XP_012167039.1/1-867  Len:    867  Check:  5496  Weight:  1.00
 Name: XP_012245858.1/1-866  Len:    867  Check:  8716  Weight:  1.00

//


                      1                                                   50
XP_012167039.1/1-867  MVKVDMQQNV LSQVAGSEQP QQEEVQLTEL LPVKQSRIRE NEIFKHMNTN 
XP_012245858.1/1-866  MVKIDMQQNV LSQVAGSEQP QQEEVQLTEL LPVKQSRIRE NEIFKHMNTN 


                      51                                                 100
XP_012167039.1/1-867  ADATDALKIL QSFTTADSCY NNDEHELCSR NLSLCRKIEQ IEQEKQEKDE 
XP_012245858.1/1-866  ADATDALKIL RSFTTADSCY NNDEHELCSR NLSLCRKIEQ IEQEKQEKD- 


                      101                                                150
XP_012167039.1/1-867  KKWREDKLRK SIAEYDKQVI DSTEIRKEKE RNNVRRFENE SRTKNRKYKH 
XP_012245858.1/1-866  KQWREDKLRK RIAEYDKQVI DSTEIRKEKE RNNVRRFENK SRTKNRKYKH 


                      151                                                200
XP_012167039.1/1-867  FDKKSMIGCV VKSTKKRTVV RTVENIKDQR DEGNDDDGMK HRYKLGENAF 
XP_012245858.1/1-866  FDKKSMIGCV VKSTKKRTIV RTVENTKDQR DEGNGDDGMT HRYKLGENAF 


                      201                                                250
XP_012167039.1/1-867  LENERGNFLS ENNGQVESTI YLDLDKNSEL NDDVYIFRRE LIDGEQGLKV 
XP_012245858.1/1-866  LENERGNFLS ENNEQVESTI YLDLDNNSEL NDDVYMFRRE LIDGEQGRKV 


                      251                                                300
XP_012167039.1/1-867  NLRNVEQSYE NEKSAKTTDG TLFNRIAIPC GTSIENNIDV AEKQFITTAE 
XP_012245858.1/1-866  NLRKVEQTYE NEKSAKTTDG TLFNRIAIPR GTSIENNIDV AEKRFIITAE 


                      301                                                350
XP_012167039.1/1-867  KNNTFGTKVT NPKLLLEDSA NVSNVNFHIT TMSYLAENKD NNNKVQDEEN 
XP_012245858.1/1-866  KNSIFDTKVS NPKLLLGDSA NVSNVNFHIT TMSYLAGNKD NNNKVQDEEN 


                      351                                                400
XP_012167039.1/1-867  PTNTLFRPEA SNSIVATKST SSTLISTSMS SSSSSSSSSL SSSLLSSSTP 
XP_012245858.1/1-866  PTNPLCRPET SDSIVATKST SSTSISTSTS SSSSSSSSSS SSSLLSSSTP 


                      401                                                450
XP_012167039.1/1-867  PPYSKEENIN GSECDRGKDQ STALHGMKTK QENQQKRYCC VVCEARFKGS 
XP_012245858.1/1-866  SPYSKEENTN GSECDRSKNQ STALHGMKTK QENQQKRYCC VVCEARFKGS 


                      451                                                500
XP_012167039.1/1-867  GGLRNHYKIV HGAGPIFKCD ECGKEFPLKE RLKLHVRTHT GFKPYKCPEC 
XP_012245858.1/1-866  GGLRNHYKIV HGAGPIFKCD ECGKEFPLKE RLKLHVRTHT GFKPYKCPEC 


                      501                                                550
XP_012167039.1/1-867  DKSFARGGQL VQHRRTHSQV KPYRCGLCSG TFTCAANLAL HVKRHNGQKD 
XP_012245858.1/1-866  DKSFARGGQL VQHRRTHSQV KPYRCGLCSG TFTCAANLAL HVKRHNGQKD 


                      551                                                600
XP_012167039.1/1-867  HKCEICGRAF VRRDALKKHL ECLHRDVKSF LCVICNKTFK GHLPQHMRTH 
XP_012245858.1/1-866  HKCEICGRAF VRRDALKKHL ECLHRDVKSF LCVICNKTFK GHLPQHMRTH 


                      601                                                650
XP_012167039.1/1-867  ARDRPHGCAT CGQRFAQKSQ LTVHQRTHSG QRPFRCLVCW QAFAHSTALK 
XP_012245858.1/1-866  ARDRPHGCAT CGQRFAQKSQ LTVHQRTHSG QRPFRCLVCW QAFAHSTALK 


                      651                                                700
XP_012167039.1/1-867  LHTRRHTGER PFKCAECNAG FTQLPHWKKH MKCIHGRNEP YACKKCTSFF 
XP_012245858.1/1-866  LHTRRHTGER PFKCAECNAG FTQLPHWKKH MKCIHGRNEP YACKKCTSFF 


                      701                                                750
XP_012167039.1/1-867  RIKNDLECHE KTCHPESETE HDVPSTQTSD LITNTIMPAS ISMALQPTAT 
XP_012245858.1/1-866  RIKNDLECHE KTCHPESETE HDVPNTQTSD LITNTIMPAS ISMALQPTAT 


                      751                                                800
XP_012167039.1/1-867  LLSNEIISDK PLPSPSKYRI MTVERMRLLL AVLLKRISKQ ERLDELGFGK 
XP_012245858.1/1-866  LLSNEIISDK PSPSPSKYRI MTVERMRLLL AVLLKRISKQ ERLDELGFGK 


                      801                                                850
XP_012167039.1/1-867  RLIDQVLYDS LISAGKDPVA SNGLSELETL TKNLEIFLKW TVPKEHWEHF 
XP_012245858.1/1-866  RLIDQVLYDS LISAGKDPVA SNGLSELETL TKNLEIFLKW TVPKEHWEHF 


                      851                                                900
XP_012167039.1/1-867  RKLNKTPEDI LETLTAT 
XP_012245858.1/1-866  RKLNKTPEDI LETLTAT 


NoName   MSF: 2  Type: P  Mon May  1 11:48:54 2017  Check: 00 ..

 Name: XP_012166765.1/1-2450  Len:    2451  Check:  5622  Weight:  1.00
 Name: XP_012249688.1/1-2445  Len:    2451  Check:  4390  Weight:  1.00

//


                       1                                                   50
XP_012166765.1/1-2450  METVSKQVQV VSGLGVGGPV GPVGPVGADL HHHHHPHPHS HPPHPHAHPH 
XP_012249688.1/1-2445  METVSKQVQV VSGLGVGGPV GPVGPVGADL HHHHHPHPHS HPPHPHAHPH 


                       51                                                 100
XP_012166765.1/1-2450  GHPHGPHGHS LVGVTSTPGR GQTQPPVSHN QHLPARSTPV QLHRPTQSYV 
XP_012249688.1/1-2445  GHPHGPHGHS LVGVTSTPGR GQTQPPVSHN QHLPARSTPV QLHRPTQSYV 


                       101                                                150
XP_012166765.1/1-2450  NIKSSSPVSP RTIGTGVTYV QGGAASSSAA AAGTVGSGSG GGPSIGGGGS 
XP_012249688.1/1-2445  NIKSSSPVSP RTIGTGVTYV QGGAASSSAA AAGTVGSGSG GGPSIGGSGS 


                       151                                                200
XP_012166765.1/1-2450  GGGGGGVNNA GGANSGTGVV GAGGGAGSVG NVAPAGNGNN NGTNNSAVAG 
XP_012249688.1/1-2445  GGGGGGVNNA GGANSGTGVV GAGAGAGSVG NVAPAGNGNN NGTNNSAGAG 


                       201                                                250
XP_012166765.1/1-2450  SNSGGNSGTV GGAPGGYVAV PMPGSLRYIH PYPSTPTSAS VPAVATMVTS 
XP_012249688.1/1-2445  SNSGGNSGTV GGAPGGYVAV PMAGSLRYIH PYPSTPTSAX VPAVATMVTS 


                       251                                                300
XP_012166765.1/1-2450  ASSAPTPIPV PAPAAAPVNP PTVSQTPPPS LSGTYATRDG GYRGTTTNVN 
XP_012249688.1/1-2445  ASSAPTPIPV PAPAAAPVNP PTVSQTPPPS LSGTYATRDG GYRGATTNVN 


                       301                                                350
XP_012166765.1/1-2450  ERIAISVSSS PLSQIGVGVG VVAAEYAANS GIGSGMAGGR GDRPRISLLP 
XP_012249688.1/1-2445  ERIAISVSSS PLSQIGVGVG VVAAEYAANS GIGSGMAGGR GDRPRISLLP 


                       351                                                400
XP_012166765.1/1-2450  PASVTPTPSP TAPDYQHVSS ARNSRIALMP VQPDQYCNRT AVEMANLQEA 
XP_012249688.1/1-2445  PASVTPTPSP TAPDYQHVSS ARNSRIALMP VQPDQYCNRT AVEMANLQEA 


                       401                                                450
XP_012166765.1/1-2450  PPFKKIRLSQ PTQIQLQSQS QSRCHSLSPA DPCVKQEHVV QLQQPLRIDT 
XP_012249688.1/1-2445  PPFKKIRLSQ PTQIQLQSQS QSRCHSLSPA DPCVKQEHVV QLQQPLRIDT 


                       451                                                500
XP_012166765.1/1-2450  RQPATEAYTP QTEAISPTLP EPNTQEDAQF RSTKDDLLQQ ISKVDREIAK 
XP_012249688.1/1-2445  RQPATEAYTP QTEAISPTLP EPNTQEDAQF RSTKDDLLQQ ISKVDREIAK 


                       501                                                550
XP_012166765.1/1-2450  RESQINKLRK KLKELEETAN KPLEASGLKR QVEEQSQQPK HQSLAQKIYA 
XP_012249688.1/1-2445  RESQINKLRK KLKELEETAN KPLEASGLKR QVEEQSQQPK HQSLAQKIYA 


                       551                                                600
XP_012166765.1/1-2450  ENRRKAEEAH RLLERLGPKV ELPLYNQPSD TSVYQENRTK HQTCMRARLI 
XP_012249688.1/1-2445  ENRRKAEEAH RLLERLGPKV ELPLYNQPSD TSVYQENRTK HQTCMRARLI 


                       601                                                650
XP_012166765.1/1-2450  ARLRREHAER ASLHRQQSQT YAILVQEWHR KVERLEATQK RKSKEAKNRE 
XP_012249688.1/1-2445  ARLRREHAER ASLHRQQSQT YAILVQEWHR KVERLEATQK RKSKEAKNRE 


                       651                                                700
XP_012166765.1/1-2450  FFEKVFPELR KQREDKERFN RVGARIKSEA DLEEIMDGLQ EQEMEDKKMR 
XP_012249688.1/1-2445  FFEKVFPELR KQREDKERFN RVGARIKSEA DLEEIMDGLQ EQEMEDKKMR 


                       701                                                750
XP_012166765.1/1-2450  SYAVIPPLLL DTKQRRIAFQ NRNGLLQPEE LEALHSERKL INVWSSVEHE 
XP_012249688.1/1-2445  SYAVIPPLLL DTKQRRIAFQ NRNGLLQPEE LEALHSERKL INVWSSVEHE 


                       751                                                800
XP_012166765.1/1-2450  LFKEKYLQHP KNFGTIAQSL EHKSVPDCVH HYYLTKKAEN YKQLLRKSRQ 
XP_012249688.1/1-2445  LFKEKYLQHP KNFGTIAQSL EHKSVPDCVH HYYLTKKAEN YKQLLRKSRQ 


                       801                                                850
XP_012166765.1/1-2450  RTRSSRNNPN NKVNNSSSSI GNLDILTTGV TTRLQREQQQ KTQENPQNSS 
XP_012249688.1/1-2445  RTRSSRNNPN NKVNNSSSSI GNLDILTTGV TTRLQREQQQ KTQENPQNSS 


                       851                                                900
XP_012166765.1/1-2450  AGTSSTTTTT TTTTTSSVST AVATTIATTS TTPLNSSTSS ICLTTDSVIA 
XP_012249688.1/1-2445  TGTSSTTTTT TTAT-SSVST AVATTIATTS TTPLNSSTSS ICLTTDSVIA 


                       901                                                950
XP_012166765.1/1-2450  STTATTTSVL STTTSSVATS STTTSTKDNR EINKENKESK MESKESHLIK 
XP_012249688.1/1-2445  STTATTTSVL STTTSSVATL STTTSAKDNR EINKENKESK MEAKEPHLIK 


                       951                                               1000
XP_012166765.1/1-2450  VEVKEEPQLS SETVSGKDVK VMEANNSDGG SVVTASRIKE KKKDNHANPM 
XP_012249688.1/1-2445  VEVKEEPQLS SETVSGKDVK VMEANNSDGG SVVTASRIKE KKKDSHANPM 


                       1001                                              1050
XP_012166765.1/1-2450  ETSDEEAQPM DTIEGGRQIG PHACTVCQNI VEGNTQSRAL PRSQASQYGL 
XP_012249688.1/1-2445  ETSDEEAQPM DTIEGGRQIG PHACTVCQNI VEGNTQSRAL PRSQASQYGL 


                       1051                                              1100
XP_012166765.1/1-2450  REDQVAPGAR VCNTCRCKAV RGRYTACPLP GCPNLNNASS KTRVKRLRAL 
XP_012249688.1/1-2445  REDQVAPGAR VCNTCRCKAV RGRYTACPLP GCPNLNNASS KTRVKRLRAL 


                       1101                                              1150
XP_012166765.1/1-2450  PAKWLDLPAE IRDPIIQEFQ IPSSATKCCS ACFNRISRRL APHLTGGTEV 
XP_012249688.1/1-2445  PAKWLDLPAE IRDPIIQEFQ IPSSATKCCS ACFNRISRRL APHLTGGTEV 


                       1151                                              1200
XP_012166765.1/1-2450  PEGSADSLAR QWTDEELEQL RRALREHGTN WVKVAEQIAG KTNHQCKNYY 
XP_012249688.1/1-2445  PEGSADSLAR QWTDEELEQL RRALREHGTN WVKVAEQISG KTNHQCKNYY 


                       1201                                              1250
XP_012166765.1/1-2450  FAYRKKLSLD QVVAEYYQSL GEERRPCLTD EEESGSSTSS CDELAVHDSS 
XP_012249688.1/1-2445  FAYRKKLSLD QVVAEYYQSL GEERRPCLTD EEESGSSTSS CDELAVHDSS 


                       1251                                              1300
XP_012166765.1/1-2450  DTASAGSPAN NLSSGTPSTP GATASSNLPI SYSRSTDQKL GDKLVADIAV 
XP_012249688.1/1-2445  DTASAGSPAN NLSSGTPGTP GATASSNLPI SYSRSTDQKL GDKLVADIAV 


                       1301                                              1350
XP_012166765.1/1-2450  VSLVPPVSIG PSQQSSTSGS SNAASAGTRE DYDSSATETA DEGQGGTDLE 
XP_012249688.1/1-2445  VSLVPPVSIG PSQQSSTSGS SNAASAGTRE DYDSSATETA DEGQGGTDLE 


                       1351                                              1400
XP_012166765.1/1-2450  NNSVVVTLTT ANNSTTLQQQ HQQSHQQVPP PSHSPPSTTS NSNPLTVKDL 
XP_012249688.1/1-2445  NNSVVVTLTT ANNSTTLQQQ HQQSHQQVPP PSHSPPSTTS NSNPLTVKDL 


                       1401                                              1450
XP_012166765.1/1-2450  MLGVIEMQLK RNPNSPAGTG GSSIPVNSGT PTISSILKTD HRNDITFVRE 
XP_012249688.1/1-2445  MLGVIEMQLK RNPNSPAGTG GSSIPVNSGT PTISSILKTD HRNDITFVRE 


                       1451                                              1500
XP_012166765.1/1-2450  YKPSVTMANA SMPRDSNLAT LSVVSGPHHG HRSAPSPQQI GQMQATITPC 
XP_012249688.1/1-2445  YKPSVTMTNA SMPRDSNLAT LSVVSGPHHG HRSAPSPQQI GQMQATITPC 


                       1501                                              1550
XP_012166765.1/1-2450  PPAPSSSQSS TSDILPKEGL VVMQVQQALR ESTEGTLDLS IKKPRQQQEY 
XP_012249688.1/1-2445  PPAPSSSQSS TSDILPKEGL VVMQVQQALR ESTEGTLDLS IKKPRQQQEY 


                       1551                                              1600
XP_012166765.1/1-2450  NHSLQTLHKP PTVTLYRPEP PPGAYYHPHA HPEQGRGAKS PLVYASSPRP 
XP_012249688.1/1-2445  NHSLQTLHKP PTVTLYRPEP PPGAYYHPHA HPEQGRGAKS PLVYASSPRP 


                       1601                                              1650
XP_012166765.1/1-2450  QAPLTPKMNK VSVPPPHPKL SPKLGAIGTT SHKSGSITHG TPVSTARYEG 
XP_012249688.1/1-2445  QAPLTPKMNK VSVPPPHPKL SPKLGAIGTT SHKSGSITHG TPVSTARYEG 


                       1651                                              1700
XP_012166765.1/1-2450  LLRQMTPPGN PGNASGTPSV PSGANAVNAP NNQGPKETGS ITQGTPVHPF 
XP_012249688.1/1-2445  LLRQMTPPGN PGNASGTPSV PSGANAVNAP SNQGPKETGS ITQGTPVHPF 


                       1701                                              1750
XP_012166765.1/1-2450  AVDKRAPMYD YHRTIRHSPV TTGNIPGQGQ AQPGTAAVVV THSNQYNSYS 
XP_012249688.1/1-2445  AVDKRAPMYD YHRTIRHSPV TTGNIPGQGQ AQPGTAAVVV THSNQYNSYS 


                       1751                                              1800
XP_012166765.1/1-2450  GRPPPSYTME QQLSSRQIIM NDYITSQQMH ARSRSVGTSE GSSKNEAPST 
XP_012249688.1/1-2445  GRPPPSYSME QQLSSRQIIM NDYITSQQMH ARSRSVGTSE GSSKNEAPST 


                       1801                                              1850
XP_012166765.1/1-2450  LYYTSTPPPQ THTQPRQGVI QRHNPQKQIH FPPPPGLEAF SSLVDVAVQQ 
XP_012249688.1/1-2445  LYYTSTPPPQ THTQPRQGVI QRHNPQKQIH FPPPPGLEAF SSLVDVAVQQ 


                       1851                                              1900
XP_012166765.1/1-2450  PSLPVPHPHG HPASGTSSHE GLGKTMADRL LADRYGDKHR LAMHQDHRMT 
XP_012249688.1/1-2445  PSLPVPHPHG HPASGTSSHE GLGKTMADRL LADRYGDKHR LAMHQDHRMT 


                       1901                                              1950
XP_012166765.1/1-2450  VAHHHQRDRE RERDLVHLRE KEEYRLQREK EIQQEHRLAQ QREKDVQHAE 
XP_012249688.1/1-2445  VAHHHQRDRE RERDLVHLRE KEEYRLQREK EIQQEHRLAQ QREKDVQHAE 


                       1951                                              2000
XP_012166765.1/1-2450  HRLSIQQREK DMQHTEHRLT VHQQREKEIH QQMAAAAAQR EKEHQEHRLA 
XP_012249688.1/1-2445  HRLSIQQREK DMQHTEHRLA VHQQREKEIH QQMAAAAAQR EKEHQEHRLA 


                       2001                                              2050
XP_012166765.1/1-2450  VQQQRERDLA HLQQQQQQQQ QQLQQHIQQQ QRMEAERRHM AQLYRDQQQQ 
XP_012249688.1/1-2445  VQQQRERDLV HLQQQQQQQQ QQLQQHIQQQ QRMEAERRHM AQLYRDQQQQ 


                       2051                                              2100
XP_012166765.1/1-2450  QLDRDNRLIS TGFTQSSRLQ QPQQS-QQQQ QQQQQSSSRQ NQSSNQQQNE 
XP_012249688.1/1-2445  QLDRDSRLIS TGFTQSSRLQ QPQQSQQQQQ QQQQQSSSRQ NQSSNQQQNE 


                       2101                                              2150
XP_012166765.1/1-2450  SASTLTAASL IDAIITHQIN QSVENTGGNS QPQRPGDRLF QKTFQGFHRE 
XP_012249688.1/1-2445  SASTLTAASL IDAIITHQIN QSVENTGGNS QPQRPGDRLF QKTFQGFHRE 


                       2151                                              2200
XP_012166765.1/1-2450  APVEPNGMAH SPAGEGNGGN NGAGSAGGNG SGNKPITLGE HVDHIVSKDY 
XP_012249688.1/1-2445  APVEPNGMAH SPAGEGNGGN NGAGSAGGNG SGNKPITLGE HVDHIVSKDY 


                       2201                                              2250
XP_012166765.1/1-2450  GPPHSSYRSY SGYQISEDQW KRRKTSEPDS VKAGDERQII RVTQQQSQQQ 
XP_012249688.1/1-2445  GPPHSSYRSY SGYQISEDQW KRRKTSEPDS VKAGDERQII RVTQQQS--- 


                       2251                                              2300
XP_012166765.1/1-2450  QQQQQQQQQQ QQQQHQHQHQ HQHQHQQPAS SVGKQFHSVE PVSPPEPGTN 
XP_012249688.1/1-2445  --QQQQQQQQ QQQQHQHQHQ HQHQHQQPAS SVGKQFHSVE PVSPPEPGTN 


                       2301                                              2350
XP_012166765.1/1-2450  HYGRRLYETT TATSTSATPS NKPHLSPLDY VKNKIVEVMR TSEDDKGGSV 
XP_012249688.1/1-2445  HYGRRLYETT TATSTSGTPS NKPHLSPLDY VKNKIVEVMR TSEDDKGGSV 


                       2351                                              2400
XP_012166765.1/1-2450  ADRNGGNVTS GEKDDKIGGN VESPSSGEMM VDETPNQTPQ PPAPAPTTTF 
XP_012249688.1/1-2445  ADRNGGNVTS GEKDDKIGGN VESPSSGEMM VDETPNQTPQ PPAPAPTTTF 


                       2401                                              2450
XP_012166765.1/1-2450  YPFSALGVHT GPPPAPPPPT SGSASVTKSE QMQAEPAPLL SAQYEPLSDE 
XP_012249688.1/1-2445  YPFSALGVHT GPPPAPPPPT SGSASVTKSE QMQAEPAPLL SAQYEPLSDE 


                       2451                                              2500
XP_012166765.1/1-2450  D 
XP_012249688.1/1-2445  D 


NoName   MSF: 2  Type: P  Mon May  1 11:48:55 2017  Check: 00 ..

 Name: XP_012167123.1/1-1372  Len:    1413  Check:  9140  Weight:  1.00
 Name: XP_012240099.1/1-1410  Len:    1413  Check:  6330  Weight:  1.00

//


                       1                                                   50
XP_012167123.1/1-1372  MKKTNISHLL QSISVLATLR VIVNGQTTCN GGLGRVVYER LPDQQLQGFD 
XP_012240099.1/1-1410  MKKTNISSLL QSISVLATLR VVVNGQTTCN GGLGRVVYER LPDQQLQGFD 


                       51                                                 100
XP_012167123.1/1-1372  DDVVRDSAPP FRVLEKCQEL CLRDRTATNN LVRACTSFDF QPGSRIASFS 
XP_012240099.1/1-1410  DDVVRDSAPP FRVLEKCQEL CLRDRTATNN LVRACTSFDF QPGSRIASFS 


                       101                                                150
XP_012167123.1/1-1372  GAAEYEESTC YLTREQAQPE GIGNLMLVPN SVHFTEVCLG SDRIERECPN 
XP_012240099.1/1-1410  GAAEYEESTC YLTREQAQPE GIGNLMLVPN SVHFTEVCLG SDRIERECPN 


                       151                                                200
XP_012167123.1/1-1372  RRYVFERHPR KKLKLPLTDI KEVSAANRTD CEDRCLNEFS FICRSATYDT 
XP_012240099.1/1-1410  RRYVFERHPR KKLKLPLTDI KEVSAANRTD CEDRCLNEFS FICRSATYDT 


                       201                                                250
XP_012167123.1/1-1372  ALRSCALSRF TRRTHPELLE DDPNSDYLEN TCLNAERRCD GLAVFVKEEN 
XP_012240099.1/1-1410  ALRSCALSRF TRRTHPELLE DDPNSDYLEN TCLNAERRCD GLAVFVKEEN 


                       251                                                300
XP_012167123.1/1-1372  KRLRGPFEVD IYTNLTLDEC QALCLRAEKY FCRSVEFDEQ TRQCIISEED 
XP_012240099.1/1-1410  KRLRGPFEVD IYTNLTLDEC QALCLRAEKY FCRSVEFDEQ TRQCIISEED 


                       301                                                350
XP_012167123.1/1-1372  SVSQKDDIGI SSSPSHHFYD LVCLDNHPSI ARGSEYPDSS STSHLFSDGR 
XP_012240099.1/1-1410  SVSQKDDIGI SSSPSHHFYD LVCLDNHPSI ARGSEYPDSS STSHLFSDGR 


                       351                                                400
XP_012167123.1/1-1372  RPDTAFQRYR NSRLSGEFHS EITGRSLSEC LDECLRQTSF QCRSAVYSEH 
XP_012240099.1/1-1410  RPDTAFQRYR NSRLSGEFHS EITGRSLSEC LDECLRQTSF QCRSAVYSEH 


                       401                                                450
XP_012167123.1/1-1372  YHTCRLSRFN QRDGHRIIYD ADYDYYENLM HQYLDGDRDN PGYRPDPLGQ 
XP_012240099.1/1-1410  YHTCRLSRFN QRDGHRIIYD ADYDYYENLM HQYLDGDRDN PGYRPDPLGQ 


                       451                                                500
XP_012167123.1/1-1372  DTNYGRPSLG RPGYPEDYDK GYSSSVKPDR YPDRYPDRHT DRYPDRYPDR 
XP_012240099.1/1-1410  DTNFGRPSLG RPGYPEDYDK GYSSSVKPDR YPDRYPDRHT DRYPDRYPDR 


                       501                                                550
XP_012167123.1/1-1372  YPDRYPDRYP DRYPEKYPDK YPDRYPDKYP DRYPDKYPD- ---------- 
XP_012240099.1/1-1410  YPDRYPDRYP DRYPEKYPDK YPDRYPDKYP DRYPDKFPDR YPDKFPDRYP 


                       551                                                600
XP_012167123.1/1-1372  ----QRYPDK YPDKYPDRYP DRYPADKYPE ---------- ---------- 
XP_012240099.1/1-1410  DKYPERYPDK YPDKYPDRYP DRYPTDKYPE RYPLNGQYPI GAAGDTFPDP 


                       601                                                650
XP_012167123.1/1-1372  ------SDRF PTSDRYPVSD RYPMVDRYPS SDRYPISDRF PSRGGDRRPT 
XP_012240099.1/1-1410  IDRYPISDRF PTSDRYPVSD RYPVVDRYPS SDRYPISDRF PSRGGDRRPT 


                       651                                                700
XP_012167123.1/1-1372  HPDRYPIPDT GIDRYPTSGS RYPTGIGNRY PISPGRYPSD NDRYPNSIDR 
XP_012240099.1/1-1410  HPDRYPIPDT GIDRYPTSGS RYPTGIGNRY PISPSRYPSD SDRYPNSIDR 


                       701                                                750
XP_012167123.1/1-1372  YPIPEDPLDR YPSGLAGGRP HVDRYPISER YPEKDLYPNR FPPSSHGGYS 
XP_012240099.1/1-1410  YPIPEDPLDR YPSGLAGGRP HVDRYPISER YPEKDLYPNR FPPSSHGGYS 


                       751                                                800
XP_012167123.1/1-1372  PTYPADDIYG PQSHPDRNHY GVGGPSRPLG YGGYNNDGAI IGGGYIGEGG 
XP_012240099.1/1-1410  PTYPVDDIYG PQSHPDRNHY GVGGPSRPLG YGGYNNDGAI IGGGYIGEGG 


                       801                                                850
XP_012167123.1/1-1372  VYNSRPFGTS GGPIIGRPPL VSRCDEQDNF RQVGPHTRVR KPFVRRYTTA 
XP_012240099.1/1-1410  VYNSRPFGTS GGPIIGRPPL VSRCDEQDNF RQVGPHTRVR KPFVRRYTTA 


                       851                                                900
XP_012167123.1/1-1372  SSLAQCEREC ADARDFVCRS FNYRPYAAPY GAERDNCELS DRDSRDMDMG 
XP_012240099.1/1-1410  SSLAQCEREC ADARDFVCRS FNYRPYAAPY GAERDNCELS DRDSRDMDMG 


                       901                                                950
XP_012167123.1/1-1372  NPVYYDTGSD YDFYERNNGR QGADAECLDV SQVCSEDGME FTLRTPEGFI 
XP_012240099.1/1-1410  NPVYYDTGSD YDFYERNNGR QGADAECLDV SQVCSEDGME FTLRTPEGFI 


                       951                                               1000
XP_012167123.1/1-1372  GRIYTYGYYD RCFFRGNGGT VNVLRISGPQ GYPECGTQRY GDTMTNIVVV 
XP_012240099.1/1-1410  GRIYTYGYYD RCFFRGNGGT VNVLRISGPQ GYPECGTQRY GDTMTNIVVV 


                       1001                                              1050
XP_012167123.1/1-1372  QFSDYVQTGR DKRFNLTCLF RGPGEAVVTS GYIGAGYARS GSPIPIEYLP 
XP_012240099.1/1-1410  QFSDYVQTGR DKRFNLTCLF RGPGEAVVTS GYIGAG---S GSPIPIEYLP 


                       1051                                              1100
XP_012167123.1/1-1372  AENTLSSRVR LLILYQGRPT TTIAVGDPLT FRLEAQDGYN YVTDIFATNV 
XP_012240099.1/1-1410  AENTLSSRVR LLILYQGRPT TTIAVGDPLT FRLEAQDGYN YVTDIFATNV 


                       1101                                              1150
XP_012167123.1/1-1372  IARDPYSGRS VQLIDRYGCP VDNYVFPGLD RLRDGDSLEA RFNAFKIPES 
XP_012240099.1/1-1410  IARDPYSGRS VQLIDRYGCP VDNYVFPGLD RLRDGDSLEA RFNAFKIPES 


                       1151                                              1200
XP_012167123.1/1-1372  NFLVFEATVR TCREGCQPAY CSGGTGRSEP SFGRRRRDVA ENDTIIEENE 
XP_012240099.1/1-1410  NFLVFEATVR TCRDGCQPAY CSGGTGRSEP SFGRRRRDVS ENDTIVEENE 


                       1201                                              1250
XP_012167123.1/1-1372  ISTITESNVN DTSPMLNSTV VEDSNDAEEE EEEEHVREMI EVLDSRMDID 
XP_012240099.1/1-1410  ISTITESNIN DTSPMLNSTV VEDSNDAEEE EEEEHVREMI EVLDSRMDID 


                       1251                                              1300
XP_012167123.1/1-1372  EETMVERQTT IMENVCITPN EYYGLVTAVA VLVVLLASVV LLSMLIYRKY 
XP_012240099.1/1-1410  EETMVERQTT IMENVCITPN EYYGLVTAVA VLVVLLASVV LLSMLIYRKY 


                       1301                                              1350
XP_012167123.1/1-1372  AYAVITKNRR VDKACNRSSH SDDAYSSRAN NFSFLRAGLQ KPFQSTSISR 
XP_012240099.1/1-1410  AYAVITKNRR VDKACNRSSH SDDAYSSRAN NFSFLRTGLQ KPFQSTSISR 


                       1351                                              1400
XP_012167123.1/1-1372  SMSNVIGQRV SSSSTALEGA VGLSSSRRTG FDPSEPIYTD PSLFEVARCS 
XP_012240099.1/1-1410  SMSNVIGQRM TSSSTALEGA VGLSSSRRTG FDPSEPIYTD PSLFEVARCS 


                       1401                                              1450
XP_012167123.1/1-1372  SPKPTLDDNF HLM 
XP_012240099.1/1-1410  SPKPTLDDNF HLM 


NoName   MSF: 2  Type: P  Mon May  1 11:48:56 2017  Check: 00 ..

 Name: XP_012167342.1/1-306  Len:    308  Check:  7153  Weight:  1.00
 Name: XP_012239964.1/1-308  Len:    308  Check:  9790  Weight:  1.00

//


                      1                                                   50
XP_012167342.1/1-306  MSRERSLTSS AKARMDHGSG VGVGV--SVS VGADNRGAVN LCAGATLMKS 
XP_012239964.1/1-308  MSRERSLTSS AKARMDHGSG VGVGVGVNVS VGADNRGAVN LCAGATLMKS 


                      51                                                 100
XP_012167342.1/1-306  VSIFLMSGRK ASVNSNRQTS GSPKHEPRRK HRRRMPVAGI TRSSAYTAKL 
XP_012239964.1/1-308  VSIFLMSGRK ASVNSNRQTS GSPKHEPRRK HRRRMPIAGI TRSSAYTAKL 


                      101                                                150
XP_012167342.1/1-306  IESLKRKTRF YWSELDNLCK LYKKLTTSGQ QQVGQSVIIG RRTQSNQTIE 
XP_012239964.1/1-308  IESLKRKSRF CWSELDNLCK LYKKLTTSGQ QQVGQSVIIG RRTQSNQTIE 


                      151                                                200
XP_012167342.1/1-306  GIDRVIFREL LHNTFKVITE DVLVERMFCC WDRENEGIIR LEPWIMGLDL 
XP_012239964.1/1-308  GIDRVIFREL LHNTFKVITE DVLVERMFCC WDRENEGIIR LEPWIMGLDL 


                      201                                                250
XP_012167342.1/1-306  YLRGSLREKI EFCFKVYDLN NDGFITKDEI FQLFKNCLIK QPGEEDPDEA 
XP_012239964.1/1-308  YLRGSLREKI EFCFKVYDLN NDGFITKDEI FQLFKNCLIK QPGEEDPDEA 


                      251                                                300
XP_012167342.1/1-306  VKDLSELALK KLDVDRDGKI SFQDYKVAVT EEPLLLEAFG QCLPTDENCA 
XP_012239964.1/1-308  VKDLSELALK KLDVDRDGKI SFQDYKVAVT EEPLLLEAFG QCLPTDENCA 


                      301                                                350
XP_012167342.1/1-306  AILASLRS 
XP_012239964.1/1-308  AILASLRS 


NoName   MSF: 2  Type: P  Mon May  1 11:48:58 2017  Check: 00 ..

 Name: XP_012167050.1/1-996  Len:    1008  Check:  8868  Weight:  1.00
 Name: XP_012240067.1/1-974  Len:    1008  Check:  7449  Weight:  1.00

//


                      1                                                   50
XP_012167050.1/1-996  MRSLKCFVPV LVLLYLGSSS ARPGMLLDTL KSHKGSLLDP LGLFHKESKS 
XP_012240067.1/1-974  MRSLKCFVPV LVLLYLGSSS ARPGVLLDAL KNHKGTLLDP LGLFHKEPKS 


                      51                                                 100
XP_012167050.1/1-996  SSHSFGNNHH LDLGPLSISH SVAISSATAQ SNGVANSAAN ANSQALGGAS 
XP_012240067.1/1-974  SSHSFGSNHH LDLGPLSISR TVAISSATAE GNGVANSAAN ANSQALGGAS 


                      101                                                150
XP_012167050.1/1-996  AKADASATAN AQGYIGSPDY NSNTAGNVYV PTEYQEYGSS GFQPITNANH 
XP_012240067.1/1-974  AKADASATAN AQGYIGSPDY NSNAAGNDYV PTEYQEYGSS GFQPITNANH 


                      151                                                200
XP_012167050.1/1-996  GSNSGANAVA SAGANANANF NTNGGVNSNA NANANSNANA VSNSDASATS 
XP_012240067.1/1-974  GSNSGANAVA SAGANANANF NTNGGVNSNA NANANSNANA VSNSDASATS 


                      201                                                250
XP_012167050.1/1-996  YYSPQYAPID TAANTNANAK STWNNGRGAL SGYYTPGSFQ TNAGAIASAD 
XP_012240067.1/1-974  YYSPQYAPID TAANTNANAK STWNNGRGAL SGYYTPGTFQ TNADAIASAD 


                      251                                                300
XP_012167050.1/1-996  AKANSISGTR PPGGYYSPGG LRSNAGAIAD ANAKSNYIGG TGSSRGYYSP 
XP_012240067.1/1-974  AKANSISGTR PPGGYYSPGG LQSNAGAIAD ANAKSNYIGG TGSSKGYYSP 


                      301                                                350
XP_012167050.1/1-996  ETTQNNAGVN GNSKSNRGRE SPVGYYSPGN VQSNAASGSE ALVIPQRQPP 
XP_012240067.1/1-974  ETTQNNAGVN ANSKSNRGRE SPVGYYSPGN IQSNAASASE ALVIPQRRPP 


                      351                                                400
XP_012167050.1/1-996  ETLIGSPYRF EGYNRGVHVL PPVYAPPAYP PPMHHHHHHH HNHGRPQVIV 
XP_012240067.1/1-974  ETLIGSPYRF EGYNRGIHAL PPVYAPPAYP PPMYHHHHHH HHHGRPQVIV 


                      401                                                450
XP_012167050.1/1-996  HPMSPVRQPP QIPHLPPNNG ETLIPVVIMK EPVYGGPMYP RPGPELGPEP 
XP_012240067.1/1-974  HPMSPTRQPP QIPHPPPNNG DTLIPVVVMK EPVYGRPMYP RPDLEPGPEP 


                      451                                                500
XP_012167050.1/1-996  ETVVIVLEET PQRGQAGGFE KGNYNQPTGF QPDYLTGYGG SNANAKANAN 
XP_012240067.1/1-974  ETVVIVLEES PQHGQAGGFG KSNYNQPTGF QPDYPTGYGG SNANANANAV 


                      501                                                550
XP_012167050.1/1-996  AVANANAVAN ANAVASANAN GFANANANAK AIASAGAGLN GGYLGSSGPA 
XP_012240067.1/1-974  ANANAVANAN ANGFAN---- ----ANANAK AIASAGTSLN GGYPGSLGPV 


                      551                                                600
XP_012167050.1/1-996  QGSGYYPGSA PTASIGANNP FLSGSSQGNA NAAANANAGA AANGNAYPVA 
XP_012240067.1/1-974  QGSGYYPGSA PTTSIGANNP FLSGSSQGNA NAAANANAGA IANGNAYPVA 


                      601                                                650
XP_012167050.1/1-996  TAPAQGGNYY PNNAQKPIGA YNPFLTNGQG QGLANAGANA NANAGASAGA 
XP_012240067.1/1-974  SAPAQGGNYY PNNAQKPIGA YNPFLS-GQG QGL----ANA GANANANAGA 


                      651                                                700
XP_012167050.1/1-996  NAAANAGAVG GSQGQFGAQN PFLKSEVNEL -NKDELGHYV SVAGPAGDNS 
XP_012240067.1/1-974  NAAANAGAVG GSQGQFGAQN PFLNSGAKEA GGPHELGHYV S------DNS 


                      701                                                750
XP_012167050.1/1-996  GAITGNIQGI KSPYPSQGST PGGYVPATGP GANAGALANA NAGANAAGIG 
XP_012240067.1/1-974  GATTGNTQGI KAPYPSQGSA PGGYGPTTGS GANAGALANA NAGANAAGIG 


                      751                                                800
XP_012167050.1/1-996  GAYGQPIKEA PVVIPASPQI NYETVPSGSG SAFGNSGAGN VNYGIPAKDV 
XP_012240067.1/1-974  GAYGQPIKEA PIVIPASPQI NYETVPSGSG SAFGNSGPGN GNYGIPTKDA 


                      801                                                850
XP_012167050.1/1-996  PIYGPSAPTY GPGSSGISKA DAGANAGAGA GAGAGAGAGA LGSGNGY-GT 
XP_012240067.1/1-974  PIYGPSAPTY GPGSSGVSKA DAGANAGTGA GASGSGNV-- -----GYGGT 


                      851                                                900
XP_012167050.1/1-996  PNQGAPIYGT P--------- -GSAFGNGAV GSALGSGSGI GGYGAPTKGA 
XP_012240067.1/1-974  PNQGAPIYGA PGSAFGNGAA GGAGANAGAN AGALGSGSGI GGYGAPTKGA 


                      901                                                950
XP_012167050.1/1-996  PIYGAPGSAF GNGAAGTAGA NAGANAGALG SGSGIGGYGA PTKGAPIYGA 
XP_012240067.1/1-974  PIYGTPGSAI GNGAAGNAGA NAGANAGALG SGSGIGGYGA PTKGAPIYGT 


                      951                                               1000
XP_012167050.1/1-996  PGSAFGNGAA GTAGANAGAN AGANAGANAG ALGSGSGIGG SGAPIKGAPI 
XP_012240067.1/1-974  PGSAIGNGAA GNAGANAGAN AGALGSGSGI G--------G YGAPTKGAPI 


                      1001                                              1050
XP_012167050.1/1-996  YGTPGSAF 
XP_012240067.1/1-974  YGTPGSAI 


NoName   MSF: 2  Type: P  Mon May  1 11:49:06 2017  Check: 00 ..

 Name: XP_012167338.1/1-1223  Len:    1253  Check:  6283  Weight:  1.00
 Name: XP_012239960.1/1-1248  Len:    1253  Check:  2054  Weight:  1.00

//


                       1                                                   50
XP_012167338.1/1-1223  MSCRSCCSPC CSPPPCPPPT ILCRPPCPPR CPPQPTKTTV YLRPCTPCPP 
XP_012239960.1/1-1248  MSCRSCCNPC CSPPPCPPPT ILCRPPCPPR CPPQPTKTTV YLRPCTPCPP 


                       51                                                 100
XP_012167338.1/1-1223  CCAIPCPPKV IVACTPPPPP CPPPCPTMAF VCTKKMVPCM PCPPPTPPPC 
XP_012239960.1/1-1248  CCAIPCPPKV IVACTPPPPP CPPPCPTVAF VCTKKMVPCM PCPPPTPPPC 


                       101                                                150
XP_012167338.1/1-1223  SPCRAVCRQF AIIPFTFERC SGKRMKASVD RNIRQKASSR RPSTMSLHAK 
XP_012239960.1/1-1248  SPCRAVCRQF AIIPFTFERS SGKRMKASVD RNIRQKASSR RPSTASLHAK 


                       151                                                200
XP_012167338.1/1-1223  PNTVQQKFFK TEKLPSTHDL IDSNDPSKLI NEAVDVSMPK TRFSSQDRCK 
XP_012239960.1/1-1248  PNTVQQKFFK TEKLPSTHNL VDSNDPSKLI NKAVDVSMPK TRFSSQDRCK 


                       201                                                250
XP_012167338.1/1-1223  ESRSCSSPRL KYFPAEKIKK LESPPPFSPK PIGALIAQQD PRECGIVYVA 
XP_012239960.1/1-1248  ESRSCSSPRL KYFPAEKIKK LESPPPFSPK PIGALIAQQD PRECGIVYVA 


                       251                                                300
XP_012167338.1/1-1223  GHPEQCRDTG QGDATAVTQH VHQHRQPQGV QSVSQQQVVP QQAIHQIGQM 
XP_012239960.1/1-1248  GHPEQCRDTG QGDATAVTQH VHQHRQPQGV QSVSQQQVVP QQAIHQIGQM 


                       301                                                350
XP_012167338.1/1-1223  NPHSESTLPQ QVSNAQSHRP FVPYGSREYS PRKNNHAISS NLPEVTATSQ 
XP_012239960.1/1-1248  NPHSESTLPQ QVSNAQSHRP FVPYGSREYS PRKNNHAISS NLPEVTATSQ 


                       351                                                400
XP_012167338.1/1-1223  PGIQQVSNVL VMNQGKIKNE DQTNADEVDY EKQPVGGRNA MVYRRAMLSK 
XP_012239960.1/1-1248  LGIQQVSNVL VMNQGKIKNE DQTNADEVDY EKQPVGGRNA MAYRRAMLNK 


                       401                                                450
XP_012167338.1/1-1223  VQPNLLNPMD PVTLNSPNVD HLNQCPSRSP VLPHTNFQNP QQIYQHLQQN 
XP_012239960.1/1-1248  EQPNLLNPMD PVTLNSPNVD HLHQCSSRSP VLPHTNLQNP QQIYQQLQQN 


                       451                                                500
XP_012167338.1/1-1223  MVQQQQMQQR ANNYQTQMMG NQQQVGGQIA PANYNPQQLG SYFPGQGMTS 
XP_012239960.1/1-1248  MVQQQQMQQR ANNYQTQMMG NQQQVGGQVA PANYNPQQHG SYFPGHGMTS 


                       501                                                550
XP_012167338.1/1-1223  PQDVATSQLK NSRMIGSSQP NHRNLDCSMN VQNGWNSNNQ MAEHSSIKAQ 
XP_012239960.1/1-1248  PQDVATSQLK NSRMIGSSQP NH----SAMN VQNGWNNNSQ MAEHSSIKAQ 


                       551                                                600
XP_012167338.1/1-1223  LKSYNIDVVN GNQALCRLQN QQQQLMPQY- ---------- -QQQPVQLQH 
XP_012239960.1/1-1248  LKPYNVDVVN GNQALCRLQN QQQQLMPQYK QQLAQLQHSI HQQQPVQLQH 


                       601                                                650
XP_012167338.1/1-1223  ---------- --SVHQQHPM HQYQQLCRNP VQGNAIVQRQ QGLMAYNQPG 
XP_012239960.1/1-1248  SIHHQQPVQL QRSVHQQHPM HQYQQLYRNP VQGNAIVQKQ QSLMGYNQPG 


                       651                                                700
XP_012167338.1/1-1223  TNQQTNPNQQ MVPTQQFNPQ QSQDSHSKEQ TGRKKPLKFT VAMIRDQEKL 
XP_012239960.1/1-1248  TNQQMNPNQQ MVPTQQFNPQ QSQDSHPKEQ TGRKKPLKFT VAMIRDQEKL 


                       701                                                750
XP_012167338.1/1-1223  LATMKQQGVP LEIMQRQFEM LLNEQRKLLE YVEVLHQQGE FPEGTKLVVK 
XP_012239960.1/1-1248  LATMKQQGVP LEIMQRQFEM LLNEQRKLLE YVEVLHQQGE FSEGTKLVVK 


                       751                                                800
XP_012167338.1/1-1223  NRKXKQEDEK PEWMIHLTPT RLSYLQIEKI QEQRRREQEA REME------ 
XP_012239960.1/1-1248  NRKRKQEDEK PEWMIHLTPT RLSYLQVEKI QEQRRREQEA REMEMMQQQQ 


                       801                                                850
XP_012167338.1/1-1223  MMQQQQQHQQ QQQLQQQQQQ QQQMMGQMFS QQVPVQVPVQ SANQQYHQHW 
XP_012239960.1/1-1248  QQHQQQQHQQ HQQQQHQQQQ HQQQQQQMMG QMSGQQVPVQ GANQQYHQHW 


                       851                                                900
XP_012167338.1/1-1223  QQQQANWQQQ QRALQNYTNN MHSQLYTVPV SGNVNDPMKS MNYQQNMPQS 
XP_012239960.1/1-1248  QQQQANWQQQ QRALQNYTNN MHPQLYTVPV PGNVNDPMKS MNYQQNMPQS 


                       901                                                950
XP_012167338.1/1-1223  QYVHQQSHQQ YYNQPQLQQY QQFYQPILQE NQEQVQSSSQ STEPCSLLKM 
XP_012239960.1/1-1248  QYIHQQSHQQ YYNQPQLQQY QQLYQPILQE NQEHVQSSSQ STEPCSLLKM 


                       951                                               1000
XP_012167338.1/1-1223  RQYKNDIRPQ RRNNGLQDPA AAKELLENER LPMETRRGLE YLANLAPKKM 
XP_012239960.1/1-1248  RQYKNDIRPQ RRNNGLQDPA AAKELLENER LPMETRRGLE YLANLAPKKM 


                       1001                                              1050
XP_012167338.1/1-1223  NVIKLNGLQD RTEAETEFQR RLITSILPPP ANKVSANGLA NSRNTNNPPS 
XP_012239960.1/1-1248  NIIKLNGLQD RTEAETEFQR RLITSISPPP ANKVSANGLA NSRNPNNPSS 


                       1051                                              1100
XP_012167338.1/1-1223  QRLLNQRKIE QEYLKEYPRQ KSNIPNNYYS VQAERENGTV AMDQPQLIVQ 
XP_012239960.1/1-1248  QRLLNPRKIE QEYLKEYPRQ KSNIPNNYYS VQAERENGTV ATDQPQLIVQ 


                       1101                                              1150
XP_012167338.1/1-1223  QQLPDQNSMS LVPYAERNLM VNRGNVMPFK FDGNYPQHYQ PMQQYYQNTK 
XP_012239960.1/1-1248  QQLSDQNSTS LVPYVERNLM VNRGNVMPFK FDGNYPQHYQ QMQQYYQNTK 


                       1151                                              1200
XP_012167338.1/1-1223  NLGRNNGEGD VGSSQRIEQN KGSFHHAGGD ASGNMNGSMN GQMAMEDKML 
XP_012239960.1/1-1248  NLGRNNGEGD VGSSQRIELN KGSFHHAGGD ASGNMNGSMN GQMA-EDKML 


                       1201                                              1250
XP_012167338.1/1-1223  PEKVYYSQPD IHESRTIGGV RYLARKQDYL PNQQIVAPET LIANRHVQPP 
XP_012239960.1/1-1248  PEKVYYSQPD IHESRTIGGV RYLARKQDYL PNQQIVAPET LIANRHVQPP 


                       1251                                              1300
XP_012167338.1/1-1223  MMY 
XP_012239960.1/1-1248  MMY 


NoName   MSF: 2  Type: P  Mon May  1 11:49:07 2017  Check: 00 ..

 Name: XP_012167390.1/4-144  Len:    175  Check:  412  Weight:  1.00
 Name: XP_003488404.1/2-174  Len:    175  Check:  5490  Weight:  1.00

//


                      1                                                   50
XP_012167390.1/4-144  KLVIIFAFLA VAFAEEQAAG ETKKDKRGI- ---------Y GLGYGGGSYG 
XP_003488404.1/2-174  SMISLFLILC CGYALTAETN DTKQSKRGIP EAGGWVGIPN SHGYGHGQPW 


                      51                                                 100
XP_012167390.1/4-144  GYSGGYGG-- ---------G YGGGVSVGQV ---------S VLTREVPVPV 
XP_003488404.1/2-174  LGDPGWKGLK FPPFNLAHEG LHGGLSYGRV PAISLPIGGA NLLKTFPVYI 


                      101                                                150
XP_012167390.1/4-144  PHPVAVPVER QVPVP----V RVPVAVPVDR PYPVHVPKPY PVPVTKHVPV 
XP_003488404.1/2-174  TKHVVL--ER PVPVPQPVYI EKPYHVPVPI EKIIHRPVPV PIPIHEAVPV 


                      151                                                200
XP_012167390.1/4-144  PVDRPVPVPV SVPVSVPVKV PVPAP 
XP_003488404.1/2-174  PVERPIAIPV KHPVAVPVQQ PYPVP 


NoName   MSF: 2  Type: P  Mon May  1 11:49:08 2017  Check: 00 ..

 Name: XP_003397796.2/1-273  Len:    273  Check:  2349  Weight:  1.00
 Name: XP_003487301.2/1-268  Len:    273  Check:  3143  Weight:  1.00

//


                      1                                                   50
XP_003397796.2/1-273  MNKIVLLSLV SLAASVPVIV QQNQNEFQPQ LHGGFQPLER SDQEGLGTSS 
XP_003487301.2/1-268  MNKIVLLSLV SLAASVPVIV QQNQNEFQPQ LHGGFQPLER SDQEGLGTSS 


                      51                                                 100
XP_003397796.2/1-273  SGSYGSDYGG SYGGGSYGGG DYSGGSYSGG SYSGGEYGGS YGGGFGGGDF 
XP_003487301.2/1-268  SGS-----YG SDYGGSYGGG SYGGGDYSGG SYSGGEYGGS YGGGFGGGDF 


                      101                                                150
XP_003397796.2/1-273  GGGHGGGLEG SSGGHLESGG DHLGSDYSSL GGGYEGGDDG GVSLDGGHSV 
XP_003487301.2/1-268  GGGHGGGLEG SSGGHLESGG DHLGSDYSSL GGGYEGGDEG GVSLDGGHSV 


                      151                                                200
XP_003397796.2/1-273  VQSVPVSEHV EVTKPVPVKV VKHIGVPVPQ ILKIGVPHPV PVGVPQQYPV 
XP_003487301.2/1-268  VQSVPVSEHV EVTKPVPVKV VKHIGVPVPQ ILKIGVPHPV PVGVPQQYPV 


                      201                                                250
XP_003397796.2/1-273  AHPVPKLVPV QVIKTVAVPV EKKVPFPVEK HIPVPVEKPI PITIEKHVPV 
XP_003487301.2/1-268  AHPVPKLVPV QVIKTVAVPV EKKVPFPVEK HIPVPVEKPI PITIEKHVPV 


                      251                                                300
XP_003397796.2/1-273  PVIKPYPIKI PVYKTIYHHA KKH 
XP_003487301.2/1-268  PVIKPYPIKI PVYKTIYHHA KKH 


NoName   MSF: 2  Type: P  Mon May  1 11:49:14 2017  Check: 00 ..

 Name: XP_012167649.1/640-2683  Len:    2071  Check:  6177  Weight:  1.00
 Name: XP_012248121.1/705-2774  Len:    2071  Check:  8499  Weight:  1.00

//


                         1                                                   50
XP_012167649.1/640-2683  ESKIEPESSF KSEPS----- -AKPE----- -ASTEPEPSA EPEPSAEPER 
XP_012248121.1/705-2774  ESTSQPESPA EAEPSSQSGS PAEPKFSSES ESSTEPMPSS QPESPAEAEL 


                         51                                                 100
XP_012167649.1/640-2683  STEPEPXXXX XXAAEPEPSS QPEPSA---- --------EP EPSSQPELSA 
XP_012248121.1/705-2774  PSQSEPPTEP EPAAEPESSS QPEPAAESEP SSQSEPSAEP EPSSQPELSA 


                         101                                                150
XP_012167649.1/640-2683  EPVLSSEPE- -SPAVPAPTS QPEPPTKPKS PTKLETNNIE SPNTETMANI 
XP_012248121.1/705-2774  EPVLSSEPEE PSPAVTESTS QTEPPTKPKS PTKLEVNNME SPNTETMANI 


                         151                                                200
XP_012167649.1/640-2683  EPESSAESKP SIEVESSLKH QPSAEAESST EVTPIAEPNP TNDSESSTKS 
XP_012248121.1/705-2774  EPESSAESKP SIEVESSLKH QSSAEAESST EVTPIAEPNP TNDSESSTKS 


                         201                                                250
XP_012167649.1/640-2683  TVTEHAELSS QLDFTARPEK LGTETTIEHE LPISSSTEPE FPIDEKSHQN 
XP_012248121.1/705-2774  AVTEHPVLSS QPDFTVRPEK LGTETAIEHE SPISSSTEPE FPIDEKSHQN 


                         251                                                300
XP_012167649.1/640-2683  ISAVIEHSTE IQNTMRPMES AEETPGKTES STESATTNKM FVETITESTY 
XP_012248121.1/705-2774  V-PITEHSTE IQNTMRPIES AEETPGKTES STESATMNKM SVETITESTY 


                         301                                                350
XP_012167649.1/640-2683  TELPSMTKEA ESPVEFSTTI SMIEKEMVNT FTPNAPINIG SETTISMMPE 
XP_012248121.1/705-2774  TELPSMTKEA ESPIEFSTTI SMIEKEMVNT FTPNAPINIG SETTISMMPE 


                         351                                                400
XP_012167649.1/640-2683  ETTLPSNEKS ADEIASNDTP LPVIPLMPDT EEAVMSNHSE DHFESTVTTM 
XP_012248121.1/705-2774  VTTLPSNEKS VDEIASNDTP LPVIPLMPDT EEAVTSNHSE DHFESTVTTM 


                         401                                                450
XP_012167649.1/640-2683  DTTMMKDDNK DKITTMTSIK MDIEETAKVE HGTEINMSQD EVTEATTMNI 
XP_012248121.1/705-2774  DTTMVKDDNK DKITTMTSIK MDIEETAKVE HGTETNMSQD EATEATTMNI 


                         451                                                500
XP_012167649.1/640-2683  SKEESGIMNS SSESNSVSLS STQSSVSEEF TLKSETTPFV VDNKSENVTE 
XP_012248121.1/705-2774  SKEESEIMNS SSESNSVSLS STQSSVSEEF TLKPETTPLV VDNKSENVTE 


                         501                                                550
XP_012167649.1/640-2683  INTIIENSST EASNEVHKSI LSGESSVVPE SVIHETNETN IIEHMPTTVF 
XP_012248121.1/705-2774  INTIVENSTT EASNEVAKSI LSGESSVVPE SLMHETNETN IIEHMPTTVF 


                         551                                                600
XP_012167649.1/640-2683  PKLPKNFGHN VEPLLEPLKN NTGEEHIMLI PKTEYTAEIH DPHAIIPQLI 
XP_012248121.1/705-2774  PKLPKNFGHN VEPLLEPLKN NTGEEHIMLI PKTEYTAEIH DPHAIIPQLI 


                         601                                                650
XP_012167649.1/640-2683  PEQSVQSSNT SSSGVPEGSI VENKIQSSTE AIQTVLHRST IHPEQNVVSS 
XP_012248121.1/705-2774  PEQSVQSSNT SSSGVPEGSI VENKIQSSTE AIQTVLHRST IHPEQNVVSS 


                         651                                                700
XP_012167649.1/640-2683  GDSLRYDDNL DHSTNHPLHP AMFPENAIEQ TTEKFDPAYD KHIDDMSPFL 
XP_012248121.1/705-2774  GDPLRYEDNL DHSTNHPLHP AMFPENAIEQ TTEKFDPAYD KHVDDMSPFL 


                         701                                                750
XP_012167649.1/640-2683  PDIQKEKEVK KAPRLDKDEQ DVPNPFEGHV EDVVTYKSTE QSMNETNVKD 
XP_012248121.1/705-2774  PDIQKEKEVK KAPRLDKDEQ DVPNPFEGHV EDVVTYKSTE QSMNDTNVKD 


                         751                                                800
XP_012167649.1/640-2683  SLNDVHVETH DAKVPEEQEE EKNNVKNVMT GNEVGRGFKN DGLDV-EVNN 
XP_012248121.1/705-2774  SLNDVHVETH DVKIPEEQEE EKNSVKNVMT GNEVGRGFKS NGLDVVEINN 


                         801                                                850
XP_012167649.1/640-2683  TDSGIQNGLH NYDINKPTKD EEYAINEKES RESSEEDEEA LRVIPLEEQF 
XP_012248121.1/705-2774  TESGIQNGLH NYDINKPTED EEYAINEKES REGSEEDEEA LRVIPLEEQF 


                         851                                                900
XP_012167649.1/640-2683  KETETTVNNA DKNKSGTTTE SNVVTTIPTE ENEKQSKDSM NNVTASEKPE 
XP_012248121.1/705-2774  KETETTVNNA DKNKSGTTTE SNIVTTIPTE ENEKQSKDSM NNVTASEKPE 


                         901                                                950
XP_012167649.1/640-2683  ENAVEDQYND INDDTLSKGY QQDDSEIREK VKDESDKLIA NDDEKSSKMT 
XP_012248121.1/705-2774  ENAVEDQYND INDDTLSKGY QQDDSEIRGK VKDESDKLVT NDDEKSSKMT 


                         951                                               1000
XP_012167649.1/640-2683  DIPYTKDNMN VTTNDTESVP DNHTEDAKLT TQIPVLPLEI QQEMSTTEKI 
XP_012248121.1/705-2774  DIPYTNDNMN VTTNDTESVP DNHTEDAKLT TQIPVLPLEI QQEMSTTEKI 


                         1001                                              1050
XP_012167649.1/640-2683  ESTTVTEENL RKDNNTEHEN SVQASMEDTT TVQVPTTHMM PIETKTTAQV 
XP_012248121.1/705-2774  ESTTVTEENP RKDNNTEHDN SVQVSMEDTT TVQVPTTHMM PLETKTTAQV 


                         1051                                              1100
XP_012167649.1/640-2683  PILPEELQTT ESDVLLTTST MKPDAEVKTS DLENVRSNNT EVEQKDSSKT 
XP_012248121.1/705-2774  PILPEELQTT ESDVLLTTST MKPDAEVKTS DLENVRSNNT EVEQTDSSKP 


                         1101                                              1150
XP_012167649.1/640-2683  NTDEMNNNST EDLVTSGDEK VNAQNGTADD LMASAVEHVN NTSINNTLLE 
XP_012248121.1/705-2774  NTDEMNNNSA EDLVTSGDEK VNAQNGTAVD LMTSAVEHVN NTSINNTLLE 


                         1151                                              1200
XP_012167649.1/640-2683  PNISVLDNTS EENVTTMNVE KNMQKNLTED STELHKQTSE SSSTTEDIRP 
XP_012248121.1/705-2774  PNISVLDNTS EENVTTMNVE KNMQKNLTED STELHKQTSE SSSTTEDIRP 


                         1201                                              1250
XP_012167649.1/640-2683  VTEILEDDTE PIGFDYKIHF ATTTPKTMLP NLDADELSEE SLRVIPLEKS 
XP_012248121.1/705-2774  VTEILEDDTQ PIGFDYKIHF ITTTPKTMLP NLDADELSEE SLRVIPLEKS 


                         1251                                              1300
XP_012167649.1/640-2683  LEVKKKSVDK KVIDKYKYKK EKELNLEENE GENILTEIPE SATVFSTEIP 
XP_012248121.1/705-2774  LEVKKKSVDK KVIDKYKHKK EKELNLEEDE GENISTEIPE SATVFSTEIP 


                         1301                                              1350
XP_012167649.1/640-2683  QIFAEKEKAQ EENHTVTNTD IHVEENYAHV PQLKIIETTS GSNQINVQKS 
XP_012248121.1/705-2774  QIFAEKEKAQ EENHTATNTD IHVEENSAPV PQLKIIETTS GSNQINVQTS 


                         1351                                              1400
XP_012167649.1/640-2683  ETSSNEKESL NDKTSITVPD SSKKYPSFIP VSEKIEEPEP VTEPFVVLRN 
XP_012248121.1/705-2774  ETSSNEKESL NDKTSITVPD SSKKYPSFIP VSEKIEEPEP VTEPFVVLRN 


                         1401                                              1450
XP_012167649.1/640-2683  FNFHRSGVDF TTENPVINEP SNEGHTAIEP GQVIEINGES NQTGSQSSVF 
XP_012248121.1/705-2774  FNFHRSGVDF TTENPVINGP SNEGHTAIEP GQVIEINGEP NQTGSQSSVF 


                         1451                                              1500
XP_012167649.1/640-2683  PSNQSSIVSI AQEANHVAKE STDTTVPPST QTKLPDAVVE STSHIDVSFL 
XP_012248121.1/705-2774  PSNQSSIVST AQETNHVAKE SIDTTVAPST QTKLPDAVVE STSHIDVSFL 


                         1501                                              1550
XP_012167649.1/640-2683  NIPPSTVFSK CTTGQFQCVN GTSRDGAYCV KLSAKCDSEN DCSDGSDELN 
XP_012248121.1/705-2774  NIPPSTVFSK CTTGQFQCVN GTSRDGAYCV KLSAKCDSEN DCSDGSDELN 


                         1551                                              1600
XP_012167649.1/640-2683  CKEEGCPGNF QCASGQCLKR DLVCNKIVDC DDGSDEKNCE EWKCQFDEFR 
XP_012248121.1/705-2774  CKEEGCPGNF QCASGQCLKR DLVCNKIVDC DDGSDEKNCE EWKCQFDEFR 


                         1601                                              1650
XP_012167649.1/640-2683  CPSGRCIPGI WQCDGRPDCE DHRDEYNCAE SCENNEYLCP TEKWCIPLTW 
XP_012248121.1/705-2774  CPSGRCIPGI WQCDGRPDCE DHRDEYNCAE SCGNNEYLCP TEKWCIPLTW 


                         1651                                              1700
XP_012167649.1/640-2683  HCNGIRECAN GEDEKLCDCA LDQFKCQTGG CVPENQVCDG IEHCPDHSDE 
XP_012248121.1/705-2774  HCNGIRECAN GEDEKLCDCA LDQFKCQTGG CVPENQVCDG IEHCPDHSDE 


                         1701                                              1750
XP_012167649.1/640-2683  WNCLMTNMTM EKKSSDGEGE DNIENSGVQE FGRSSLLKIR QYNDEYRLVC 
XP_012248121.1/705-2774  WNCLMTNMTM EKKSSDGQGE DNIENSGVQE FGGSSLLKIR QYNDEYRLVC 


                         1751                                              1800
XP_012167649.1/640-2683  SDGWSEEFSN SYCQSLGFAG SESTELQTWD KIQKILRLKL NPNHRAPLVT 
XP_012248121.1/705-2774  SDGWSEEFSN SYCRSLGFAG SESTELQTWD KIQKILRLKL NPNHRAPLVT 


                         1801                                              1850
XP_012167649.1/640-2683  NLEQVEFCIS DKVVQISCQE FSCGSDYGEG PTARLVGGTP ASEGQWSSVA 
XP_012248121.1/705-2774  NLEQVEFCIS DKVVQISCQE FSCGSDYGEG PTARLVGGTP ASEGQWSSVA 


                         1851                                              1900
XP_012167649.1/640-2683  LLKEPKHGAA CTASILGPMH VLASYSCIHR YKQSSGWQLF TGENLLKAHP 
XP_012248121.1/705-2774  LLKEPKHGAA CTASILGPMH VLASYSCIHR YKESSGWQLF TGENLLKAHP 


                         1901                                              1950
XP_012167649.1/640-2683  VRNIIPYPQV KYNQFLYNND IALVELEKPL TFSRNVSAVC LPKHPIQPRQ 
XP_012248121.1/705-2774  VRNIIPYPQV KYNQFLYNND IALVELEKPL TFSRNVSAVC LPKHPIQPRQ 


                         1951                                              2000
XP_012167649.1/640-2683  ICVMAGWGFS ANGEVDLQKY LNFLPLPTLD SEKCNATSHY AGFITKDNIC 
XP_012248121.1/705-2774  ICVMAGWGFS ANGEVDLQKY LNFLPLPTLD SEKCNATSHY AGFITKDNIC 


                         2001                                              2050
XP_012167649.1/640-2683  AGFTDTNKGP CYNDEGAPLM CETGGGSVRW EIQGLLSHHS RCSRGHPAIY 
XP_012248121.1/705-2774  AGFTDTNKGP CYNDEGAPLM CETGGGSVRW EIQGLLSHHS RCSRGHPAIY 


                         2051                                              2100
XP_012167649.1/640-2683  SSVEPALSWL RNSVPALQTQ S 
XP_012248121.1/705-2774  SSVEPALSWL RNSVPALQTQ S 


NoName   MSF: 2  Type: P  Mon May  1 11:49:21 2017  Check: 00 ..

 Name: XP_012167685.1/1-2050  Len:    2058  Check:  1864  Weight:  1.00
 Name: XP_003485384.1/1-2038  Len:    2058  Check:  2720  Weight:  1.00

//


                       1                                                   50
XP_012167685.1/1-2050  MAEDCPDGDY LGAYSRFFSE FVARVNPYDQ LPVSVSSYNV TEAEIVGEII 
XP_003485384.1/1-2038  MAEDCPDGDY LGAYSRFFSE FVARVNPYDQ LPVSVSSYNV IEAEIVGEII 


                       51                                                 100
XP_012167685.1/1-2050  NVTLQYLNQT QCPASLQAHL VHQVIQEIKS MCKKQPEDCG FKSQEQAYTS 
XP_003485384.1/1-2038  NVTLQYLNQT QCPASLQAHL VHQVIGKVKA MCNKQPEDCG FKSKEQAYTS 


                       101                                                150
XP_012167685.1/1-2050  LKLMQAITSK VNEICTRYLD NSRLALLPPP PCTPLPQIAA GGSKNCRRKM 
XP_003485384.1/1-2038  LKLMQAITSK VNEICTRYLD NSRLALLPPP PCTPLPQITA GGSKNCRRKM 


                       151                                                200
XP_012167685.1/1-2050  EDRYVVLHDL HSIFGIEDDS IANYYAVFDG HAGQDAAVYC ASHLHQYLAE 
XP_003485384.1/1-2038  EDRYVVLHDL HSIFGIEDDS IANYYAVFDG HAGQDAAVYC ASHLHQYLAE 


                       201                                                250
XP_012167685.1/1-2050  SIYYPTDPER ALRDAFLTTD RQFIEKSQTQ KLYGGTTAVC TLILNKRLYV 
XP_003485384.1/1-2038  SVYYPTDPER ALRDAFLTTD RRFIEKSRTQ KVCGGTTAVC TLILNKRLYV 


                       251                                                300
XP_012167685.1/1-2050  AWVGDSTAML IKRDNVVQLV NPHRLHREDE VQRIRKAGGT VMQSMGTMRV 
XP_003485384.1/1-2038  AWVGDSTAML VKRDSVVQLV SPHRLHREDE VQRIRKAGGV VMQSMGTMRV 


                       301                                                350
XP_012167685.1/1-2050  NGVLGVSRAI GDVRYKPFVT GEPEIKSVPL DGTEDFLILA TDGLTDYLEP 
XP_003485384.1/1-2038  NGILGVSRAI GDVQYKPFVT GEPEIKTVPL DGTEDFLILA SDGLTDYLES 


                       351                                                400
XP_012167685.1/1-2050  AEILTVLYYE IQRNPNGFRR AYQVLVQWAK HAGSEDNITV VVVLLTPASA 
XP_003485384.1/1-2038  AEILTILYHE IQRNPNGFRR AYQVLVQWAK HAGSEDNITV VVVLLTPASA 


                       401                                                450
XP_012167685.1/1-2050  IAARPLYAHP YHRLQVNDIL EKMNSKDKPL FLDIDDAHNA INSNILKQAM 
XP_003485384.1/1-2038  IAARPLYAHP YHRLQVNDIL EKMNSKDKPL FLDIDDAHNA INSNILKQAM 


                       451                                                500
XP_012167685.1/1-2050  ISQESRNHDD AGILAASNGK HENGDADYDY SDLGPETDVD AVDDVATMPV 
XP_003485384.1/1-2038  ISQESRNHDD AGILAASNGK HENGDADYDY SDLGPETDVD AVDDVATMPV 


                       501                                                550
XP_012167685.1/1-2050  KNLSYEFYDD SDSAHDENQP GKDLNVLDNM DVDESMNANL NANTDVTHEP 
XP_003485384.1/1-2038  KNLSYEFYDD SDSAHDENQP GKDLNVLDNM DVDESMNANL NANTDVTHEP 


                       551                                                600
XP_012167685.1/1-2050  IAGNNLHDDD EDDDDDDDDD DDDDDDDEDN EDNDNDNDDN GDNDDNDHNR 
XP_003485384.1/1-2038  IAGNNLHDDD E--------- -DDDDDDDDD DDDDDNDNDN DNDDNDDNDR 


                       601                                                650
XP_012167685.1/1-2050  DHVHDNNDND VPDEIALSKG QVLDESPKIM HEVIHEKMNN QVCELLGEGI 
XP_003485384.1/1-2038  DHVHDNNDND VPDEIALSKA QVLDESPKIM HEVIHEKMNN QVCELLGEGI 


                       651                                                700
XP_012167685.1/1-2050  GDEEMRVKND EQVDDAQDVV DEAGPVDYDD SPPSPQANKP LQHALIHEPD 
XP_003485384.1/1-2038  GDEETRVKND EQVDDAQDVV DEAGPVDYDD SPPSPQANKP LQHALIHEPD 


                       701                                                750
XP_012167685.1/1-2050  NVADSEDSED EWNYYRIDPN KEKDSVTPVD EPQQTKNV-E ETDVPELAAE 
XP_003485384.1/1-2038  NVADSEDSED EWNYYRIDPN KEKDSVTPVD EPQETKNVEE ETDVPELAVE 


                       751                                                800
XP_012167685.1/1-2050  DIESKIQSKG IEEDIKCESP KEESPKLINT EISTEDRMEE KPIKLEDRCV 
XP_003485384.1/1-2038  DIESKIQSEG IEEDIKCESP KEESPKLFNT EISTEDRMEE KPIKLEDRCA 


                       801                                                850
XP_012167685.1/1-2050  EEQDQPKDMD FQLNPDAAEF IPISPQFMGT RMNLVEDYPV SGSPFKQVPQ 
XP_003485384.1/1-2038  EEQDQPKDVD FQLNPDAAEF IPISPQFMGT RMNLVEDYPV SGSPFKQVPQ 


                       851                                                900
XP_012167685.1/1-2050  MDDIQVPSQS EFEKEVCQRP REVEIEEKEY QNGDNVSCRT TDYTDFMPDQ 
XP_003485384.1/1-2038  MDDIQVPSQS EFEKEVCQRP REVEVEEKEY QNGDSVSCRT TDYTDFMPDQ 


                       901                                                950
XP_012167685.1/1-2050  QKATTISGNM DDSEISSTKA EFGDESAVSF LTASEFHRTG ISAIDESFSS 
XP_003485384.1/1-2038  QKATSISGNM DDSEISSTKA EFGDESAVSF LTASELHRTG ISAIDESFSS 


                       951                                               1000
XP_012167685.1/1-2050  SDREYDIAKD PMAMSFTPSD FEAAFDKSVD LNAVHNLSNT DLEDKNGIM- 
XP_003485384.1/1-2038  SDREYDIAKD PMAMSFTPSD FEAAFDKSVD LNAVHNLSNA DLEDKNGIME 


                       1001                                              1050
XP_012167685.1/1-2050  EKEEDEFMAE SPNMEVDSKN VITTGSTTEE LLNEK-AFSD KFGNILANLS 
XP_003485384.1/1-2038  KEEEEEFMAE SPNMEVDSKN VITTGPTAEE LLDKKPAFSD KLVDVFANLS 


                       1051                                              1100
XP_012167685.1/1-2050  LQQEN---TF IEHTDESETN SVDFLNLQSK SSQLEQEENV KYDHSPLTEN 
XP_003485384.1/1-2038  LQQENCQDTF IGHADESETN SVDFLNPRSE CSQLEQEETV KYDHSPLAEN 


                       1101                                              1150
XP_012167685.1/1-2050  YSAEFESRKE PVSIDNEQPL SPLSADIDET KLMDEASEDT AALAGSDLQK 
XP_003485384.1/1-2038  YSAEFESKKE AVSIDNEQPL SPSSVDIDET KLIDEASEDT AALAGSDLQK 


                       1151                                              1200
XP_012167685.1/1-2050  DICSNEADTP SSLSPVPDAM ESDSVIATME SAQVQSPTQL QSSLHADAPE 
XP_003485384.1/1-2038  DIYSNEADTP SSLSPVPDAM ENDSMIATTE SAQVQSSIQV RSSLHADAPE 


                       1201                                              1250
XP_012167685.1/1-2050  FIPTQYNFQS YGMESNEVVS QSSAAETIDV CQMSRTEETA DSYQTYSTEA 
XP_003485384.1/1-2038  FIPTQYNFQS YGMESNEVVS QSSAAETIDV CQVSRTEETA DSYQTYSTEA 


                       1251                                              1300
XP_012167685.1/1-2050  GDASELIQQD IVSNVQFDEK EVDDSVCTKS PVQGTNLLDF AEEQQDVCVK 
XP_003485384.1/1-2038  GDAFELVQQD IVSNVQFDEK EVDDLVCTKS PVQGVNLLDF AEEQQDVCVK 


                       1301                                              1350
XP_012167685.1/1-2050  HPASLMTPSL SPQELQEKPV DDIVCSMECP IDIGQKLDVT ESKDVPVKDE 
XP_003485384.1/1-2038  HPASLMTPSL SPQELQEKPV DDIVCSMERP IDIGQKLDVT ESKDVTAEDE 


                       1351                                              1400
XP_012167685.1/1-2050  TEETTNSVEE PMEPTISTE- TMEAVEPKAE PVEEFTLNLS DSMQEFTGLE 
XP_003485384.1/1-2038  AEETTNSVEE PMEPTISTEA TVEAVEPKAE PVEEFTLNLS DSMQEFTGLE 


                       1401                                              1450
XP_012167685.1/1-2050  NQLQPTEEEI LKSE-VNDLE EEIIRKEESK NVTVELEKLT EPAVDVECMI 
XP_003485384.1/1-2038  NQLQPTEDEI LKSEVVNDLE EELIKKEESR NVTAELEKLT EPAVEVECMI 


                       1451                                              1500
XP_012167685.1/1-2050  QERQEIEELL PEVDKPEIKD EPETEIEQLK LEEPKVDQIE VKEPEIKDPE 
XP_003485384.1/1-2038  RERQEIEELL PEVDKSEING EPETEIERLK LEEPKVDQIE VKEPEIKEPK 


                       1501                                              1550
XP_012167685.1/1-2050  VEESEIKEPE VNEAEIKEPE IMEPQIKEPE VKELEIKEPE IMEPEIKEPE 
XP_003485384.1/1-2038  VEESEIKEPE VNEAEIKEPE IMEPEIKEPE VKELEIKEPD VKELEIKEPE 


                       1551                                              1600
XP_012167685.1/1-2050  IMEPEIKEPE IMEPEIKEPE VKELEIKEPD VKELEIKEPE VKEIEIKEPE 
XP_003485384.1/1-2038  VKETEIKEPE VNEAEIKESE IMEPEVKEPE VKELEIKEPD VKELEIKEPE 


                       1601                                              1650
XP_012167685.1/1-2050  AKETEIKEPE AKETEIMEPE IKELKITESE IKEPEITESE IKEPEIMASE 
XP_003485384.1/1-2038  VKETEIKEPE VKETKIMESE IKELKTTESE IKEPEITK-- --------SE 


                       1651                                              1700
XP_012167685.1/1-2050  IKEPEIMASE IKEPEIKKPE DVKELGEVKE LEIEKTVQVS ENKIVEAAAT 
XP_003485384.1/1-2038  IKEPETMASE IKEPEVKKPE DVKELGEVKE LEIEKTVQVA ENKIVEAAAT 


                       1701                                              1750
XP_012167685.1/1-2050  AAVTAAAVTA GAVAAQSKTK SKVSAAKPMK SSSKTPAPKS VPTSPSKTPS 
XP_003485384.1/1-2038  AAVTAAAVTA GAAAAQSKTK SKVSAAKPMK SSSKTPAPKS VPTSPSKTPS 


                       1751                                              1800
XP_012167685.1/1-2050  STARTPTTAA KKPSTPSRPK DLDAPKKSTV STAAAVSKPS VSKTATKTTT 
XP_003485384.1/1-2038  STTRTPTAAT KKPSTPSRPK DLDAPKKSTV STAATASKPS VSKTATKTTT 


                       1801                                              1850
XP_012167685.1/1-2050  STTTTKPTSR TNVSSVSKPK PVATTASPKP TSTDKKPTAN GDVKPLSKPT 
XP_003485384.1/1-2038  STTTTKPTSR TNVSSVSKPK PVATTSSPKP TSTDKKPTAN GDVKPSTKPT 


                       1851                                              1900
XP_012167685.1/1-2050  ATKPSSKTPS MTKTTLVKTS TTRLSSGTTT KPKPASATTT TIKSSTTPKS 
XP_003485384.1/1-2038  ATKPSSKTPS TTKTTLVKTS TTRLSSGTTT KPKPASATTT TVKSSTTLKS 


                       1901                                              1950
XP_012167685.1/1-2050  SSTATNASNT TTAASTRPKT APAVGNAMKT RLNTAKSPII DKQVKETANK 
XP_003485384.1/1-2038  SSTATNASNT TTAASTRPKT APAVGNAMKA RLNANKSPII DKQVKETANK 


                       1951                                              2000
XP_012167685.1/1-2050  QISMGRTSTA ASKTTRLSTS GSTTTTVKRV SSTTKTTTAA SPIKKSTTVT 
XP_003485384.1/1-2038  QISMGRTSTA ASKTTRLSTS ASTTTTVKRV SSTTKTTTAA SPTKKSTTVT 


                       2001                                              2050
XP_012167685.1/1-2050  KVSKTSSTGK TTIDKGKVLQ NGVSEINALI DSMIDDVPKK DLSPVVTPND 
XP_003485384.1/1-2038  KVSKTSSMGK TGIDKGKVLQ NGVSEINALI DSMIDDVPKK DLSPVVTPND 


                       2051                                              2100
XP_012167685.1/1-2050  NQLIMSSD 
XP_003485384.1/1-2038  NQLIMSSD 


NoName   MSF: 2  Type: P  Mon May  1 11:49:23 2017  Check: 00 ..

 Name: XP_012167698.1/1-646  Len:    646  Check:  7994  Weight:  1.00
 Name: XP_012248058.1/1-645  Len:    646  Check:  5806  Weight:  1.00

//


                      1                                                   50
XP_012167698.1/1-646  MILLRTTLMV LFTVMATGAP RSSVIYADDK VQNYLMKFGY LPQTNLETGN 
XP_012248058.1/1-645  MILLRTTLMV LFTVMATGAP RSSVIYADDK VQNYLMKFGY LPQTNLETGN 


                      51                                                 100
XP_012167698.1/1-646  LRTDDQLTDA IKNLQRFSGI PVTGDIDEAT MKLMKLPRCG LPDKVDPRYT 
XP_012248058.1/1-645  LRTDDQLTDA IKNLQRFSGI PVTGDIDEAT MKLMKLPRCG LPDKVDPRFT 


                      101                                                150
XP_012167698.1/1-646  RVRHKRYTIH GQQWLHRNLT WSLRTEQPSG LDTGGVRFEL SRALDLWARN 
XP_012248058.1/1-645  RVRHKRYTIH GQQWLHRNLT WSLRTEQPSG LDTGGVRFEL SRALDLWARN 


                      151                                                200
XP_012167698.1/1-646  SKLTFQEVNS DRADILVYFH SGHHGDGYPF DGRGQILAHA FFPGRDRGGD 
XP_012248058.1/1-645  SKLTFQEVNS DRADILVYFH SGHHGDGYPF DGRGQILAHA FFPGRDRGGD 


                      201                                                250
XP_012167698.1/1-646  VHFDEEEIWL LQDDNSNEEG TSLFAVAAHE FGHSLGLAHS SVSGALMYPW 
XP_012248058.1/1-645  VHFDEEEIWL LQDDNSNEEG TSLFAVAAHE FGHSLGLAHS SVSGALMYPW 


                      251                                                300
XP_012167698.1/1-646  YQGLSSNYEL PEDDRHGIQQ MYGAPEEKLW AKIPGGPPPP ERPTTARTTT 
XP_012248058.1/1-645  YQGLSSNYEL PEDDRHGIQQ MYGAPEEKLW AKIPGGPPPP ERPTTARTTT 


                      301                                                350
XP_012167698.1/1-646  TSVGTTYRPW RTRPTRPNHY PNDDRPRRPD RYPQKPDYRT ERPERPEDRP 
XP_012248058.1/1-645  TSVGTTYRPW RTRPTRPNHY PNDDRPRRPD RYPQKPDYRT ERPERPEDRP 


                      351                                                400
XP_012167698.1/1-646  QRPHKPHKHH TTSTSTTTTT TTTSTTTTTT TTTTTTVRTP YTQRPRHRWT 
XP_012248058.1/1-645  QRPHKPHKHH TTST-TTTST TSTTTTTTTT TTTTTTVRTP YTQRPRHRWT 


                      401                                                450
XP_012167698.1/1-646  TPTPKNDKPD KCDTSYDAIS IIRREIFVFK GRYLWRIGDQ GLYEGYPAEI 
XP_012248058.1/1-645  TPTPKNDKPD KCDTSYDAIS IIRREIFVFK GRYLWRIGDQ GLYEGYPAEI 


                      451                                                500
XP_012167698.1/1-646  TRLFNLPENI DHVDAVYERP DKKIVFFIGK RYYVFNANNL EPGYPKPLTK 
XP_012248058.1/1-645  TRLFNLPENI DHVDAVYERP DKKIVFFIGK RYYVFNANNL EPGYPKPLTK 


                      501                                                550
XP_012167698.1/1-646  LGLPESLEKI DGAMIWGHNG RTYFFSGSEY WRFDESVNHI ELDYPRNISM 
XP_012248058.1/1-645  LGLPESLEKI DGAMIWGHNG RTYFFSGSEY WRFDESVNHI ELDYPRNISM 


                      551                                                600
XP_012167698.1/1-646  FAGVGTDIDA VFQWRDGKTY FFKGKGFWEF DDQRMKVAHE KQKLSAPFWM 
XP_012248058.1/1-645  FAGVGTDIDA VFQWRDGKTY FFKGKGFWEF DDQRMKVAHE KQKLSAPFWM 


                      601                                                650
XP_012167698.1/1-646  DCPPELETND VESYPRKSKI MASSNASSRS TFFLGIFFIA YFNKYL 
XP_012248058.1/1-645  DCPPELETND VESYPRKSKI MASNNASSRS TFFLGIFFIA YFNKYL 


NoName   MSF: 2  Type: P  Mon May  1 11:49:25 2017  Check: 00 ..

 Name: XP_012168395.1/1-410  Len:    411  Check:  9106  Weight:  1.00
 Name: XP_012239566.1/1-409  Len:    411  Check:  7941  Weight:  1.00

//


                      1                                                   50
XP_012168395.1/1-410  MNQQCKVCGE PAAGFHFGAF TCEGCKSFFG RSYNNLSSIT ECKNGGECVI 
XP_012239566.1/1-409  MNQQCKVCGE PAAGFHFGAF TCEGCKSFFG RSYNNLSSIT ECKNGGECVI 


                      51                                                 100
XP_012168395.1/1-410  NKKNRTACKA CRLRKCLLVG MSKSGSRYGR RSNWFKIHCL LQEQQQQQQQ 
XP_012239566.1/1-409  NKKNRTACKA CRLRKCLLVG MSKSGSRYGR RSNWFKIHCL LQEQQQQQQQ 


                      101                                                150
XP_012168395.1/1-410  QQQQQQQHYQ QNLPNQPLTQ QRKPMSPPIG IHPAQRKDDV LMLSLDDYKN 
XP_012239566.1/1-409  QQQQQ--HYQ QNLPNQPLTQ QRKPMSPPIG IHPAQRKDDV LMLSLDDYKN 


                      151                                                200
XP_012168395.1/1-410  STSPSISSPE SHNSDSSVEL SERRAAFSGH PGFRPLHSHL QPSVADLSAL 
XP_012239566.1/1-409  STSPSISSPE SHNSDSSVEL SERRAAFSGH PGFRPLHSHL QPSVADLSAL 


                      201                                                250
XP_012168395.1/1-410  SKEMMSLPLG FHLGGMSLIP PAFLPPPSLT MFSPYHLYAT SHGASHPLVP 
XP_012239566.1/1-409  SKEMMSLPLG FHLGGMSLIP PAFLPPPSLT MFSPYHLYAT SHGASHPLVP 


                      251                                                300
XP_012168395.1/1-410  NHSSNLLQHS PIVEDITSPI SPSTTATTTT TISIDSKDSC A-NNNNINNN 
XP_012239566.1/1-409  NHSSNLLQHS PIVEDMTSPI SPSTTATTTT TISIDNKHSC ANNNNNNNNN 


                      301                                                350
XP_012168395.1/1-410  NNNNDRYAHN NNVQTSRQSS SPSEETGETY TKRVYLDAVL KSQRTYAEGS 
XP_012239566.1/1-409  NNNNDRYAHN NNVQTSRQST SPSEETGETY TKRVYLDAVL KSQRTHAEGS 


                      351                                                400
XP_012168395.1/1-410  PIVKEHSESG SPLCSPGSET DLPPQDNPMD LSMKRMPTRN NDATEEDEID 
XP_012239566.1/1-409  AIVKEHSESG SPLCSPGSET DLPPQDNPMD LSMKRTATRI NDATEEDEID 


                      401                                                450
XP_012168395.1/1-410  MENVSDRDSP P 
XP_012239566.1/1-409  MESVSDRDSP P 


NoName   MSF: 2  Type: P  Mon May  1 11:49:28 2017  Check: 00 ..

 Name: XP_003398586.1/1-1096  Len:    1096  Check:  6071  Weight:  1.00
 Name: XP_003488516.1/1-1093  Len:    1096  Check:  1219  Weight:  1.00

//


                       1                                                   50
XP_003398586.1/1-1096  MHRRVGYSNY DGKIAGLYDL EETLGRGHFA VVKLARHVFT GEKVAVKVID 
XP_003488516.1/1-1093  MHRRVGYSNY DGKIAGLYDL EETLGRGHFA VVKLARHVFT GEKVAVKVID 


                       51                                                 100
XP_003398586.1/1-1096  KNKLDEVSRA HLFQEVRCMK LVQHPNVVRL YEVIDTQTKL YLILELGDGG 
XP_003488516.1/1-1093  KSKLDEVSRA HLFQEVRCMK LVQHPNVVRL YEVIDTQTKL YLILELGDGG 


                       101                                                150
XP_003398586.1/1-1096  DLYDYIMRHD SGLSEEVART YFRQIVRAIS YCHRLHVVHR DLKPENVVFF 
XP_003488516.1/1-1093  DLYDYIMRHD SGLSEEVART YFRQIVRAIS YCHRLHVVHR DLKPENVVFF 


                       151                                                200
XP_003398586.1/1-1096  EKLGTVKLTD FGFSNRFCPG QKLETSCGSL AYSAPEILLG DSYDAPAVDV 
XP_003488516.1/1-1093  EKLGTVKLTD FGFSNRFCPG QKLETSCGSL AYSAPEILLG DSYDAPAVDV 


                       201                                                250
XP_003398586.1/1-1096  WSLGVILYML VCGQAPFQEA NDSETLTMIM DCKYSIPPHV SEGCKRLIAR 
XP_003488516.1/1-1093  WSLGVILYML VCGQAPFQEA NDSETLTMIM DCKYSIPPHV SEGCKRLIAR 


                       251                                                300
XP_003398586.1/1-1096  MLVREPEGRA TLKEIAADPW LAIGPDSEPV ETLPLVSRQQ VSDDHHNHIV 
XP_003488516.1/1-1093  MLVREPEGRA TLKEIAADPW LAIGPDSEPL EALPLVSRQQ VSDDHHNHIV 


                       301                                                350
XP_003398586.1/1-1096  TKMVNGNIAT KEEILEALDK NEYNHITATY FLLAERKLRT HRQEQVQKTR 
XP_003488516.1/1-1093  TKMVNGNIAT KEEILEALDK NEYNHITATY FLLAERKLRT HRQEQVQKTR 


                       351                                                400
XP_003398586.1/1-1096  PEILEVSASR QDDAASNMHT DQNSLSTVNQ SLLSVPRTPG DVPQNIRTRK 
XP_003488516.1/1-1093  PEILEVSASR QDDAATNMRA DQNSLSTVNQ SLLSVPRTPG DVPQNIRTRK 


                       401                                                450
XP_003398586.1/1-1096  CSIVQEEEDE DDVSSCSGRD ERGSNSTLNS FNRRGSRSEG KLSHILQERL 
XP_003488516.1/1-1093  CSIVQEEEDE DDVSSCSGRD ERGSNSTLNS FNRRGSRSEG KLSHILQERL 


                       451                                                500
XP_003398586.1/1-1096  SQLPEKPSHK PMSSQRNSQK DINVVPVTAD GDERLMSSPK SGNINDSSSS 
XP_003488516.1/1-1093  SQLPEKPSLK PMSSQRNSQK DINVVPVTAD GDERLMSSPK SGNINDSSSS 


                       501                                                550
XP_003398586.1/1-1096  DQQKTMVRPQ ASNQLVDKVP AATVLDSTSQ ENLKNRLDEG SLPGWSRKGS 
XP_003488516.1/1-1093  VQQKTAVRPQ AGNQLVDKVP AATMLDCTSQ ENLKNRLDDG SLPGWSRKGS 


                       551                                                600
XP_003398586.1/1-1096  SENRPKSVSD CLKSMGPVPI NKWRMGSQHR SPASLDSSST MVPSKPSETS 
XP_003488516.1/1-1093  SENRPKSVSD CLKSMGPVPV NKWRMGSQHR SSASLDSSST MGPSKPSETS 


                       601                                                650
XP_003398586.1/1-1096  TTTTTTTILT ESSTVSIPLR PLSGLNDNLS LTPKYKTMPS PGSTGSTSTP 
XP_003488516.1/1-1093  TTTTTTTILT ESSTVSIPLR PLSGLNDNLS LTPKYKTMPS PGSTGSTSTP 


                       651                                                700
XP_003398586.1/1-1096  LNEILEDGDA LPVSGSESSG SKCRVVRRTG YEQRKSKFHK TRTTSCSSSD 
XP_003488516.1/1-1093  LNEILEDGDA LPVSGSESSG SKCRVVRRTG YEQRKSKFHK TRTTSCSSSD 


                       701                                                750
XP_003398586.1/1-1096  ASDDDSESRK KRAHKLSTSS SKSMSSRRDS HDDSSDSQDP GGSGGGRGGG 
XP_003488516.1/1-1093  ASDDDSESRK KRAHKLSTSS SKSMSSRRDS HDDSSDSQDP GGSGGGR--- 


                       751                                                800
XP_003398586.1/1-1096  GGGGGGGGVG NGEHTTETPP SETSRKDNGN STNTTTTTTT TTGGRHRCSE 
XP_003488516.1/1-1093  GGGGGGGGVG NGEHTTETPP SETSRKDNGN STNTTTTTTT TTGGRHRCSE 


                       801                                                850
XP_003398586.1/1-1096  NQVIFGRRHR AGRRRTGETR LRESQSLNRI TEVQEAEGPS SCHSHCHVSR 
XP_003488516.1/1-1093  NQVIFGRRHR AGRRRAGETR LRESQSLNRI TEVQEAEGPS SCHSHCHVSR 


                       851                                                900
XP_003398586.1/1-1096  NSAVLGVQSM SSSSSSVSQS STGSHGIPQT LSQAAATVQK AKGFGARLLQ 
XP_003488516.1/1-1093  NSAVLGVQSM SSSSSSVSQS STGSHGIPQT LSQAAATVQK AKGFGARLLQ 


                       901                                                950
XP_003398586.1/1-1096  SWSLSTGKSS LSQSSNKQTN CSSNGRCSKQ ETPRDACQRI GMCDERELNG 
XP_003488516.1/1-1093  SWSLSTGKSS LSQSSNKQTN CSSNGRCSKQ ETPRDACQRI GMCDERELNG 


                       951                                               1000
XP_003398586.1/1-1096  RSVNQIPSDD KENRNGSMNR NDCKNRKIRL LSRYFAVHKK LCVPLPGLFG 
XP_003488516.1/1-1093  CSVNQIPSND KENRNGSMNR NDCKNRKIRL LSRYFAVHKK LCVPLPGLFG 


                       1001                                              1050
XP_003398586.1/1-1096  KGRLYKARSC GSIARDRVSP PSPKSMLFCA TADDKWRDRK QWCDAKHQHR 
XP_003488516.1/1-1093  KGRLYKARSC GSIARDRVSP PSPKSMLFCA TADDKWRDRK QWCDAKHQHR 


                       1051                                              1100
XP_003398586.1/1-1096  GSDGDINQNL GLSHLVQESV VGKGCNALPA VCHIHLGDAS KCCSLC 
XP_003488516.1/1-1093  GSDGDINQNL GLSHLVQESV VGKGCSALPA VCHIHLGDAS KCCSLC 


NoName   MSF: 2  Type: P  Mon May  1 11:49:29 2017  Check: 00 ..

 Name: XP_012168364.1/1-250  Len:    250  Check:  712  Weight:  1.00
 Name: XP_012243963.1/1-244  Len:    250  Check:  9267  Weight:  1.00

//


                      1                                                   50
XP_012168364.1/1-250  MEDNDRHRAT RSRVNLAIRY TMHRQQRLRS SSSSLSSLTL PLSMSRSSIP 
XP_012243963.1/1-244  MEDNDRHRAT RSRVNLAIRY TMHRQQRLRS SSSSLSS--- ---LTLPLSM 


                      51                                                 100
XP_012168364.1/1-250  STTTSISSVT MPSSTTTSTS PSPSPSTPSS PLSSSSPLSS SSIFLPLSTT 
XP_012243963.1/1-244  SRSSIPSTTT SISSVTMPSS TTTSTSPSPS PSTPSSPLSS SSIFLPLSTT 


                      101                                                150
XP_012168364.1/1-250  WPTSNLSSYS WSVQQTSCSR LPSLPSESSI VSTVSIPCPK LVSVLAWSVT 
XP_012243963.1/1-244  WPTSNLSSYS WSVQQTSCSR LPSLPSESSI VSTVSIPCPK LVSVLAWSVT 


                      151                                                200
XP_012168364.1/1-250  LLLVSSCIGL TDAGILNGHP LGKRSFIDIQ CKGIYDKSIF ARLDRICEDC 
XP_012243963.1/1-244  LLLVSSCIGL TDAGILNGHP LGKRSFIDIQ CKGIYDKSIF ARLDRICEDC 


                      201                                                250
XP_012168364.1/1-250  YNLFREPQLH QLCRQNCFGT QYFSSCVQAL LLEDEKEKLL EMVEYLGGKK 
XP_012243963.1/1-244  YNLFREPQLH QLCRQNCFGT QYFNSCVQAL LLEDEKEKLL EMVEYLGGKK 


NoName   MSF: 2  Type: P  Mon May  1 11:49:32 2017  Check: 00 ..

 Name: XP_003398563.1/174-440  Len:    273  Check:  3498  Weight:  1.00
 Name: XP_003493491.2/1-273    Len:    273  Check:  2680  Weight:  1.00

//


                        1                                                   50
XP_003398563.1/174-440  MDFQFGEGRE CVNCGAISTP LWRRDGTGHY LCNACGLYHK MNGMNRPLIK 
XP_003493491.2/1-273    MDFQFGEGRE CVNCGAISTP LWRRDGTGHY LCNACGLYHK MNGMNRPLIK 


                        51                                                 100
XP_003398563.1/174-440  PSKRLTATRR LGLCCTNCGT RTTTLWRRNN EGEPVCNACG LYFKLHGVNR 
XP_003493491.2/1-273    PSKRLTATRR LGLCCTNCGT LTTTLWRRNN EGEPVCNACG LYFKLHGVNR 


                        101                                                150
XP_003398563.1/174-440  PLAMRKDGIQ TRKRKPKKTP ESNARSSTVD HETTAVSAAS SPSTELKGS- 
XP_003493491.2/1-273    PRAMRKDGIQ TRKRKPKKTP ESNVRSSTVD HETTAVSAAS SPSTELKGSQ 


                        151                                                200
XP_003398563.1/174-440  -----QQQQQ QQQQQQQQQQ QQQQQHQIEV SKSTAAGASS SSDRPVYLGH 
XP_003493491.2/1-273    QQQQQQQQQQ QQQQQQQQQQ QQQQQHQIEV SKSTAGGASS SSDRPVYLGH 


                        201                                                250
XP_003398563.1/174-440  TSLLATGSVA TVKTEPRSCD GIVGQPYSSY YQHPHQLGVA TSEHQQQTYY 
XP_003493491.2/1-273    TSLLATGSVA TVKTEPRSCD GIVGQPYSSY YQHPHQLGVA TSEHQQQTYY 


                        251                                                300
XP_003398563.1/174-440  GSQEAPYHHQ HHVTAAAKLL AST 
XP_003493491.2/1-273    GSQEAPYHHQ HHVTAAAKLL AST 


NoName   MSF: 2  Type: P  Mon May  1 11:49:33 2017  Check: 00 ..

 Name: XP_003398549.1/165-398  Len:    274  Check:  8431  Weight:  1.00
 Name: XP_012238278.1/2-264    Len:    274  Check:  5407  Weight:  1.00

//


                        1                                                   50
XP_003398549.1/165-398  RNAMTMDLQR LITEVHARPA IWDQKNVNYH NRDVILKMWR EIARACEVST 
XP_012238278.1/2-264    RDEVKMDANR LIAEVYKRPA LWNQRHISYH NREVTNRVWM EIASIFKLPK 


                        51                                                 100
XP_003398549.1/165-398  DVAKSKWKHL RDNFRNELKK --TYRGKCDG GANEHDSKWV WFKSLFFLRD 
XP_012238278.1/2-264    PVLKAKWKGL RDTFRAELKK DQVYRK---S KFHRNRPVWI HFKSLQFLKE 


                        101                                                150
XP_003398549.1/165-398  QMNSRVI--- ---GC----- ---------T LSQNCSAALR SSPEE----- 
XP_012238278.1/2-264    QMLPRPPIWE RSNSCQDDDR VPSESESDGT LIQNGSSVTN RNMDDRNTIA 


                        151                                                200
XP_003398549.1/165-398  ---------- -TQIEP--QI DILEGHEETQ FDDLDGDSCQ SLLSNDDGLH 
XP_012238278.1/2-264    NHLLSINNDN GLKIDAANHI DVKQEPEEN- FDNLEFQSVS DNLTENEMML 


                        201                                                250
XP_003398549.1/165-398  QVMPPPKKSK MSKIGKRFES LQKRLRISQE EEGDDTYHFL MSVRNPLKSL 
XP_012238278.1/2-264    QNISPEQVLM GDNDNIPVDP LEG------- NRFDDNYYFL MSLLPHIRTL 


                        251                                                300
XP_003398549.1/165-398  PLDRQMFIRL KIQELVYNEI NLQN 
XP_012238278.1/2-264    SADKRMLLRM QMQELVYKEV YKKN 


NoName   MSF: 2  Type: P  Mon May  1 11:49:47 2017  Check: 00 ..

 Name: XP_012168233.1/2529-2672  Len:    150  Check:  7690  Weight:  1.00
 Name: XP_003490734.1/22-170     Len:    150  Check:  792  Weight:  1.00

//


                          1                                                   50
XP_012168233.1/2529-2672  ENDQDH---D PHFEPIIPLP DIIEVHTGEE EEEKVFCERA KLYRYD--KN 
XP_003490734.1/22-170     ENDEETNEVD VHFEPIISLP -LIEVSNNEE DEVEMIKMRA KLYRYDSSNN 


                          51                                                 100
XP_012168233.1/2529-2672  TCEWKERGVG EMKILHHPKY DRYRLLLRRE QVYKVVCNLL LTPDIVFTKL 
XP_003490734.1/22-170     PAEWKERGTG EVKLLRHKTK NTVRVVMRRD KTLKICANHF VTPWMELKPN 


                          101                                                150
XP_012168233.1/2529-2672  STNERSWIWA GM-NHAEEQP CIEQLAVKFK TVELAKKFKD TVDKVQQTLS 
XP_003490734.1/22-170     CGSDRAWVWS VLADYADEQL KPELLAIRFA NAENATVWKE AFEKAKKIVG 


NoName   MSF: 2  Type: P  Mon May  1 11:49:49 2017  Check: 00 ..

 Name: XP_003398431.1/1-741  Len:    742  Check:  6113  Weight:  1.00
 Name: XP_003488309.1/1-736  Len:    742  Check:  6600  Weight:  1.00

//


                      1                                                   50
XP_003398431.1/1-741  MTGSSTPTTG RADPYEAVVD TCYENLLLIA NGSGVLCESS RFAAPGALND 
XP_003488309.1/1-736  MIGSSTPTIG RADPYEAVVD TCYEDLLLFA NDSGVLCEGS RFAVPGVLND 


                      51                                                 100
XP_003398431.1/1-741  TDFDGEPVNG TGLDVDVN-L NNWWAMLALI LVLGTAAGNI LVCLAIARER 
XP_003488309.1/1-736  TDLDGEPVNG TDLDVVVDGL NNWWAMLALV LVLGTAAGNI LVCLAIARER 


                      101                                                150
XP_003398431.1/1-741  RLQNVTNYFL MSLAITDLLV AVLVMPLGIL TLVRGYFPLP SIYCLVWICL 
XP_003488309.1/1-736  RLQNVTNYFL MSLAITDLLV AVLVMPLGIL TLVRGYFPLP SVYCLAWICL 


                      151                                                200
XP_003398431.1/1-741  DVLLCTASIM HLCTISVDRY LSLRYPMKFG RNKTRRRVML KISFVWLLSI 
XP_003488309.1/1-736  DVLLCTASIM HLCTISVDRY LSLRYPMKFG RNKTRRRVML KISFVWVLSI 


                      201                                                250
XP_003398431.1/1-741  AMSLPLSLMY SKEDDSVLVD GACQIPDPLY KLIGSIICFY IPLGVMLLTY 
XP_003488309.1/1-736  AMSLPLSLMY SKEDDSVLVD GACQIPDPLY KLIGSIICFY IPLGVMLLTY 


                      251                                                300
XP_003398431.1/1-741  ALTVKLLANQ QQNIGGSTGW SSGWLGGPQG PPSGGLDRRG TWKRFLLSKS 
XP_003488309.1/1-736  ALTVRLLAKQ QQNIGGTAGW SSGWLGGPQG PPSGGLDRRG TWKRFLLSKS 


                      301                                                350
XP_003398431.1/1-741  SAGSSGTPQH TSGTSTDTEL TTLDTHELWL PESEPPPSAM FALHAFGAEM 
XP_003488309.1/1-736  SAGSGGTPQH TSGTSTDTEL TTLDTHELWL PESEPPPSAM FALHAFGAEM 


                      351                                                400
XP_003398431.1/1-741  LKLSRGLEGF ASPGSPTPMG TPRSTPQHSL QQHQHQQQQQ QQQQLHRCSF 
XP_003488309.1/1-736  LKLSRGLEGI ASPGSPTPMG TPRSTPQHS- -----LQHHQ QQQQSHRCSF 


                      401                                                450
XP_003398431.1/1-741  RHGSGESGSS ASDSRTSLSI PEDLSSPTPW KHRRRASTFN EARLERAESG 
XP_003488309.1/1-736  RHGSGESGSS ASGSRTSLSI PEDLSSPTPW KHRRRASTFN EAHLERAESG 


                      451                                                500
XP_003398431.1/1-741  SPRTPRKRSF SFHEQPVFGR GSVSRKNSSN EEASSTQRKS SDKQEGEIAL 
XP_003488309.1/1-736  SPRTPRKRSF SFHEQPVFGR GSVSRKNSSN EETSSTQRKS SDKQEGEIAL 


                      501                                                550
XP_003398431.1/1-741  PPPCTCPYFG ESSKRPPPQP SSDVVIVSSD TMKPISGKNL EATFLGRNNS 
XP_003488309.1/1-736  PPPCTCPYFG ESSKRPPPQP SSEIVIVSSD TMKPISGKNL EAAFLGRSNS 


                      551                                                600
XP_003398431.1/1-741  GRMEASRSYE PNSVVTWKSG KRGSSLGGWN TRTALLTTRG GPIRRAATMR 
XP_003488309.1/1-736  GRMDASRSYE PNSVVTWRSG RRGSSLGGWN TRTALLTTRG GPIRRAATMR 


                      601                                                650
XP_003398431.1/1-741  AHNGAASISS KQSSNSSSPC PHRYSGPIRS HHSRTSSVAS RNSSRHGRII 
XP_003488309.1/1-736  AHNGAASISS KQSSNSSSPC PHRYSGPVRS HHSRTSSVVS RNSSRHGRII 


                      651                                                700
XP_003398431.1/1-741  RLEQKATKVL GVVFFTFVVL WAPFFVLNLI PAVCPDCERQ INHNIFDLAT 
XP_003488309.1/1-736  RLEQKATKVL GVVFFTFVVL WAPFFVLNLI LAVCPNCERQ INHKIFDLAT 


                      701                                                750
XP_003398431.1/1-741  WLGYASSMVN PIFYTIFNKV FRQAFKKVLL CRYKNQSWRP SR 
XP_003488309.1/1-736  WLGYASSMVN PIFYTIFNKV FRQAFKKVLL CRYRNQSWRP SR 


NoName   MSF: 2  Type: P  Mon May  1 11:49:49 2017  Check: 00 ..

 Name: XP_012168057.1/1-279  Len:    279  Check:  8168  Weight:  1.00
 Name: XP_003488990.1/1-278  Len:    279  Check:  3959  Weight:  1.00

//


                      1                                                   50
XP_012168057.1/1-279  MFPQTLSTEP CKIVTMADEV LPASLEKLEI DRLSSSCPHI TPTDKVKSSN 
XP_003488990.1/1-278  MFPQTLSTEP CKIVTMADEV LPASLEKLEI DRLSSSCPHI TPTDKAKPSN 


                      51                                                 100
XP_012168057.1/1-279  PFRTTSKIIS SDCSHLFRRR LIPVKPTLTT NSPRGVKSTT NFKPSKNERV 
XP_003488990.1/1-278  PFRTTSKIVS SDCSHLFRKR LIPVKPTLTT NSPRGVKSTT NFKPSKNERV 


                      101                                                150
XP_012168057.1/1-279  LDKNKKNSII KEAVLKLNDT GTNCLSDNLA NTLIKETCKF NISGKNSKIF 
XP_003488990.1/1-278  LDKNKKNSII KEAVLKLNNI GTNCLSDNVA NTLIKETCKF NISGKNSKIF 


                      151                                                200
XP_012168057.1/1-279  GHGTVTKDFK TLNISEDSRQ AKDDTSIQDN YQASSFQRAR SNTMPSLKRG 
XP_003488990.1/1-278  GHGTVTKDFK TLNISEDSRQ AKDDTSIQDN YQANSFQRAR SNTMPSLKRG 


                      201                                                250
XP_012168057.1/1-279  PGPGGGNNNN NNINDNNNNN SQSEAAGSTG QPSSSNTCSV QARISPPSCD 
XP_003488990.1/1-278  PGPGGGNNNN NNIN-NNNNN SQSEAAGSTG QPSSSNTCSV QARISPPSCD 


                      251                                                300
XP_012168057.1/1-279  VTIDELASYF EEFVHIPKKM SHMAEMMYI 
XP_003488990.1/1-278  VTIDELASYF EEFVHIPKKM SHMAEMMYI 


NoName   MSF: 2  Type: P  Mon May  1 11:49:53 2017  Check: 00 ..

 Name: XP_012168015.1/1-862  Len:    868  Check:  1798  Weight:  1.00
 Name: XP_012245994.1/1-868  Len:    868  Check:  5292  Weight:  1.00

//


                      1                                                   50
XP_012168015.1/1-862  MRQKNTKMII LSSVLLLLVV VSRVECQRNP IPRSARASRN EAVLEFECPE 
XP_012245994.1/1-868  MRQKNTTMII VSSVLLLLVV VSRVECQRNP IPRSARASRN EAVLEFECPE 


                      51                                                 100
XP_012168015.1/1-862  EFGYYPHPRD CTQYYVCVFG GALLESCTGG LMYSHELQTC DWPRNVGCPE 
XP_012245994.1/1-868  EFGYYPHPRD CTQYYVCVFG GALLESCTGG LMYSHELQTC DWPRNVGCPE 


                      101                                                150
XP_012168015.1/1-862  GGSPSKEAEE DPLLERSAKI ETLQEQQRPQ QQIREQQQIR EQQQIREQQQ 
XP_012245994.1/1-868  GGSPSKEAEE DPLLERSAKI ETLQEQQRPQ QQIREQQQIR EQQQIREQQQ 


                      151                                                200
XP_012168015.1/1-862  IREQQQIREQ QQIREQQQ-- ----QHRREQ QQRPVQRQPI PITTTPSPVP 
XP_012245994.1/1-868  IREQQQIREQ QQIREQQQIR EQQQQHRREQ QQRPVQRQPI PITTTPSPVP 


                      201                                                250
XP_012168015.1/1-862  QITEKQIRQR QQARNYHEDE YEPASEVESD RQQRVYRGQP STIGQVQRDR 
XP_012245994.1/1-868  QITEKQIRQR QQARNYHEDE YEPASEVESD RQQRVYRGQP STIGQVQRDR 


                      251                                                300
XP_012168015.1/1-862  DGLRRNVISE REKESLVSTR AQTEAHYRTQ VPSSESPRVA KILASTVAPV 
XP_012245994.1/1-868  DGLRRNVISE REKESLVSTR AQTEAHYRTQ VPSSESPRVA KILASTVAPV 


                      301                                                350
XP_012168015.1/1-862  ISKSYYNDPD QSYPYYTIYD DDVSIYKDDD YNQYTVNQSV PVQPSVKISE 
XP_012245994.1/1-868  ISKSYYNDPD QSYPYYTIYD DDVSIYKDDD YNQYTVNQSV PVQPSVKISE 


                      351                                                400
XP_012168015.1/1-862  VNTKQYQKPK KVAVNEADKY NLNQDVTAQD YDIYENQAQL NKNKFRITEN 
XP_012245994.1/1-868  VNTKQYQKPK KVAVNEADKY NLNQDVTAQD YDIYENQAQL NKNKFRITEN 


                      401                                                450
XP_012168015.1/1-862  QSFRPNVLSH PVVHVTTPNA IVDTFIPLTT TTQPPTTTSR PYTVNAPSRG 
XP_012245994.1/1-868  QSFRPNVLSH PVVHVTTPNA IVDTFIPLTT TTQPPTTTSR PYTVNAPSRG 


                      451                                                500
XP_012168015.1/1-862  RPQQVHRGTA PPRSRPTLKP STEIVSKAQE FIDIYRYPPT RPAPIYPTPQ 
XP_012245994.1/1-868  RPQQVHRGTA PPRSRPTLKP STEIVSKAQE FIDIYRYPPT RPAPIYPTPQ 


                      501                                                550
XP_012168015.1/1-862  VDKPAAKCRK DVCLLPDCSC GGADIPGDYL PEEIPQIVLL TFDDSVNDLN 
XP_012245994.1/1-868  VDKPAAKCRK DVCLLPDCSC GGADIPGDYL PEEIPQIVLL TFDDSVNDLN 


                      551                                                600
XP_012168015.1/1-862  KGLYSDLFEK GRKNPNGCPI SATFYVSHEW TDYSQVQNLY AGGHEIASHT 
XP_012245994.1/1-868  KGLYSDLFEK GRKNPNGCPI SATFYVSHEW TDYSQVQNLY AGGHEIASHT 


                      601                                                650
XP_012168015.1/1-862  VSHSFGEQFS QRKWAREVAG QREILSAYGG VKLEDVRGMR APFLSVGGNN 
XP_012245994.1/1-868  VSHSFGEQFS QRKWAREVAG QREILSAYGG VKLEDVRGMR APFLSVGGNN 


                      651                                                700
XP_012168015.1/1-862  MFKMLWDTNF TYDSSMPIYE NRPPSWPYTL DYKLFHDCMI PPCPTRSYPG 
XP_012245994.1/1-868  MFKMLWDTNF TYDSSMPIYE NRPPSWPYTL DYKLFHDCMI PPCPTRSYPG 


                      701                                                750
XP_012168015.1/1-862  LWEVPMVMWQ DLNGGRCSMG DACSNPPTAD GVYKMLIKNF ERHYTTNRAP 
XP_012245994.1/1-868  LWEVPMVMWQ DLNGGRCSMG DACSNPPTAD GVYKMLIKNF ERHYTTNRAP 


                      751                                                800
XP_012168015.1/1-862  FGLFYHAAWF TQPHHKEGFI SFLDTIVAMD DVWIVTNWQA IQWVRNPTPL 
XP_012245994.1/1-868  FGLFYHAAWF TQPHHKEGFI SFLDTIVAMD DVWIVTNWQA IQWVRNPTPL 


                      801                                                850
XP_012168015.1/1-862  PLLHTFEPFG CNYPDRPKKC NNPKVCNLWH KSGVRYMKTC QTCPDIYPWT 
XP_012245994.1/1-868  PLLHTFEPFG CNYPDRPKKC NNPKVCNLWH KSGVRYMKTC QTCPDIYPWT 


                      851                                                900
XP_012168015.1/1-862  GKTGIRSSRI DNDVEAHE 
XP_012245994.1/1-868  GKTGIRSSRI DNDVEAHE 


NoName   MSF: 2  Type: P  Mon May  1 11:49:58 2017  Check: 00 ..

 Name: XP_012168000.1/1-662  Len:    668  Check:  4562  Weight:  1.00
 Name: XP_012246000.1/1-664  Len:    668  Check:  3124  Weight:  1.00

//


                      1                                                   50
XP_012168000.1/1-662  MASVEESSVS ALVYEYLLKK DASLAKVFQK KTKAPALPKG APTIEDVFNH 
XP_012246000.1/1-664  MASVVELSVS ALVYEYLLKK DASLAKVFQK KTKAPALPKG APTIEDVFNH 


                      51                                                 100
XP_012168000.1/1-662  FQKTSPIKLN IKAQAKDTSS DTSSESEEDA PKKVPQVNGK AAVNAAANNK 
XP_012246000.1/1-664  FQKTSQIKLN IKAQAEDTSS DTSSESEEDA PRKVPQVNGK AAINAAVNNK 


                      101                                                150
XP_012168000.1/1-662  KXKSSSEESS SEDEKPSLQV PVKTKATVKP LSKTPPVXKK ESSDDSSSEE 
XP_012246000.1/1-664  KKKSSSEESS SENEKPSPKA HAKTKANVKP LSKTPSVKKK ESSDDSSSEE 


                      151                                                200
XP_012168000.1/1-662  EEVPKTQPKA VSTPKVTQVS KTQKSSDDSD SDSEEESKAN ITAKADTKSA 
XP_012246000.1/1-664  EEVPKTQPKA VSTPKVTQVS KTQKSSDDSD SDSEEESKAN ITAKANTKSA 


                      201                                                250
XP_012168000.1/1-662  ANKTAQTKS- MNKKESSSED SSDSEEESPV KPVLKKPTST ATIIKTAAKK 
XP_012246000.1/1-664  T--TAQTKST INKKESSSED STDSEEESPV KPVLKKPTST QTIIKTPAKK 


                      251                                                300
XP_012168000.1/1-662  EESSSDDSDD SSEEEEVAKP QPAVKAKPVA KPINVAKQEE SSSDDSDDSS 
XP_012246000.1/1-664  EESSSDDSDD SSEEEEVAKP QPAAKAKPVA KLTNVAKQEE SSS-DDSDDS 


                      301                                                350
XP_012168000.1/1-662  EEEATVAKPP VAKAIPNKKK QEKSVQQKKE VTSTPQKKET TKLGKQNKGL 
XP_012246000.1/1-664  SEEATIAKPP VAKAIPNKKK QEKSVQQKKE VVPTPQKKET TKLGKQNKGL 


                      351                                                400
XP_012168000.1/1-662  PTKPTVTVTK ESSSSEETSE EEAPQAKKAV PPSTSVAAKK AVVKKEESSS 
XP_012246000.1/1-664  PTKPTVTVTK ESSTEESSEE EVS-QVKKAV PPSTSVVAKK AIVKKEGSSS 


                      401                                                450
XP_012168000.1/1-662  SEDSSEDVAP AKQPAVPQTT IVAKKVPAKK NESSSSEDSS EEEEPPTKKP 
XP_012246000.1/1-664  SEDSSEDVEP AKQPAIPQTT VVAKKVPAKK NESSSSEDSS EEEEPPTKKP 


                      451                                                500
XP_012168000.1/1-662  APAKLVTPVV SKKAKSSSED SDDSDENVKT ATKATTKPAK KAESSSEDSD 
XP_012246000.1/1-664  APAKLVTPVV SKKAKSSSED SDDSDENVKT ATKATTKPAK KAESSSEDSD 


                      501                                                550
XP_012168000.1/1-662  ESENEKP--- -VPAVTKTIK KTEAKKESSS EDSDSDSSDN EKSSTPIAKT 
XP_012246000.1/1-664  ESENEKPIKK SVSAVTKTIK KTEAKKESSS EDSDSDSSDN EKSNTSIAKT 


                      551                                                600
XP_012168000.1/1-662  PVAKGTAAKR DSNSEEDDSN EKQQIK-TPK TPKVEKRKHK EIEQEQEEED 
XP_012246000.1/1-664  PVAKETAVKR DSNSEEGDSN EKQQITPTPK TPKVEKRKHK EIEQEQEEED 


                      601                                                650
XP_012168000.1/1-662  VGKPPAKAQK NNYSNFVKAN NSFNNDKRHK NTPFRRVKDD ELELDPKLAN 
XP_012246000.1/1-664  VGKPPAKAQK NNYSNFVKAN NSFNNDKRHK NTPFRRVKDD ELELDPKLAN 


                      651                                                700
XP_012168000.1/1-662  NSFEAKEDNQ EEGGFKKH 
XP_012246000.1/1-664  NSFEAKEDNQ EEGGFKKH 


NoName   MSF: 2  Type: P  Mon May  1 11:50:10 2017  Check: 00 ..

 Name: XP_012167823.1/1-740  Len:    741  Check:  8427  Weight:  1.00
 Name: XP_012240314.1/1-703  Len:    741  Check:  9888  Weight:  1.00

//


                      1                                                   50
XP_012167823.1/1-740  MALSAQNQST SYVNLYYSIV QRAATRYFKE YYNSDTGAPY VLYKDNMERP 
XP_012240314.1/1-703  MALSAQNQST SYVNLYYSIV QRAATRYFKE YYNSDTGAPY VLYKDNMERP 


                      51                                                 100
XP_012167823.1/1-740  QGQWGPGPGS LQDGGLYPQQ QQQQQQQGSS SSGSPQQACG PPVEGESGPP 
XP_012240314.1/1-703  QGQWGPGPGS LQDGGLYPQQ QQQQQQQGSS SSGSPQQACG PPVEGESGPP 


                      101                                                150
XP_012167823.1/1-740  PSLASPVPSP YPSAPPEPQA LTPPDDDIQS NQATSQQQQQ QQQQQQQQQQ 
XP_012240314.1/1-703  PSLASPVPSP YPSAPPEPQA LTPPDDDIQS NQATSQQQQQ QQQQQQQQQQ 


                      151                                                200
XP_012167823.1/1-740  QTQQQVQQQQ QQQQQQ-VQQ QQQQQQQQQT QQQDHSPQQQ LTPHEVDRSD 
XP_012240314.1/1-703  QTQQQVQQQQ QQQQQQQVQQ QQQQQQQQQT QQQDHSPQQQ LTPHEVDRSD 


                      201                                                250
XP_012167823.1/1-740  CFPGAGELQQ YPQHYFKDAR PHPSPSVPPH MLTPGGFSAL HYLKQPGVML 
XP_012240314.1/1-703  CFPGAGELQQ YPQHYFKDAR PHPSPSVPPH MLTPGGFSAL HYLKQPGVML 


                      251                                                300
XP_012167823.1/1-740  TSLGQGDGGP SLDAHQYASP GAPNMATGLP DIVQQSGKSG KGANSDLRLF 
XP_012240314.1/1-703  TSLGQGDGGP SLDAHQYASP GAPNMATGLP DIVQQSGKSG KGANSDLRLF 


                      301                                                350
XP_012167823.1/1-740  KCLTCGKDFK QKSTLLQHER IHTDSRPYGC PECGKRFRQQ SHLTQHLRIH 
XP_012240314.1/1-703  KCLTCGKDFK QKSTLLQHER IHTDSRPYGC PECGKRFRQQ SHLTQHLRIH 


                      351                                                400
XP_012167823.1/1-740  ANEKPYACVY CERTFRQRAI LNQHLRIHSG EKPYQCPECG KHFRQKAILN 
XP_012240314.1/1-703  ANEKPYACVY CERTFRQRAI LNQHLRIHSG EKPYQCPECG KHFRQKAILN 


                      401                                                450
XP_012167823.1/1-740  QHVRTHQDVS PHLIFKNGMT PTLWPQDVPF PPEEGKEEVA STFGDTDTQS 
XP_012240314.1/1-703  QHVRTHQDVS PHLIFKNGMT PTLWPQDVPF PPEEGKEEVA STFGDTDTQS 


                      451                                                500
XP_012167823.1/1-740  GAFSPAPDAN SIQYPAYFKD PKGGNHAVFG AGGAGSFGAL QYIKQQGGSK 
XP_012240314.1/1-703  GAFSPAPDAN SIQYPAYFKD PKGGNHAVFG AGGAGSFGAL QYIKQQGGSK 


                      501                                                550
XP_012167823.1/1-740  SCLPDVIQHG RSAGMPLYVR CPICQKEFKQ KSTLLQHGCI HIESRPYPCP 
XP_012240314.1/1-703  SCLPDVIQHG RSAGMPLYVR CPICQKEFKQ KSTLLQHGCI HIESRPYPCP 


                      551                                                600
XP_012167823.1/1-740  ECGKRFRQQS HLTQHLRIHT NEKPYGCVYC GRNFRQRTIL NQHLRIHTGE 
XP_012240314.1/1-703  ECGKRFRQQS HLTQHLRIHT NEKPYGCVYC GRNFRQRTIL NQHLRIHTGE 


                      601                                                650
XP_012167823.1/1-740  KPYKCQQCGK DFRQKAILDQ HTRTHQGDRP FCCPMPNCRR RFATEPEVKK 
XP_012240314.1/1-703  KPYKCQQCGK DFRQKAILDQ HTRTHQGDRP FCCPMPNCRR RFATEPEVKK 


                      651                                                700
XP_012167823.1/1-740  HIDNHMNPHA AKVRRNSSSD SKPPGTPAGL GPVPVPRGLT PTVVKPELYF 
XP_012240314.1/1-703  HIDNHMNPHA AKVRRNSSSD SKPPGTPAGL GPVP------ ---------- 


                      701                                                750
XP_012167823.1/1-740  PQCYAPAFNH QPPVSTAQFP AQANGVSVAG EFKPPTGLPP Q 
XP_012240314.1/1-703  ---------- ---------- --ANGVSVAG EFKPPTGLPP Q 


NoName   MSF: 2  Type: P  Mon May  1 11:50:11 2017  Check: 00 ..

 Name: XP_003398102.1/1-474  Len:    474  Check:  9553  Weight:  1.00
 Name: XP_012240428.1/1-473  Len:    474  Check:  7886  Weight:  1.00

//


                      1                                                   50
XP_003398102.1/1-474  MTVMLLQRSV TLQSTHSQKI ANKDCSAKPP FLFLLDDSQE HRHSTDTTTT 
XP_012240428.1/1-473  MTVMLLQRSV TLQSTHSQKI ANKDCSAKPP FLFLLDDSQE HRHSTDTTTT 


                      51                                                 100
XP_003398102.1/1-474  TTTNNNNINN NNNNNNNNNN NNEVFKGGNR RDSSRSYVVD EAAASVTSQR 
XP_012240428.1/1-473  TTTNNN-INN NNNNNNNNNN NNEVFKGGNR RDSSRSYVAD EAAASVTSQR 


                      101                                                150
XP_003398102.1/1-474  RADCGQDVAM RYYRLWIYTC NLVLLGSALG FAAAVSRTLL FTGDPRRYMV 
XP_012240428.1/1-473  RADCGQDVAM RYYRLWIYTC NLVLLGSALG FAAAVSRTLL FTGDPRRYMV 


                      151                                                200
XP_003398102.1/1-474  PGVPRAFDPT ALYAYLALAT QLGLVQLLGC IAARRLSARL LNAYWVLLLA 
XP_012240428.1/1-473  PGVPRAFDPT ALYAYLALAT QLGLVQLLGC IAARRLSARL LNAYWVLLLA 


                      201                                                250
XP_003398102.1/1-474  LLFGDAVIGV AWVFRFERMR VELRPTLKQR LQMEYGKDLR FSEQWDRLQK 
XP_012240428.1/1-473  LLFGDAVIGV AWVFRFERMR VELRPTLKQR LQMEYGKDLR FSEQWDRLQK 


                      251                                                300
XP_003398102.1/1-474  EFSCCGVTGP RDFGGRWPQT CCVPTGNVSD TCQQPYARGC EESLMRWLRK 
XP_012240428.1/1-473  EFSCCGVTGP RDFGGRWPQT CCVPTGNVSD TCQQPYARGC EESLMRWLRK 


                      301                                                350
XP_003398102.1/1-474  TADLLFVLGF CVIAFAKLCF LGILRYEIRE MIQKIRLLRE PPPPATTLAQ 
XP_012240428.1/1-473  TADLLFVLGF CVIAFAKLCF LGILRYEIRE MIQKIRLLRE PPPPATTLTQ 


                      351                                                400
XP_003398102.1/1-474  PPFSQVIPEA TNNGSIVRRT TLPNAVTPSG NASLLIQTDE CNTGKHPLLA 
XP_012240428.1/1-473  PPFSQVIPEA TNNGSIVRRT TLPNAVTPSG NASLLIQTDE CNTGKHPLLA 


                      401                                                450
XP_003398102.1/1-474  NNLQDGGADS DTNSHCALIL EETTPTSANH NCGNREKSNG NNNYEMREFN 
XP_012240428.1/1-473  NNLQDGGADS DTNSHCALIL EETTPTSANH NCGNREKSNG NNNYEMREFN 


                      451                                                500
XP_003398102.1/1-474  RRLWLSNGGS PGTGITAGGQ SRRT 
XP_012240428.1/1-473  RRLWLSNGGS PGTGITAGGQ SRRT 


NoName   MSF: 2  Type: P  Mon May  1 11:50:25 2017  Check: 00 ..

 Name: XP_003398876.1/1-3074  Len:    3076  Check:  7666  Weight:  1.00
 Name: XP_012242912.1/1-3075  Len:    3076  Check:  7924  Weight:  1.00

//


                       1                                                   50
XP_003398876.1/1-3074  MPSSEPHPPQ YHLQHHNIPP SHLQQHTSTA IGQHQLYQQL VAAHQQQQQH 
XP_012242912.1/1-3075  MPSSEPHPPQ YHLQNHNIPP SHLQQHTSTA IGQHQLYQQL VAAHQQQQQH 


                       51                                                 100
XP_003398876.1/1-3074  QHQHQQQRQQ QHGGPFQNST YTQQKQEMSP EEEGGRGGGS PPAAGAALHQ 
XP_012242912.1/1-3075  QHQQHQQRQQ QHGAPFQNST YTQQKQEMSP EEEGGRGGGS PPAAGAALHQ 


                       101                                                150
XP_003398876.1/1-3074  PHHPRTASPP SGTEPCTRDA IPTPTPIADT TTTTTTTTMT MQSQGQQQQQ 
XP_012242912.1/1-3075  PHHPRTASPP SGTEPCTRDA IPTPTPIADT TTTTTTTTMT MQSQNQQQQQ 


                       151                                                200
XP_003398876.1/1-3074  QEQQGPSPSP SPTGGDVEKF DGKIVYNPDG SAYIIEGESE LSEDDSLPDG 
XP_012242912.1/1-3075  QEQQGPSPSP SPTGGDVEKF DGKIVYNPDG SAYIIEGESE LSEDDSLPDG 


                       201                                                250
XP_003398876.1/1-3074  CIVDGRGVSV PHSLVFPQIA SAYYVSRLYA HQAYQQQQQQ QQQRSVAQQH 
XP_012242912.1/1-3075  CIVDGRGVSV PHSLVFPQIA SAYYVSRLYA HQAYQQQQQQ QQQRSVAQQH 


                       251                                                300
XP_003398876.1/1-3074  NPDLPVMHSY RVISYRSAEG SKQPPPPPTA PPPPAASVPV KPILMCFICK 
XP_012242912.1/1-3075  NPDLPVMHSY RVISYRSAEG SKQPPPPPAA APSPATSVPV KPILMCFICK 


                       301                                                350
XP_003398876.1/1-3074  LSFGYAKSFV AHAQGEHQLT LMEDERQVLS HSTASAIIQA VGRGKQPLVS 
XP_012242912.1/1-3075  LSFGYAKSFV AHAQGEHQLT LMEDERQVLS HSTASAIIQA VGRGKQPLVS 


                       351                                                400
XP_003398876.1/1-3074  FLEPVTSSTC PQPSPAQMQN QQQQQRTEST DHETPTTTST PASTPGVPSS 
XP_012242912.1/1-3075  FLEPVTSSTC PQPSPAQMQN QQQQQRTEST DHETPTTTST PASTPGVPSS 


                       401                                                450
XP_003398876.1/1-3074  PQQQQQQQPQ RPSPSTPTTP TSHSNHPLAY NHQQTQQHQW TGAQVSAASW 
XP_012242912.1/1-3075  PQQQQQQQPQ RPSPSTPTTP TSHSNHPLAY NHQQTQQHQW TGAQVSAASW 


                       451                                                500
XP_003398876.1/1-3074  AKAPDAAGIH YTSPPPPASS TKGSPSSYAA LTQQPPNFLT GTTIGVCPEH 
XP_012242912.1/1-3075  AKAPDASAIH YTSPPPPASS TKGSPSSYAA LTQQPPNFLT GTTIGVCPEH 


                       501                                                550
XP_003398876.1/1-3074  MQGRPSGVEC PKCELILSST RLAGPPGSLA GIHSRNSCKT LKCPKCNWHY 
XP_012242912.1/1-3075  MQGRPSGVEC PKCELILASS RLAGPGGPLA GIHSRNSCKT LKCPKCNWHY 


                       551                                                600
XP_003398876.1/1-3074  KYQETLEIHM KEKHPESETS CIYCIAGQPH PRLARGETYT CGYKPYRCEV 
XP_012242912.1/1-3075  KYQETLEIHM KEKHPESETS CIYCIAGQPH PRLARGETYT CGYKPYRCEV 


                       601                                                650
XP_003398876.1/1-3074  CNYSTTTKGN LSIHMQSDKH LNNMQELQQG GGGASAASNP SSSQDAPMPT 
XP_012242912.1/1-3075  CNYSTTTKGN LSIHMQSDKH LNNMQELQQG GGGGSAANNP SSSQDAQMAT 


                       651                                                700
XP_003398876.1/1-3074  RSPHHQQNHS PHIAGQAGNQ GKPKPTFRCD VCNYETNVAR NLRIHMTSEK 
XP_012242912.1/1-3075  RSPHHQQNHS PHIAGQTGNQ GKPKPTFRCD VCNYETNVAR NLRIHMTSEK 


                       701                                                750
XP_003398876.1/1-3074  HTHNMLVLQQ NVKHMQTLSA LQSHHQQAQH HHQQAQQQHQ QQLEQLLHLG 
XP_012242912.1/1-3075  HTHNMLVLQQ NVKHMQTLSA LQSHHQQAQH HHQQAQQQHQ QQIEQLLHLG 


                       751                                                800
XP_003398876.1/1-3074  GLDKPQHAEA ALADMAYNQA LLIQMMTGGQ LPPQLPPEIM GGMASMGAMG 
XP_012242912.1/1-3075  GLDKPQHAEA ALADMAYNQA LLIQMMTGGQ LPPQLPPEIM GGMASMGAMG 


                       801                                                850
XP_003398876.1/1-3074  NLGGDVGLSP DSMDPPPEPA DPDPSHLYHC CVCNNFATDS LEALGHHLAV 
XP_012242912.1/1-3075  NLGGDVGLSP DSMDPPPEPA DPDPSHLYHC CVCNNFATDS LEALGHHLAV 


                       851                                                900
XP_003398876.1/1-3074  DRTRTREGEI LALVAGHFVC KLCSYKTNLK ANFQLHCKTD KHLQRLQHVN 
XP_012242912.1/1-3075  DRTRTREGEI LALVAGHFVC KLCSYKTNLK ANFQLHCKTD KHLQRLQHVN 


                       901                                                950
XP_003398876.1/1-3074  HVKEGGLRNE WKLKYLASPT SAAQLRCHAC DYYTNSAHKL ALHAASPRHE 
XP_012242912.1/1-3075  HVKEGGLRNE WKLKYLASPT SAAQLRCHAC DYYTNSAHKL ALHAASPRHE 


                       951                                               1000
XP_003398876.1/1-3074  AAALLLRHLL EASANVPSQA KLYHCALCGF SARHRLPLLQ HVRSLRHLQM 
XP_012242912.1/1-3075  AAALLLRHLL EASANVPSQA KLYHCALCGF SARHRLPLLQ HVRSLRHLQM 


                       1001                                              1050
XP_003398876.1/1-3074  EQLHQLHRRS GIQGNETPHT DIGDVFQVMS DPDAPPAQQP SPTMPTTPNA 
XP_012242912.1/1-3075  EQLHQLHRRS GIQGNETPHT DIGDVFQVMS DPDAPPAQQP SPTMPTTPNA 


                       1051                                              1100
XP_003398876.1/1-3074  TSANNERREE GSDCGSEVKQ EPDNDQEPEQ EPENEHEEVT CPYCTYQPTS 
XP_012242912.1/1-3075  TSANNERREE GSDCGSEVKQ EPDNDQETEN DPENEQEEVT CPYCTYQPTS 


                       1101                                              1150
XP_003398876.1/1-3074  REELRQHLQV AHVQDAEDKA EAVKEESPPE LLCPLCQDGF KERSALEKHV 
XP_012242912.1/1-3075  REELRQHLQV AHVQDAEDKA ETVKEEPPPE LLCPLCQDGF KERSALEKHV 


                       1151                                              1200
XP_003398876.1/1-3074  MQIHSVNADG LQRLLLLVDQ SHWLNNNPRN TSTPAVTMPT SPTTTTKQPQ 
XP_012242912.1/1-3075  MQIHSVNADG LQRLLLLVDQ SHWLNNNPRN TSTAAVTMPT SPATPTKQPQ 


                       1201                                              1250
XP_003398876.1/1-3074  EEDLSERGAN EEIEELTRCT VCGRVCRSLE ELQQHHRETH PATTPTLAVS 
XP_012242912.1/1-3075  EEDLSERGAN EEIEELTRCT VCGRVCRSLE ELQQHHRETH PATTPTLAVS 


                       1251                                              1300
XP_003398876.1/1-3074  EKHVYKYRCG QCSLAFKTLE KLQQHSQYHA IRDATKCALC GRSFRSVQAL 
XP_012242912.1/1-3075  EKHVYKYRCG QCSLAFKTLE KLQQHSQYHA IRDATKCALC GRSFRSVQAL 


                       1301                                              1350
XP_003398876.1/1-3074  QRHLESAHAD LHEDELAQYK QSLLHAHPLL QALTEEALRR QGNLVGEQNI 
XP_012242912.1/1-3075  QRHLESAHAD LHEDELAQYK QSLLHAHPLL QALTEEALRR QGNLVGEQNI 


                       1351                                              1400
XP_003398876.1/1-3074  EDDASKAEEE ESDASDSSPL HKEQRLLEDY LNSQTVAEDS YHDPGRKFKC 
XP_012242912.1/1-3075  EDDASKAEEE ESDASDSSPL HKEQRLLEDY LNSQTVAEDS YHDPGRKFKC 


                       1401                                              1450
XP_003398876.1/1-3074  HRCKVAFTRQ SYLTGHNKTL LHRKGEKMSY PMEKYLDPNR PYKCDVCKES 
XP_012242912.1/1-3075  HRCKVAFTRQ SYLTGHNKTL LHRKGEKMSY PMEKYLDPNR PYKCEVCKES 


                       1451                                              1500
XP_003398876.1/1-3074  FTQKNILLVH YNSVSHLHKL KRAMQEQGNN NTLISVVPPA SPTESPDSQQ 
XP_012242912.1/1-3075  FTQKNILLVH YNSVSHLHKL KRAMQEQGNN NTLISVVPPA SPTESPDSQQ 


                       1501                                              1550
XP_003398876.1/1-3074  DQDKKPYKCN ICKVAYSQGS TLDIHMRSVL HQTRASKLPD LAASGQLDLA 
XP_012242912.1/1-3075  DQDKKPYKCN ICKVAYSQGS TLDIHMRSVL HQTRASKLPD LAASGQLDLA 


                       1551                                              1600
XP_003398876.1/1-3074  RPLIEQPPPS SPNSPPVNTS TSGNSATMLS CPRCSALFVN QEQLATHQQL 
XP_012242912.1/1-3075  RPLIEQPPPS SPNSPPVNTS TSGNSGTMLS CPRCSALFVN QEQLATHQQL 


                       1601                                              1650
XP_003398876.1/1-3074  YCIFSNPLAL FQQLAASQQL ASSTPAKTPP PSSTTPGPQQ HMQQSTHSSQ 
XP_012242912.1/1-3075  YCIFSNPLAL FQQI-ASQQL PLSTPAKTPP PSSTTPGPQQ HMQQSTHSSQ 


                       1651                                              1700
XP_003398876.1/1-3074  TTQDILSQPR HKTSQMYKHL LESFGFDLVM QFNENHQRRQ RKEEEAAAAL 
XP_012242912.1/1-3075  TTQDILSQPR HKTSQMYKHL LESFGFDLVM QFNENHQRRQ RKEEEAAAAL 


                       1701                                              1750
XP_003398876.1/1-3074  QAQQEQQKQE QQKQALAAQA AREREEEAEE HTDDDVIPEL TRSTCQHCNK 
XP_012242912.1/1-3075  QAQQEQQKQE QQKQALAAQA AREREEEAED HTDDDIIPEL TRSTCQHCNK 


                       1751                                              1800
XP_003398876.1/1-3074  EFSSVWVLKA HCEEVHRDLV PREFLEKYAQ QFKCEYEKKS VVVTVATSSS 
XP_012242912.1/1-3075  EFSSVWVLKA HCEEVHRDLV PREFLEKYAQ QFKCEYEKKS VVVTVATSSS 


                       1801                                              1850
XP_003398876.1/1-3074  TSSGPRSSTP ASSQPQDLSS DKEQREKEKE EVNENKDRVS KTPEATSTTP 
XP_012242912.1/1-3075  TSSGPRSSTP ASNQPQDLSS DKEQREKEKE EVNENKDRVS KTPEATSTTP 


                       1851                                              1900
XP_003398876.1/1-3074  ATTPALSNTP VSSTDSTTPT VLPTNPQHHI -QQQQQQQQQ QQQQQQQQQQ 
XP_012242912.1/1-3075  ATTPALSNTP VSSTDSTTPT VLPTNPQHHI QQQQQQQQQQ QQQQQQQQQQ 


                       1901                                              1950
XP_003398876.1/1-3074  QHAQLTLAQQ MTEMQAALNA MAASQLQQHF QQYPGLVMGM MGLPLGIPAL 
XP_012242912.1/1-3075  QHAQLTLAQQ MTEMQAALNA MAASQLQQHF QQYPGLVMGM MGLPLGIPAL 


                       1951                                              2000
XP_003398876.1/1-3074  AAMNLQPPLV PMMLPPPPYD GTATGYPPIN AQADLLTKQH LALQQQQVAA 
XP_012242912.1/1-3075  AAMNLQPPLV PMMLPPPPYD GTATGYPPIN AQADLLTKQH LALQQQQVAA 


                       2001                                              2050
XP_003398876.1/1-3074  ANAAASQKRA RTRITDEQLK ILRAHFDINN SPGEEQILDM AAQSGLPPKV 
XP_012242912.1/1-3075  ANAAASQKRA RTRITDEQLK ILRAHFDINN SPGEEQILDM AAQSGLPPKV 


                       2051                                              2100
XP_003398876.1/1-3074  IKHWFRNTLF KERQRNKDSP YNFNNPPSTT LNLEEYEKTG EAKVTPLNSS 
XP_012242912.1/1-3075  IKHWFRNTLF KERQRNKDSP YNFNNPPSTT LNLEEYEKTG EAKVTPLNSS 


                       2101                                              2150
XP_003398876.1/1-3074  VSGSSSSDDK SPNKQATPPP STTNVNTSQA SEIKQEIQEQ PQCHVQQQSQ 
XP_012242912.1/1-3075  VSGSSSSDDK SPNKQATPPP STTTVNTSQA SEIKQEIQEQ PQCHVQQQSQ 


                       2151                                              2200
XP_003398876.1/1-3074  HQEEQQHHSP GSSGGQQSRP HSPALSMSSV FSGIHHDVSS HASSTTNAPS 
XP_012242912.1/1-3075  HQEEQQHHSP GSSGGQQSRP HSPALSMSSV FSGIHHDVPS HASSASNAPS 


                       2201                                              2250
XP_003398876.1/1-3074  TPMLPPKLTP QNFASPNPGA GSVVPGAIAA MALTPQRSLS PGRGPTDYSF 
XP_012242912.1/1-3075  TPMLPPKLTP QNFASPNPGA GSVVPGAIAA MALTPQRSLS PGRGPTDYSF 


                       2251                                              2300
XP_003398876.1/1-3074  GGNTNGNNSS GGSSGKRANR TRFTDYQIKV LQEFFENNAY PKDDDLEYLS 
XP_012242912.1/1-3075  GGNTNGNNSS GGSSGKRANR TRFTDYQIKV LQEFFENNAY PKDDDLEYLS 


                       2301                                              2350
XP_003398876.1/1-3074  KLLGLSPRVI VVWFQNARQK ARKVYENQPA AEPVTTGSRE GDDGSGRFQR 
XP_012242912.1/1-3075  KLLGLSPRVI VVWFQNARQK ARKVYENQPA AEPVTTGSRE GDDGSGRFQR 


                       2351                                              2400
XP_003398876.1/1-3074  TPGLNYQCKK CLLVFQRYYE LIRHQKTHCF KEEDAKRSAQ AQAAAAQVAA 
XP_012242912.1/1-3075  TPGLNYQCKK CLLVFQRYYE LIRHQKTHCF KEEDAKRSAQ AQAAAAQVAA 


                       2401                                              2450
XP_003398876.1/1-3074  VLSSEDSNSS STTTTANAVS SNPTNAPALA EQLQQPLNTT TPPHQQQQTT 
XP_012242912.1/1-3075  VLSSEDSNSS STTTTANAVS SNPTNTPALA EQLQQPLNTT TPPHHQQQTT 


                       2451                                              2500
XP_003398876.1/1-3074  MGQSHQQPQQ QS-QQQQQQQ QQPVQQQQSQ SQTESKEGSF QCDKCNLMFG 
XP_012242912.1/1-3075  MGQTHQQPQQ QSQQQQQQQQ QQPLQQQQSQ SQTESKEGSF QCDKCNLMFG 


                       2501                                              2550
XP_003398876.1/1-3074  RFELWREHQL VHIMNPSLFP PAYPPDSPFG ILQQQALNAT TGVATDSPHP 
XP_012242912.1/1-3075  RFELWREHQL VHIMNPSLFP PAYPPDSPFG ILQQQALNAT TGVAADSPHP 


                       2551                                              2600
XP_003398876.1/1-3074  LIAMMQERKR RYDDFDEGAG GDSRPISEHN EQPKDKRLRT TILPEQLDYL 
XP_012242912.1/1-3075  LIAMMQERKR KYDDFDEGTG GDSRSNSEHN EQPKDKRLRT TILPEQLDYL 


                       2601                                              2650
XP_003398876.1/1-3074  YQKYQVESNP SRKMLETIAR EVGLKKRVVQ VWFQNTRARE RKGQFRAHSQ 
XP_012242912.1/1-3075  YQKYQVESNP SRKMLETIAR EVGLKKRVVQ VWFQNTRARE RKGQFRAHSQ 


                       2651                                              2700
XP_003398876.1/1-3074  VINKRCPFCP ALFKVKSALE SHLSSKHADQ VARGEVNIDN IPDEELSMES 
XP_012242912.1/1-3075  VINKRCPFCP ALFKVKSALE SHLSSKHADQ VARGEVNIDN IPDEELSMES 


                       2701                                              2750
XP_003398876.1/1-3074  APSNPSTPNM MPPLFPPFNT DMEASLKKYY EESMKRYISE LQAHASNGKQ 
XP_012242912.1/1-3075  APSNPSTPNM MPPLFPPFNT DMEASLKKYY EESMKRYISE LQAHASNGKQ 


                       2751                                              2800
XP_003398876.1/1-3074  ETANHQAGGN SGESPLDLSK PVDLSRPMKL SLGGLSNLLE EQHGAHFRGG 
XP_012242912.1/1-3075  ETANHQAGGN SGESPLDLSK PVDLSRPMKL SLGGLSNLLE EQHGAHFRGG 


                       2801                                              2850
XP_003398876.1/1-3074  SDCGPLTDLS ERSICDDDSM SETTEFLDDE SGPASPASST QSSRQGPASA 
XP_012242912.1/1-3075  SDCGPLTDLS ERSICDDDSM SETTEFLDDE SGPASPASST QSSRQGPASA 


                       2851                                              2900
XP_003398876.1/1-3074  GTGSTAGPPV TGTGSGTGQS SGKRYRTQMS ATQVKVMKSL FSDYKTPTMA 
XP_012242912.1/1-3075  GTGSTAGPPV TGTGSGTGQS SGKRYRTQMS ATQVKVMKSL FSDYKTPTMA 


                       2901                                              2950
XP_003398876.1/1-3074  ECEMLGREIG LPKRVVQVWF QNARAKEKKA RLAAGLPAEG SAVQPHRGPT 
XP_012242912.1/1-3075  ECEMLGREIG LPKRVVQVWF QNARAKEKKA RLAAGLPAEG SAVQPHRGPT 


                       2951                                              3000
XP_003398876.1/1-3074  GPDECRLCSV RYSAKSPLQE HVFSRRHIES VRVAVEDGSL VPPTPGAPIV 
XP_012242912.1/1-3075  GPDECRLCSV RYSAKSPLQE HVFSRRHIES VRVAVEEGSL VPPTPGAPIV 


                       3001                                              3050
XP_003398876.1/1-3074  PGGNSGAAGI GSSPVVGPGN QQAGQQQQSD ENMMYGSLFL HPTAMFQPQQ 
XP_012242912.1/1-3075  PGGNSGAAGI GSSPVVGPGN QQGGQQQQSD ENMMYGSLFL HPTAMFQPQQ 


                       3051                                              3100
XP_003398876.1/1-3074  QQHPGTAAPS TATTTAGECL ADLLDS 
XP_012242912.1/1-3075  QQHPGSAAAS TATTTAGECL ADLLDS 


NoName   MSF: 2  Type: P  Mon May  1 11:50:47 2017  Check: 00 ..

 Name: XP_012168862.1/1-1009  Len:    1009  Check:  4106  Weight:  1.00
 Name: XP_012242697.1/1-1008  Len:    1009  Check:  1657  Weight:  1.00

//


                       1                                                   50
XP_012168862.1/1-1009  MNSEQHALPA TTQAQQEDVN AGQSGRPSYP GGLATTTSLG NVGSTPHSSA 
XP_012242697.1/1-1008  MNSEQHALPA TTQAQQEDVN AGQSGRPSYP GGLATTTSLG NVGSTPHSSA 


                       51                                                 100
XP_012168862.1/1-1009  DLRVGTAVAL ASSVAKYWVL TNLFPGPLPQ VSVYHHSHHN SSHRSSGGGE 
XP_012242697.1/1-1008  DLRVGTAVAL ASSVAKYWVL TNLFPGPLPQ VSVYHHSHHN SSHRSSGGGE 


                       101                                                150
XP_012168862.1/1-1009  ASSKEPASSL NQEMALTSSS HHQSTPTHHH HQPSVSSSSH HSSLQPNSQQ 
XP_012242697.1/1-1008  ASSKEPASSL NQEMALTSSS HHQSTPTHHH HQPSVSSSSH HSSLQPNSQQ 


                       151                                                200
XP_012168862.1/1-1009  IPVSLPGLNL DGAHIPASVS HLQAAHAQMQ QMQAAQQQQL HQQQQQQPQQ 
XP_012242697.1/1-1008  IPVSLPGLNL DGAHIPASVS HLQAAHAQMQ QMQAAQQQQL HQQQQQQPQQ 


                       201                                                250
XP_012168862.1/1-1009  QQQQQQQQQS HHQMQNHQNA QNSGPTAHNQ NAQRDDNKVK DESGSCTTER 
XP_012242697.1/1-1008  QQQQQQQQ-S HHQMQSHQNA QNSGPTAHNQ NAQRDDNKVK DESGSCTTER 


                       251                                                300
XP_012168862.1/1-1009  CSDNQVHCQV QCDLQLQTSQ DLQQSLMQQQ QQQQQQIGVN ISGNSSSEGG 
XP_012242697.1/1-1008  CSDNQVHCQV QCDLQLQTSQ DLQQSLMQQQ QQQQQQIGVN ISGNSSSEGG 


                       301                                                350
XP_012168862.1/1-1009  SQNNTEKPEK EKELRQLNMT QFQVPDLKPG GHMMDVRTAD GSVVKISAGN 
XP_012242697.1/1-1008  SQNNTEKPEK EKELRQLNMT QFQVPDLKPG GHMMDVRTAD GSVVKISAGN 


                       351                                                400
XP_012168862.1/1-1009  EQDLAKTLGV EMVQNMYKVN VEDINQLLAY HEVFGKLQSE IAAGTTLVGS 
XP_012242697.1/1-1008  EQDLAKTLGV EMVQNMYKVN VEDINQLLAY HEVFGKLQSE IAAGTTLVGS 


                       401                                                450
XP_012168862.1/1-1009  TVPTQTVTTI QNGTPIVQQV QLNKFDIKSS DGEATPGPSA SPVSVGSHAC 
XP_012242697.1/1-1008  TVPTQTVTTI QNGTPIVQQV QLNKFDIKSS DGEATPGPSA SPVSVGSHAC 


                       451                                                500
XP_012168862.1/1-1009  EICGKIFQFR YQLIVHRRYH TERKPFTCQV CGKAFLNAND LTRHGKCHLG 
XP_012242697.1/1-1008  EICGKIFQFR YQLIVHRRYH TERKPFTCQV CGKAFLNAND LTRHGKCHLG 


                       501                                                550
XP_012168862.1/1-1009  GSMFTCTVCF HVFANAPSLE RHMKRHATDK PYNCTVCGKS FARKEHLDNH 
XP_012242697.1/1-1008  GSMFTCTVCF HVFANAPSLE RHMKRHATDK PYNCTVCGKS FARKEHLDNH 


                       551                                                600
XP_012168862.1/1-1009  TRCHTGETPY RCQYCSKTFT RKEHMVNHVR KHTGETPHRC DICKKSFTRK 
XP_012242697.1/1-1008  TRCHTGETPY RCQYCSKTFT RKEHMVNHVR KHTGETPHRC DICKKSFTRK 


                       601                                                650
XP_012168862.1/1-1009  EHFMNHVMWH TGETPHHCQA CGKKYTRKEH LANHMRSHTN DTPFRCEICG 
XP_012242697.1/1-1008  EHFMNHVMWH TGETPHHCQA CGKKYTRKEH LANHMRSHTN DTPFRCEICG 


                       651                                                700
XP_012168862.1/1-1009  KSFTRKEHFT NHIMWHTGET PHRCDFCSKT FTRKEHLLNH VRQHTGESPH 
XP_012242697.1/1-1008  KSFTRKEHFT NHIMWHTGET PHRCDFCSKT FTRKEHLLNH VRQHTGESPH 


                       701                                                750
XP_012168862.1/1-1009  RCGFCSKSFT RKEHLVNHIR QHTGETPFRC QYCPKAFTRK DHLVNHVRQH 
XP_012242697.1/1-1008  RCGFCSKSFT RKEHLVNHIR QHTGETPFRC QYCPKAFTRK DHLVNHVRQH 


                       751                                                800
XP_012168862.1/1-1009  TGESPHKCQY CTKSFTRKEH LTNHVRQHTG ESPHRCHFCS KSFTRKEHLT 
XP_012242697.1/1-1008  TGESPHKCQY CTKSFTRKEH LTNHVRQHTG ESPHRCHFCS KSFTRKEHLT 


                       801                                                850
XP_012168862.1/1-1009  NHVRIHTGES PHRCEFCQRT FTRKEHLNNH LRQHTGDSSH CCNVCSKPFT 
XP_012242697.1/1-1008  NHVRIHTGES PHRCEFCQRT FTRKEHLNNH LRQHTGDSSH CCNVCSKPFT 


                       851                                                900
XP_012168862.1/1-1009  RKEHLVNHMR CHTGERPFVC TECGKSFPLK GNLLFHMRSH NKGSNAERPY 
XP_012242697.1/1-1008  RKEHLVNHMR CHTGERPFVC TECGKSFPLK GNLLFHMRSH NKGSNAERPY 


                       901                                                950
XP_012168862.1/1-1009  RCDLCPKDFM CKGHLVSHRR SHSDERPHSC PDCGKTFVEK GNMLRHLRKH 
XP_012242697.1/1-1008  RCDLCPKDFM CKGHLVSHRR SHSDERPHSC PDCGKTFVEK GNMLRHLRKH 


                       951                                               1000
XP_012168862.1/1-1009  AAEGPPTQVS TPSAIPQSGV LPIPAAAVLV GHPLAPPAPP VVPQHTVVVP 
XP_012242697.1/1-1008  AAEGPPTQVS TPSAIPQSGV LPIPAAAVLV GHPLAPPAPP VVPQHTVVVP 


                       1001                                              1050
XP_012168862.1/1-1009  TPPGVLTSY 
XP_012242697.1/1-1008  TPPGVLTSY 


NoName   MSF: 2  Type: P  Mon May  1 11:50:51 2017  Check: 00 ..

 Name: XP_012169034.1/1-817  Len:    817  Check:  6570  Weight:  1.00
 Name: XP_003491095.1/1-803  Len:    817  Check:  8936  Weight:  1.00

//


                      1                                                   50
XP_012169034.1/1-817  MSDGKKVGEN SSTEVVNQFR SCRDLSDIVP LYTQRALYLK PVAKINVSVN 
XP_003491095.1/1-803  MSDGKKVGEN SSTEVVNQFR SCRDLSDIVP LYTQRALYLK PVAKINVSVN 


                      51                                                 100
XP_012169034.1/1-817  LPQLKVAGKT ISTWEVMEKI RALILPDEFA SLKVAKSTLE FIRLEGDLQD 
XP_003491095.1/1-803  LPQLKVAGKT ISTWEVMEKI RALILPDQFA SLKVAKSTLE FIRLEGDLQD 


                      101                                                150
XP_012169034.1/1-817  RCRLQRVLAR LDSQRLNLSG FPNVLKVRAA ETKDDFPTRH SWNSYFRDAK 
XP_003491095.1/1-803  RCRLQRVLAR LDSQRLNLSG FPNVLKVRAA ETKDDFPTRH SWNSYFRDAK 


                      151                                                200
XP_012169034.1/1-817  HMNELKPGER PDTIHITGLP VKWFTEDGAT MPSESLINKI FKKWGVLRRI 
XP_003491095.1/1-803  HMNELKPGER PDTIHITGLP VKWFTEDGAT MPSESLINKI FKKWGVLRRI 


                      201                                                250
XP_012169034.1/1-817  DVPAADPYRS RMRLGTNINK FSYEDGIFFD AYIQYIEYMD FVRAMDALRG 
XP_003491095.1/1-803  DVPAADPYRS RMRLGTNINK FSYEDGIFFD AYIQYIEYMD FVRAMDALRG 


                      251                                                300
XP_012169034.1/1-817  MKLLKKEEEK AFTASIKITF DKTKHMSDSS VAHREFERKR LIAQDTLAAE 
XP_003491095.1/1-803  MKLLKKEEEK AFTASIKITF DKTKHMSDSS VAHREFERKR LIAQDTLAAE 


                      301                                                350
XP_012169034.1/1-817  RLRRKEEAEE KRREELKKKE EADAIAKENR RKXREEKRKR KAITIFRKKE 
XP_003491095.1/1-803  RLRRKEEAEE KRREELKKKE EADAVAKENR RKKREEKRKR KAITIFRKKE 


                      351                                                400
XP_012169034.1/1-817  EDKVSMKIAR EGQKLIKAQR QLESIRLLDE LFDRIKIKVE NNEIKIDEFS 
XP_003491095.1/1-803  EDKVSMKIAR EGQKLIKAQR QLESIRLLDE LFDRIKIKVE NNEIKIDEFS 


                      401                                                450
XP_012169034.1/1-817  NDTKREDKRS NKVDGTIEIL SSEEDSKDEK KDKKVKKSKK KKSKKEKKKK 
XP_003491095.1/1-803  SDAKREDKRS NKVAGTIEIL SSEEDSKDEK KDKKVKKSKK RKSKKEKKKK 


                      451                                                500
XP_012169034.1/1-817  KKRKKGSKDS ENSASLSEES GAEEQTKKLK SVLNQNVTYP SSSTAPSTLE 
XP_003491095.1/1-803  KKRKKGGKDS ENSASLSEES GAEEQTKKLK SVLNQNVTYP SSSTAPSTLE 


                      501                                                550
XP_012169034.1/1-817  PLSYPTLYPR FPQPWYYDAP LPVIYPSLPR GISRGGRFPR GRGRGFSWRN 
XP_003491095.1/1-803  PLSYPTLYPR FPQPWYYDAP LPVIYPSLPR GISRGGRFPR GRGRGFSWRN 


                      551                                                600
XP_012169034.1/1-817  AGNPHTLHTF NPHLYNEQYY KYFAHLVGQD YHPFDYRSSR SRSRKRSFSR 
XP_003491095.1/1-803  AGNPHTLHTF NPHLYNEQYY KYFAHLVGQD YHSFDYRSSR SRSRKRSFSR 


                      601                                                650
XP_012169034.1/1-817  SRSRSRSISR SRSRSRSRSR SKSRSRSKSR SRSRSRSRSK SRSKSRGKSR 
XP_003491095.1/1-803  SRSRSRSISR SRSRSRSKSR SRSRSRSRSR SRSCS----- -------KSR 


                      651                                                700
XP_012169034.1/1-817  SKSRGKSRSK SRSRSKLRSG SRSRSRRQSR SRSRSKRRRG RSRSRSKSSN 
XP_003491095.1/1-803  SISRGKSRSK SRSQSKLRSG SRSRSRRQSR SRSRSKRRRG RSRSRSDT-- 


                      701                                                750
XP_012169034.1/1-817  RMRSRSRRSR SKKKSRSKSH SNSRNNSKHP YRRRRERSVS KVKITRAKSR 
XP_003491095.1/1-803  RMRSRSRRSR SKKKSRSKSH SNSRNNSKHP YRRRRERSVS KVKITRAKSR 


                      751                                                800
XP_012169034.1/1-817  STSPKRRSRS STWSMPKSPG RRSCSWSKGA EAVSNKTDTV QSTNRMEQET 
XP_003491095.1/1-803  STSPKRRSRS STWSMPKSPG RRSCSWSKGA EAVSNKMDTV QSTNIMEQET 


                      801                                                850
XP_012169034.1/1-817  ANKQAPQTFH LENITSD 
XP_003491095.1/1-803  ANKGAPQTFH LENITSD 


NoName   MSF: 2  Type: P  Mon May  1 11:50:53 2017  Check: 00 ..

 Name: XP_003399259.1/1-919  Len:    923  Check:  22  Weight:  1.00
 Name: XP_012237467.1/1-918  Len:    923  Check:  5253  Weight:  1.00

//


                      1                                                   50
XP_003399259.1/1-919  MQQQPAPNGV AGGAELPQTG GISTAQPGAT GTATAASNRA QVNGGRFDFD 
XP_012237467.1/1-918  MQQQPAPNGV AGGAELPQTG GISTAQPGAT GTATAASNRA QVNGGRFDFD 


                      51                                                 100
XP_003399259.1/1-919  DGGTYCGGWE DGKAHGHGVC TGPKGQGAYS GSWHFGFEVS GVYTWPSGSV 
XP_012237467.1/1-918  DGGTYCGGWE DGKAHGHGVC TGPKGQGAYS GSWHFGFEVS GVYTWPSGSV 


                      101                                                150
XP_003399259.1/1-919  YEGQWQNGKR HGLGMETRGR WIYRGEWSQG FKGRYGVRQS TTSTARYEGT 
XP_012237467.1/1-918  YEGQWQNGKR HGLGMETRGR WIYRGEWSQG FKGRYGVRQS TTSTARYEGT 


                      151                                                200
XP_003399259.1/1-919  WASGLQDGYG SETYADSGTY QGQWYHGMRH GYGVRASAPF GLASHYKPSK 
XP_012237467.1/1-918  WASGLQDGYG SETYADSGTY QGQWYHGMRH GYGVRASAPF GLASHYKPSK 


                      201                                                250
XP_003399259.1/1-919  HVRASLTSLR SADDGGAVAP TPEPTDRRDR RVGDSRGGFV LKARSDNPPA 
XP_012237467.1/1-918  HVRASLTSLR SADDGGAVAP TPEPTDRRDR RVGDSRGGFV LKARSDNPPA 


                      251                                                300
XP_003399259.1/1-919  RRKSLTEKSL KKGILSGLKI RKQRSTGDLE KHGTGGSIRS NASSASWMST 
XP_012237467.1/1-918  RRKSLTEKSL KKGILSGLKI RKQRSTGDLE KHGTGGSIRS NASSASWMST 


                      301                                                350
XP_003399259.1/1-919  ESSQSQASAS VHTDSNASFV IEDEQMDASV TETYLGEWKN DKRTGFGISE 
XP_012237467.1/1-918  ESSQSQASAS VHTDSNASFV IEDEQMDASV TETYLGEWKN DKRTGFGISE 


                      351                                                400
XP_003399259.1/1-919  RSDGLRYEGE WFNNRKYGYG VTTFRDGTKE EGKYKNNVLI TSQKKKHLFL 
XP_012237467.1/1-918  RSDGLRYEGE WFNNRKYGYG VTTFRDGTKE EGKYKNNVLI TSQKKKHLFL 


                      401                                                450
XP_003399259.1/1-919  IRSAKFRERI EAAVNAAQRA SKIALQKADI AISRTATARG RAELADAAAE 
XP_012237467.1/1-918  IRSAKFRERI EAAVNAAQRA SKIALQKADI AISRTATARG RAELADAAAE 


                      451                                                500
XP_003399259.1/1-919  QAREDSELAQ QTAKQFAPDF RQPGLERLRN REIPKYVPPP QDSIPSKSIL 
XP_012237467.1/1-918  QAREDSELAQ QTAKQFAPDF RQPGLERLRN REIPKYVPPP QDSIPAKSIL 


                      501                                                550
XP_003399259.1/1-919  HKGGSVDQPS STPMKNPTSE TTSGTTTSAT TTASNVMQSI RRASMKPQSQ 
XP_012237467.1/1-918  HKGGSVDQPS STPMKNQTSE TTSGTTTSAT TTASNVMQSI RRASMKPQSQ 


                      551                                                600
XP_003399259.1/1-919  LSQNQLLSNQ LPQNQLPQNQ LPQNQLPQNQ LSQSELANQV TPAQLVNQLP 
XP_012237467.1/1-918  LSQNQLLS-- ---NQLPQNQ LPQNQLPQNQ LSQSELANQV TPAQLVNQLP 


                      601                                                650
XP_003399259.1/1-919  LNQLNQTTLS GQNLYQTQYP QSMTQNPTQQ YPNSIPNQYQ PMSQFQGGQY 
XP_012237467.1/1-918  LNQLNQTTLS GQNLYQTQYP QSMAQNPIQQ YPNSIPNQYQ PMSQFQGGQY 


                      651                                                700
XP_003399259.1/1-919  APQNQYPVQG SPYNQPQYQP MNPPQGDQYL YQQQQQVGPH GYQNIQGYPS 
XP_012237467.1/1-918  APQNQYPVQG SPYNQPQYQP MNPPQGDQYL YQQQQQVGPH GYQNMQGYPS 


                      701                                                750
XP_003399259.1/1-919  QQTLPNQYGL SQMNQYNSQQ IYGESQQQQL PPQSQTQIPQ QYEPDGDAKR 
XP_012237467.1/1-918  QQTLPNQYGL SQMNQYNSQQ IYGESQQQQL PPQSQTQIPQ QYEPDGDAKR 


                      751                                                800
XP_003399259.1/1-919  PPSSTSIRRN SRVLSPQDRP NTIGQTLNDR LDHYKRPPSR DSSVDRYARA 
XP_012237467.1/1-918  PPSSTSIRRN SRVLSPQDRP NTIGQTLNDR LDHYKRPPSR DSSVDRYARA 


                      801                                                850
XP_003399259.1/1-919  HSRLTGSRQP SVDKSVTNPS LDMLDRSMRA PSAIRSGTPL NGSVVGSGAA 
XP_012237467.1/1-918  HSRLTGSRQP SVDKSVTNPS LDMLDRSMRA PSAIRSGTPL NGSVVGSGAA 


                      851                                                900
XP_003399259.1/1-919  TPTYAASTSG QFEGALLKNR NLGQDILPSP GQPKRTESLY VAPGRGSTAS 
XP_012237467.1/1-918  TPTYAASTSG QFEGALLKNR NLGQDILPSP GQPKRTESLY VAPGRGSTAS 


                      901                                                950
XP_003399259.1/1-919  GVGGGGGGGM SK----AMPA AAA 
XP_012237467.1/1-918  GGGGGGGGGM SKDAGRTVPA FAA 


NoName   MSF: 2  Type: P  Mon May  1 11:50:55 2017  Check: 00 ..

 Name: XP_012168942.1/1-562  Len:    631  Check:  8308  Weight:  1.00
 Name: XP_003487195.2/1-615  Len:    631  Check:  6797  Weight:  1.00

//


                      1                                                   50
XP_012168942.1/1-562  MGDTCNIGMV SYYNSLAMLC QQQVPGQQPL PQQIPQ-NNS VQHNSAPNNS 
XP_003487195.2/1-615  MGDICNIGMV SYYNSLAMLC QQQQVSGQQP LPQQIPQNNS VQHNSAPNNS 


                      51                                                 100
XP_012168942.1/1-562  ELSNSTQHNS TQHNSTQHNS TQHNSAQHNS AQHNSAQHNS AQHNSAQH-- 
XP_003487195.2/1-615  ALSNSTQHNS AQHNSAQHNS AQHNSAQHNS VQHNSVQHNS AQHNSAQHNS 


                      101                                                150
XP_012168942.1/1-562  -------GPQ QTNTTADGGQ QYWYNYPHEH PHGSSHGSSH GSSHGSSHGS 
XP_003487195.2/1-615  AHHSAQHDPQ QTNTTADGGQ QYWYSYPHEH PHGSSHGSSH GSSHGSSHGS 


                      151                                                200
XP_012168942.1/1-562  SHGSSHGSSH GSSHGSSHGS SHGHPHTYPH MHTYTQRHTQ TL-------- 
XP_003487195.2/1-615  SHGSSRGSSH GH-------- ----PHTYPH PHIYTQRHTQ TLPQAQAQVQ 


                      201                                                250
XP_012168942.1/1-562  ----TQMLTQ TQPQAQPQAQ AHTQIQAQTH TQVQVQAQAQ AHTHPNTHAH 
XP_003487195.2/1-615  AQARAQAQAH TRAQAHTRAQ THTQVQAETH TQVQ----AQ AHSHPNTHTH 


                      251                                                300
XP_012168942.1/1-562  TFPHTLPQTF SHTLPQTFSH TLPQTFSQTL SHALPQTLT- ---QTFSHTL 
XP_003487195.2/1-615  TFPQTLSQTL SHVLPQTLSH ALPQTLSQTL SHALPQTLSH ALPQTLSHAL 


                      301                                                350
XP_012168942.1/1-562  PQTLAHTLPQ TL-------- ---------- ---------- ---------- 
XP_003487195.2/1-615  PQTLSHTLPQ TLSHAHPQTL SHAHPQTLAH PQTLAHAHPQ TLAHAHPQTL 


                      351                                                400
XP_012168942.1/1-562  AHAHTQTLSQ GLSHTLP--- -QTLAHAHTH PHGYPHVHYQ STA-QQYLDP 
XP_003487195.2/1-615  AHAHPQTLSQ GFSHTLPHTL PQTLAHARTH PHGYSHVHYQ SPGPQQYLDP 


                      401                                                450
XP_012168942.1/1-562  AEMIPNWPPP HAYPYSHIHQ YQYHQYQQAQ LAGLNDWGNE ASGPVITEET 
XP_003487195.2/1-615  AEMIPNWPHP HAYPYSHIHQ YQYHQYQQAQ LAGLNDWGNE ASGPLITEET 


                      451                                                500
XP_012168942.1/1-562  SPPITASGSE VSNPETSSTP PRNNGSSNVT NSKNITPSST SNSGNSINSA 
XP_003487195.2/1-615  SPPITASGSE VSNPETSCTP PRNNGSSNVT NSKNITPPST SNSANSINSA 


                      501                                                550
XP_012168942.1/1-562  TSMRAAQIRS PYEWMKKTSY QSHPNPGKTR TKDKYRVVYT DHQRLELEKE 
XP_003487195.2/1-615  TSMRPAQIRS PYEWMKKTSY QSHPNPGKTR TKDKYRVVYT DHQRLELEKE 


                      551                                                600
XP_012168942.1/1-562  FHYSRYITIR RKAELAANLA LSERQVKIWF QNRRAKERKQ VKKREELEQK 
XP_003487195.2/1-615  FHYSRYITIR RKAELAANLA LSERQVKIWF QNRRAKERKQ VKKREELEKK 


                      601                                                650
XP_012168942.1/1-562  ELRAADAVPN NAMANLTIGG LAEMGGMIGY Q 
XP_003487195.2/1-615  ELKAADVVPN SPMASLTIGG LAEMSGMLGY E 


NoName   MSF: 2  Type: P  Mon May  1 11:50:57 2017  Check: 00 ..

 Name: XP_012168943.1/1-562  Len:    631  Check:  8308  Weight:  1.00
 Name: XP_003487195.2/1-615  Len:    631  Check:  6797  Weight:  1.00

//


                      1                                                   50
XP_012168943.1/1-562  MGDTCNIGMV SYYNSLAMLC QQQVPGQQPL PQQIPQ-NNS VQHNSAPNNS 
XP_003487195.2/1-615  MGDICNIGMV SYYNSLAMLC QQQQVSGQQP LPQQIPQNNS VQHNSAPNNS 


                      51                                                 100
XP_012168943.1/1-562  ELSNSTQHNS TQHNSTQHNS TQHNSAQHNS AQHNSAQHNS AQHNSAQH-- 
XP_003487195.2/1-615  ALSNSTQHNS AQHNSAQHNS AQHNSAQHNS VQHNSVQHNS AQHNSAQHNS 


                      101                                                150
XP_012168943.1/1-562  -------GPQ QTNTTADGGQ QYWYNYPHEH PHGSSHGSSH GSSHGSSHGS 
XP_003487195.2/1-615  AHHSAQHDPQ QTNTTADGGQ QYWYSYPHEH PHGSSHGSSH GSSHGSSHGS 


                      151                                                200
XP_012168943.1/1-562  SHGSSHGSSH GSSHGSSHGS SHGHPHTYPH MHTYTQRHTQ TL-------- 
XP_003487195.2/1-615  SHGSSRGSSH GH-------- ----PHTYPH PHIYTQRHTQ TLPQAQAQVQ 


                      201                                                250
XP_012168943.1/1-562  ----TQMLTQ TQPQAQPQAQ AHTQIQAQTH TQVQVQAQAQ AHTHPNTHAH 
XP_003487195.2/1-615  AQARAQAQAH TRAQAHTRAQ THTQVQAETH TQVQ----AQ AHSHPNTHTH 


                      251                                                300
XP_012168943.1/1-562  TFPHTLPQTF SHTLPQTFSH TLPQTFSQTL SHALPQTLT- ---QTFSHTL 
XP_003487195.2/1-615  TFPQTLSQTL SHVLPQTLSH ALPQTLSQTL SHALPQTLSH ALPQTLSHAL 


                      301                                                350
XP_012168943.1/1-562  PQTLAHTLPQ TL-------- ---------- ---------- ---------- 
XP_003487195.2/1-615  PQTLSHTLPQ TLSHAHPQTL SHAHPQTLAH PQTLAHAHPQ TLAHAHPQTL 


                      351                                                400
XP_012168943.1/1-562  AHAHTQTLSQ GLSHTLP--- -QTLAHAHTH PHGYPHVHYQ STA-QQYLDP 
XP_003487195.2/1-615  AHAHPQTLSQ GFSHTLPHTL PQTLAHARTH PHGYSHVHYQ SPGPQQYLDP 


                      401                                                450
XP_012168943.1/1-562  AEMIPNWPPP HAYPYSHIHQ YQYHQYQQAQ LAGLNDWGNE ASGPVITEET 
XP_003487195.2/1-615  AEMIPNWPHP HAYPYSHIHQ YQYHQYQQAQ LAGLNDWGNE ASGPLITEET 


                      451                                                500
XP_012168943.1/1-562  SPPITASGSE VSNPETSSTP PRNNGSSNVT NSKNITPSST SNSGNSINSA 
XP_003487195.2/1-615  SPPITASGSE VSNPETSCTP PRNNGSSNVT NSKNITPPST SNSANSINSA 


                      501                                                550
XP_012168943.1/1-562  TSMRAAQIRS PYEWMKKTSY QSHPNPGKTR TKDKYRVVYT DHQRLELEKE 
XP_003487195.2/1-615  TSMRPAQIRS PYEWMKKTSY QSHPNPGKTR TKDKYRVVYT DHQRLELEKE 


                      551                                                600
XP_012168943.1/1-562  FHYSRYITIR RKAELAANLA LSERQVKIWF QNRRAKERKQ VKKREELEQK 
XP_003487195.2/1-615  FHYSRYITIR RKAELAANLA LSERQVKIWF QNRRAKERKQ VKKREELEKK 


                      601                                                650
XP_012168943.1/1-562  ELRAADAVPN NAMANLTIGG LAEMGGMIGY Q 
XP_003487195.2/1-615  ELKAADVVPN SPMASLTIGG LAEMSGMLGY E 


NoName   MSF: 2  Type: P  Mon May  1 11:50:59 2017  Check: 00 ..

 Name: XP_012169725.1/1-1121  Len:    1246  Check:  1445  Weight:  1.00
 Name: XP_012239091.1/1-1219  Len:    1246  Check:  5714  Weight:  1.00

//


                       1                                                   50
XP_012169725.1/1-1121  MIGINQTIRF SMLALLIATV IVGSGAHEGS GGSSSLAYSS ASASANAYAN 
XP_012239091.1/1-1219  MIGINQTIRF SMFALLIATV IVGSGAHEGS GGSSSLAYSS ASASANAYAN 


                       51                                                 100
XP_012169725.1/1-1121  AGTSAFSLSN AFTGIGSLPT VDGSHDGHKG IRSYDNTGYN GNNQPNGGVK 
XP_012239091.1/1-1219  AGASAFSLSN AFTGIGSLPA VDGSHDGHKG IRSYDNTGYN GNNQPNGGVK 


                       101                                                150
XP_012169725.1/1-1121  GNQRGGCPKC KWEDDDYWEK DEDETEPEEK DEDDCDDGDD GQYREHGHYH 
XP_012239091.1/1-1219  GNQHGGCPKC KWEDDDYWEK DEDETEPEEK DEDDCDDGDD GQYREHGHYH 


                       151                                                200
XP_012169725.1/1-1121  GHKNKGGSPP GVQKLGVPNS NGQGPHTGVS AASNAASSGS GTPFGTTPVK 
XP_012239091.1/1-1219  GQKNKGGSPP GVQKLGVLNP NGQGPHTGVS ATSNAASGGS GAPFGTTPIK 


                       201                                                250
XP_012169725.1/1-1121  GGRPETGSSS SGSPWNKAFP VTGQQPGSGW NTGSGTTPKP AWNQGFGDSP 
XP_012239091.1/1-1219  GGRPETGSSS SGSPWNKAFP VTGQQPGSGW NTGSGTTPKP AWNQGFGGSP 


                       251                                                300
XP_012169725.1/1-1121  GTASHPSNSW NSGRVPNADV SSPTSDGSWN GGPKTGFGCS GNYQHGTGCA 
XP_012239091.1/1-1219  GTAPHPSNSW NSGSVPNADV SSPTSDGSWN SGPKTGSGCS GNYQHGTGCA 


                       301                                                350
XP_012169725.1/1-1121  QGSSGVGPVK QSPVPFSGSN PANVQKESPV HSTGPTAVYN PQGSPAGCSS 
XP_012239091.1/1-1219  QGTSGVGPVK QSPVPFFGSN PANVQKENPV HSTGPTAVYN PQGSPAGCSS 


                       351                                                400
XP_012169725.1/1-1121  SPYDASCADK SVDRTRPHDS PFASSYGPNP R--------- ---------- 
XP_012239091.1/1-1219  SPYDASCADK SVERTRPHDS PFASSYGPNP SQGQYPVSGS PQSSPSGSPV 


                       401                                                450
XP_012169725.1/1-1121  ---------- ---------- -----PGQYP VSGSPQSSPS GPPHGSP--- 
XP_012239091.1/1-1219  GQGQYPGSGS SQSSPSGPPH GSPAGQGQYP GSGLPKSGPS GSPHGSPVGQ 


                       451                                                500
XP_012169725.1/1-1121  ---------- ---------- -AGQGQYPIS GSPQSSPSSP AHGSP----- 
XP_012239091.1/1-1219  GQYPGSGSPQ SSPSGSPHGS PAGQGQYPAS GWPQGSPFGS SHGSPAGQGQ 


                       501                                                550
XP_012169725.1/1-1121  ---------- ---------V GQGQYPGSGS PQSSPSGTPQ GSPAGQGQYP 
XP_012239091.1/1-1219  YPGSGSPQSS PSGSPHGSPA GQGQYPASGW PQSSPSGSPH GSPAGQGQYP 


                       551                                                600
XP_012169725.1/1-1121  SSGLPKSNTG HGSDTRPYGG SPWNSGNIAR PGSLGNSVYP TSPQNSNANA 
XP_012239091.1/1-1219  GSGLPKSNTG RGSDTGPYGG TPWNSGNTAR PGSLGNSVYP TSPQNSNANA 


                       601                                                650
XP_012169725.1/1-1121  VASSIAYAGT GAPTAGNGFD SSHPARGPST SNPVYSHGIP SNGSPSENAQ 
XP_012239091.1/1-1219  VASSIAYAGT GAPTAGNGFD SSHPASSPSY G--------- ---SPSGNAQ 


                       651                                                700
XP_012169725.1/1-1121  TPGSSGSPNG NVPYGTQKPN YTGVKGGSSS TAPKHGTPKD GDSKIFYVNV 
XP_012239091.1/1-1219  TPGSSGSPNG NVPYGTQKPN YTGVKGGSSG TAPKHGTPKN GDSKIFYVNV 


                       701                                                750
XP_012169725.1/1-1121  NPVPGSPAGV KPHASTGAPH SDTGKTPPSY QPAPYRGTGT PKPSYQPAPY 
XP_012239091.1/1-1219  NPVPGSPAGV KPHTPTGAPY SDTGKTPPSY QPATYGGTGT PKPSYQPAPY 


                       751                                                800
XP_012169725.1/1-1121  GGPGTTEPSY RPAPHDNTGT AKPSYQPAPY GGTGTAKPSY QPAPYGGTGA 
XP_012239091.1/1-1219  GGPGTTEPSY RPAPHDNTGT AKPSYQPAPY GGTGTVKPSN QPAPYGGTGT 


                       801                                                850
XP_012169725.1/1-1121  AKPSYQPAPY GGTGTAKPSY QPVPYGGTGT TKPSYQPAPH DNTGTAKPSY 
XP_012239091.1/1-1219  AKPSYQPAPY GGTGTPKPSY QPAPYGGTGT ---------- -----AKPSY 


                       851                                                900
XP_012169725.1/1-1121  QPASYGGPST TKPSHELNSY PSGETDKGCT SGSQGCGTGS GCSSGTSLNG 
XP_012239091.1/1-1219  QPASYGGPST TKPPHEFNSY PSGETDKGCT NGSQGCGTGS GCSSGTSLNG 


                       901                                                950
XP_012169725.1/1-1121  SPDHKPCSPN DLSVGVNKAS KPLGGFEANP NDFAQSPQQI TPGTGPQGCT 
XP_012239091.1/1-1219  SPDYKPCSPN DLSVGVNKAS KPLGGFEANP NDFSQSPQQI TPGTGPQGCT 


                       951                                               1000
XP_012169725.1/1-1121  SGTSDGCTSG PSNPSYVYKT ETTNKIPGEG VGSYPLNPFL TGKIPSSGAG 
XP_012239091.1/1-1219  SGTSDGCTSG PSNPLYVYKT ETTNKIPGEG VGSYPSNPFL TGKIPSSGAG 


                       1001                                              1050
XP_012169725.1/1-1121  GPQLTATSKP VGYGNPFLQG TGAVAGAGAW SHAGTGVAAS PGSGGKNVVS 
XP_012239091.1/1-1219  GPQLTATSKP VGYGNPFLQG TGAVAGAGAW SHVGAGVAAS PGSGGKNVVS 


                       1051                                              1100
XP_012169725.1/1-1121  IGGQAPKPIG KDNPFLSGLG HGRGDIGIDV TPNSIPGGSF APDSNMG--- 
XP_012239091.1/1-1219  IGEQAPEPIG KDNPFLNGLG HGRGDIGIDA TPNSISGGSF APDSNMGNSG 


                       1101                                              1150
XP_012169725.1/1-1121  -STNDGSSS- ---------- ---------- --------AV RNPFTTNRGS 
XP_012239091.1/1-1219  LSQTNGSPSF GDKTQQGHSD HYPGSIWNSG STNGGSSSAV RNPSTTNRGS 


                       1151                                              1200
XP_012169725.1/1-1121  GSGGGVGVGP GGFGNLFGGA LSGAFSSAQA SSHANSGSGI APDAGFGQAN 
XP_012239091.1/1-1219  GSGGGVGIGP GGFGNLFGGA LSGAFSSAQA SSHANSGSGV APNTGFGQAN 


                       1201                                              1250
XP_012169725.1/1-1121  SGSWASSGAS AGSQAGSSAL ASSGASAYAS SSASSWAGAQ PTFVKG 
XP_012239091.1/1-1219  SGSWASSGAS AGSHAGSGAL SSSGASAYAS SSASSWAGAQ PSFVKG 


NoName   MSF: 2  Type: P  Mon May  1 11:51:05 2017  Check: 00 ..

 Name: XP_012169724.1/2165-3404  Len:    1241  Check:  2489  Weight:  1.00
 Name: XP_012239209.1/1-1241     Len:    1241  Check:  1575  Weight:  1.00

//


                          1                                                   50
XP_012169724.1/2165-3404  MKPQSIQIEA SPNHRSDSTD HTTIPEIFTD SLSVTETSAQ YLESPLTESN 
XP_012239209.1/1-1241     MKPQSIQIEA SPNHRSDSTD HTTIPEIFTD SLSVTETSAQ YLESPLTESN 


                          51                                                 100
XP_012169724.1/2165-3404  EIIPSADLIP YERDVLRLDA NGKDQKTMLE SVKVDEKTKF IDQSSVESGT 
XP_012239209.1/1-1241     EIIPSADLIP YERDVLRLDA NGKDQKTMLE SVKVDEKTKF IDQSSVESGT 


                          101                                                150
XP_012169724.1/2165-3404  EQEVVAFDKA VRAEKIDLLS VSKTIEGSIP RPSDQIATEA VPLTKEKLYE 
XP_012239209.1/1-1241     EQEVVAFDKA VRAEKIDLLS VSKTIEGSVP RPCDQTATEA VSLTKEKLYE 


                          151                                                200
XP_012169724.1/2165-3404  RSMVVDESTG KIAEAEISTT VSIEIEDKER RQEIKLAKDS KKATERDDLP 
XP_012239209.1/1-1241     RSMIVDESTG KIAEAEISTT VSIEIEDEER RQAIKLAKDS KKATERDDLP 


                          201                                                250
XP_012169724.1/2165-3404  DVTVTTVTVT REDAGPTAFL RSTTTIDFDD GQDMVKSPIQ ISIEECSDDD 
XP_012239209.1/1-1241     DVTVTTVTVT REDAGPTAFL RSSTTIDFDD GQDMVKSPIQ ISIEECSDDD 


                          251                                                300
XP_012169724.1/2165-3404  TGVDAEEDDA EEDEEVIVHS EDEREAQEQE GDENRPLDSA DTSEDTLDAL 
XP_012239209.1/1-1241     IGGDAEEDDA EEDEEEIAHS EDEREAQEQE GDENRPLDSA DTSEDTLDAL 


                          301                                                350
XP_012169724.1/2165-3404  DTQVHMRGID SELSSPDYGV DKMDEKTLVE VELTPEYLEM RREDEDGELA 
XP_012239209.1/1-1241     DTQVHMRGID SELSSPDYGV DKMDEKTLVE VELTPEYLEM RREDEDGELA 


                          351                                                400
XP_012169724.1/2165-3404  EELPKDEESV EEMMKESPED VPSANRLTID KKLRLSSERS RSEETSTWTP 
XP_012239209.1/1-1241     EELPKDEETV EEMMKELPED VPSANRLTID KKLRLSSERS RSEETSTWTP 


                          401                                                450
XP_012169724.1/2165-3404  DREDPESSSC SIARPLGIGQ IQPIVDRREI IAMMKDTRGP GSLEEENSSG 
XP_012239209.1/1-1241     DREDPESSSC SIARPLGIGQ IQPIVDRREI VAMMKDARGP GSLEEENSSG 


                          451                                                500
XP_012169724.1/2165-3404  SQSGLRHDLN ATWKSFPLES SGSSSNDEGW PGQDENNAVQ SQSEDSNGQN 
XP_012239209.1/1-1241     SQSGLRHDLN STWKSFPLES SGSSSNDEGW TGQDENNAVQ SQSEDSNGQN 


                          501                                                550
XP_012169724.1/2165-3404  EDSFQEDLVD LRGSFIYPIG PDILTSCGTF ALTRTLSRIS ERSTTSEQDK 
XP_012239209.1/1-1241     EDSFQEDLAD FPGSFIYPIG PDILTSCGTF ALTRTLSRIS ERSTTSEQDK 


                          551                                                600
XP_012169724.1/2165-3404  SDLEDSFKPS SRSPSLDDES LISSDRQLSL SSDPPSGTPL PSISDDRRTS 
XP_012239209.1/1-1241     SDLEDSFKPS SRSPSLDDES LISSDHQLSL SSDPPSGTPL PSISDDRRTS 


                          601                                                650
XP_012169724.1/2165-3404  SELPDIPIDM VSEQEEEAKS PKSAGKPKLQ EQSSEDWPSP PSSPVFDPPV 
XP_012239209.1/1-1241     SELPDIPIDV VSEQEEEAKS PKSGGKPKLQ EQSSEDWPSP PSSPVFDPPV 


                          651                                                700
XP_012169724.1/2165-3404  VSHVETFYME IKPEEAVKVT VTDSTETPGQ VEHDSDSSDE NRTLHDDLHS 
XP_012239209.1/1-1241     VSHVETFYME IKPEEAVKVT VTDSTETPGQ VEHDSDSSDE NRTLHDDLHS 


                          701                                                750
XP_012169724.1/2165-3404  TFFEDGHSST SATTVDGTVK IAVKPKSNSH VTGSSHSEDT SMGLSMSEWS 
XP_012239209.1/1-1241     TFFEDGHSST SATTVDGTVK IAVKPKSNSH VTGSSHSEDT SMGLSMSEWS 


                          751                                                800
XP_012169724.1/2165-3404  SSNNTVRQFC QYSGTKSDDN SLAELGASIS DWSGSTTVIP QQHYSSLTPV 
XP_012239209.1/1-1241     SSNNTVRQFC QYSGTKSDDN SLAELGASIS DWSGSTTVIP QQHYSSLTPV 


                          801                                                850
XP_012169724.1/2165-3404  EKSQSDTTTS DKSVTSMRPN SKCRTADGPP LIGPSSPPLP PPPTTPPLTP 
XP_012239209.1/1-1241     EKSQSDTTTS DKSVTSMRPN SKCRTADGPP LIGPSSPPLP PPPTTPPLTP 


                          851                                                900
XP_012169724.1/2165-3404  PHSVSVSVSV SVSGNMDRRS PFDEHLAMGL PLDGERSSSI GRTIRNEQSN 
XP_012239209.1/1-1241     SHSVSVSVSV SVSGNMDRRS PFDEHLAMGL PLDGERSSSI GRTIRNEQSN 


                          901                                                950
XP_012169724.1/2165-3404  EGKRFIDDQF DEHRLLSRHC DDERQGSIRS TYISPPRITL QNEFDETIDD 
XP_012239209.1/1-1241     EAKRFIDNQF DDHRLVSRHG DDERQGSVRS TYISPPRITL QNEFDETIDD 


                          951                                               1000
XP_012169724.1/2165-3404  EFRLMSDDGD APLPILEEEE ELDDQEVASG RQQIGDDRLY DNVPAMKYSG 
XP_012239209.1/1-1241     EFRLMSDDGD APLPILEEEE ELDDHEVASG RQQMGDDRLY DNVPAMKYSG 


                          1001                                              1050
XP_012169724.1/2165-3404  GDQIRMEVGR GDNVEDMHEK YADLALGSRP ADDDWSFEEE REETVIQKEK 
XP_012239209.1/1-1241     GDQIRMEVGR GDNAEDMHEK YADLALGSRP ADDDWSFEEE REETVIQKEK 


                          1051                                              1100
XP_012169724.1/2165-3404  VRSRSTPKFE RGFSEPMETG RYHETRSTER PVLVPIRAKS TPYYSTTSLS 
XP_012239209.1/1-1241     VRSRSTPKFE RGFSEPMETG RYHETRSTER PVLVPIRAKS TPYYSTTSLS 


                          1101                                              1150
XP_012169724.1/2165-3404  GESTTSSPPM QIRTQIRTKT MPYSSSKSPQ SEGDTSSSMD SPVHTPVHGQ 
XP_012239209.1/1-1241     GESTTSSPPM QIRTQIRTKT MPYSSSKSPQ SEGDTSSSMD SPVHTPVHGQ 


                          1151                                              1200
XP_012169724.1/2165-3404  IAVRRRRREN LKRRHRVVVD FEVKDGQIIS STDSSFDVAT IPPPLLAERS 
XP_012239209.1/1-1241     IAVRRRRREN LKRRHRVVVD FEVKDGQIIS STDSSFDVAT IPPPLLAERS 


                          1201                                              1250
XP_012169724.1/2165-3404  RSDVDDDE-D DDDDNDDDND GDDDDEYSEA KEMQENRRQQ R 
XP_012239209.1/1-1241     RSDVDDDEDD DDDDNDDDND GDDDDEYSEA KEMQENRRQQ R 


NoName   MSF: 2  Type: P  Mon May  1 11:51:09 2017  Check: 00 ..

 Name: XP_012169664.1/1-1098  Len:    1121  Check:  8960  Weight:  1.00
 Name: XP_012239178.1/1-1113  Len:    1121  Check:  729  Weight:  1.00

//


                       1                                                   50
XP_012169664.1/1-1098  MRCLIVLLAL VALGACGNVK QQHAADQNLL SKQQDIIQLL QKISQPIPNQ 
XP_012239178.1/1-1113  MRCLIVLLAL VALGACGNVK QQHAADQNLL SKQQDIIQLL QKISQPIPNQ 


                       51                                                 100
XP_012169664.1/1-1098  ELQNLGETYE IESNAHQYNN PIIVMYYAGA VKAGLVQPQG TVFTNSISQL 
XP_012239178.1/1-1113  ELQNLGETYE IESNAHQYNN PIIVMYYAGA VKAGLVQPQG TVFTNSISQL 


                       101                                                150
XP_012169664.1/1-1098  RKEVSLLYRI LLGAKDYQTF LKTAAWARVH VNEGQFVKAL GGAVLTRPDT 
XP_012239178.1/1-1113  RKEVSLLYRI LLGAKDYQTF LKTAAWARVH VNEGQFVKAL VGAVLTRSDT 


                       151                                                200
XP_012169664.1/1-1098  QGVILPPVYE ILPQYHLDAR IIQEAQNIAI QKVQEGGIRN ILIPVNYSAL 
XP_012239178.1/1-1113  QGVILPPVYE ILPQYHLDAR IIQEAQNIAI QKVQEGGIQN ILIPVNYSAL 


                       201                                                250
XP_012169664.1/1-1098  LSQDEHQLSY FTQDVGLAAY YSYINLAGYI LGEQDQQQQQ QQQPLTQQQY 
XP_012239178.1/1-1113  LSQDEHQLSY FTQDVGLAAY YSYINLAGYI LGEQDQQQQQ QQQQQPLTQQ 


                       251                                                300
XP_012169664.1/1-1098  QQQ--IVGKY LQQGGQQDQQ STIAHGAQYL YLHQQLLAHY ELNRLSNGLG 
XP_012239178.1/1-1113  QYQQQIVGKY LQQGGQQDQQ STIAHGAQYL YLHQQLLAHY ELNRLSNGLG 


                       301                                                350
XP_012169664.1/1-1098  PISEINYENV QALYQPHLRA LNGLEFAGRP ENLQLQPQKN KLIQSVTTLE 
XP_012239178.1/1-1113  PISEINYENV QAPYQPHLRV LNGLEFAGRP ENLQLQPQKN KLIQSVISLE 


                       351                                                400
XP_012169664.1/1-1098  QRLMDAIDSG NVITPQGAFL SLYQPQGMNI LGDLIEGTGR SVNPRYYGSL 
XP_012239178.1/1-1113  QRLMDAIDSG NVITPQGAFL SLYQPQGMNI LGDLIEGTGR SVNPRYYGSL 


                       401                                                450
XP_012169664.1/1-1098  QAAARKLLGN TPEAQNIWDY TPSALELGQT AVHDPAFYQL FKKVMNLYQQ 
XP_012239178.1/1-1113  QAAARKLLGN APEAQNIWDY TPSALELGQT AVHDPAFYQL FKKVMNLYQQ 


                       451                                                500
XP_012169664.1/1-1098  YQQSLPAYQY NDLVLPGVTI QNVDVSQLVT LFSDYYIDLN GVTGQSNQQQ 
XP_012239178.1/1-1113  YQQSLPAYQY NDLVLPGVTI QNVDVSQLVT LFSDYYIDLN GVTGQSNQQQ 


                       501                                                550
XP_012169664.1/1-1098  QQQQQQDQQQ EQQQ-NVKAY LKRLDHQPYQ YKVMVHSEQN VPSAVVRVFL 
XP_012239178.1/1-1113  QQQQQQQDQQ QEQQQNVKAY LKRLDHQPYQ YKVMVHSEQN VPSAVVRVFL 


                       551                                                600
XP_012169664.1/1-1098  GPKYDYQGKP ISISQSRHLF VQLDQFIQNL HSGQNIIIRN SQQAPGQSPD 
XP_012239178.1/1-1113  GPKYDYQGKP ISISQSRHLF VQLDQFIQNL HSGQNIIIRN SQQAPGQSPD 


                       601                                                650
XP_012169664.1/1-1098  WPSTSEIQQG VNAAIRSQEP FFITEPHQIF SFPARLSLPK GQPQGFPLQF 
XP_012239178.1/1-1113  WPSTSEIQQG VNAAIRSQEP FFITEPHQIF SFPARLSLPK GQQQGFPLQF 


                       651                                                700
XP_012169664.1/1-1098  LVVISSPNPL NMPYGPVIPE QNLSYQAQQY QIVNVNQYQQ LKQQGQLWQM 
XP_012239178.1/1-1113  LVVISSSNPL NMPYGPVIPE QNLSYQAQQY QIVNANQYQQ LKQQGQLWQM 


                       701                                                750
XP_012169664.1/1-1098  GGGVQQNVEV LPENLANAQQ QIDAVRNHYA NVYTRYHGQY PNAQIQNPVG 
XP_012239178.1/1-1113  GGGVQQNVEV LPENLANAQQ QIDAVRNHYA NVYTRYHGQY PNAQIQNPVG 


                       751                                                800
XP_012169664.1/1-1098  QGQDMTYSIQ GVGVVNAAGV GDSQSLGLHG QHIAAQGQQQ IKQQAQQIQQ 
XP_012239178.1/1-1113  QGQDMTYSIQ GVGVVNAAGV GGSQSLGLHG QHIAVQ-SQQ QIEQQAQQIQ 


                       801                                                850
XP_012169664.1/1-1098  QIQAAAAAAA QQGQQGQHRG QGAQMIWSAQ QQQQQQQQQQ KLHHGQHISS 
XP_012239178.1/1-1113  QQIQAATAAA QQGQQGQHQG QGAQMIWNV- ---QQQQQQQ QLHHGQHINS 


                       851                                                900
XP_012169664.1/1-1098  WSPSHIAQSV VQSAQQGL-- LSGLAGTQGL QGAQGAQGVQ GAKDVAGVQG 
XP_012239178.1/1-1113  WSPSHIAQSV VQSAQQGLQA LSGLAGAQGL QGAQGAQGVQ G---VQGVKS 


                       901                                                950
XP_012169664.1/1-1098  VAGIQGVAGV QGVASVQGVT GVQGVQGVQS VAGVQGVAGV QGVQGVQGT- 
XP_012239178.1/1-1113  VSGVKAVSGV KNVAGVQGVA GVQGVAGVQG VAGVQGVAGV QGVQGVQSAA 


                       951                                               1000
XP_012169664.1/1-1098  ---------- -------QQG GIQGGVQGLS AVLQGGVSSQ NWGIGHGLQG 
XP_012239178.1/1-1113  GVQGVAGVQG VQGVQGTQQG GIQGGVQGLS AVLQGGVSSQ SWGIGQGLQG 


                       1001                                              1050
XP_012169664.1/1-1098  VNVPYGMQGV QGIGGVQSWP NSQVQGGISG SGIVASGQQH AGGFQGIYAQ 
XP_012239178.1/1-1113  VNVPYGMQGA QGMGGVQSWP NSQVQGGISG SGIVASGQQH AGGFQGIYAQ 


                       1051                                              1100
XP_012169664.1/1-1098  TQTVQDPSVS EYYQNKPISE IIGGAISLDG KPLGFPLERP LAPGALSVSN 
XP_012239178.1/1-1113  AQTVQDPSVS EYYQNKPISE IIGGAISLDG KPLGFPLERP LAPGALSVSN 


                       1101                                              1150
XP_012169664.1/1-1098  IFVQDVLVFH QGQPTNDITQ P 
XP_012239178.1/1-1113  IFVQDVLVFH QGQPTNDITQ P 


NoName   MSF: 2  Type: P  Mon May  1 11:51:14 2017  Check: 00 ..

 Name: XP_012169654.1/1-845  Len:    845  Check:  2458  Weight:  1.00
 Name: XP_012239133.1/1-827  Len:    845  Check:  488  Weight:  1.00

//


                      1                                                   50
XP_012169654.1/1-845  MPATEEQPIS QAGWDFITDL GTLPEDENII IDFLLQRLQR GQIYTWVGSL 
XP_012239133.1/1-827  MPATEEQPIS QAGWDFITDL GTLPEDENII IDFLLQRLQR GQIYTWVGSL 


                      51                                                 100
XP_012169654.1/1-845  LLTLNPNNEV STSHLYDSSE FNKHIDISHT TYEANPHIFA VAAKAHYNLI 
XP_012239133.1/1-827  LLTLNPNNEV STSHLYNSSE FNKHIDISHT TYEANPHIFA VAAKAHYNLI 


                      101                                                150
XP_012169654.1/1-845  KEHGRNAQVI VISGETGTGK TFNACKCLEF LSNINKWSVQ LSQGDCAHNI 
XP_012239133.1/1-827  KEHGQNAQVI VISGETGTGK TFNACKCLEF LSNINKWSVQ LSQGDCAHNI 


                      151                                                200
XP_012169654.1/1-845  MLRITDACRL ISTFTTACTE KNEISSRHGQ LVKLHYKSGI ISGATINSFL 
XP_012239133.1/1-827  MLRITDACRL ISTFTTACTE KNEISSRHGQ LVKLHYKSGI ISGATINSFL 


                      201                                                250
XP_012169654.1/1-845  LERNRVTRGS SNFQIFYQMI FGMSPTELEI LNLSKDKYYD ILNVIDCNKK 
XP_012239133.1/1-827  LERNRVTRGS SNFQIFYQMI FGMSPTELEI FNLSKDKYYD ILNVIDCNKK 


                      251                                                300
XP_012169654.1/1-845  KYFQESFQDT LNALDILDFK SDQKKNIFQV LALLIHMGNI EFREDGEICA 
XP_012239133.1/1-827  KYFQESFQDT LNALDILDFK SDQKKNIFQV LALLIHMGNI KFREDGEICA 


                      301                                                350
XP_012169654.1/1-845  IDFSNNKSKE ALKSTCVLSS LTEDTIMELL TTILINPQSS WRKHTSYHRH 
XP_012239133.1/1-827  IDFSNNKSKE ALKSTCILSS LTEDTIMELL TTILINPQST WRKHTSYHRH 


                      351                                                400
XP_012169654.1/1-845  LVTVDACRNR LHSIIRYMYD LLFHWILNHA NKTLSLKQQY SQWLGILDIF 
XP_012239133.1/1-827  LVSVDACRNR LHSIIRYMYD LLFHWILNHA NKTLSLKQQY SQWLGILDIF 


                      401                                                450
XP_012169654.1/1-845  GFESFTKNGI EQLCVNYANE KMQQYYIETC VENNRNDLQE EGFIKICNPS 
XP_012239133.1/1-827  GFESFTKNGI EQLCVNYANE KMQQYFIETC VENNRNELQE EGFIKICNPS 


                      451                                                500
XP_012169654.1/1-845  HTINLYKERL NVIEENLFLT LNDACQSPVV IDILTIIQSV CKNLHNAQKK 
XP_012239133.1/1-827  HTINLYKERL NVIEENLFLT LNDACQSPVV IDILTIIQSV CKNLHNAQKK 


                      501                                                550
XP_012169654.1/1-845  FLSEKEGNFI IEHYSGPVTY SIEDLLSKNT DKVPNEISLI FSTSKNKFLR 
XP_012239133.1/1-827  FLSEKEGNFI IEHYSGPVTY SIEDLLSKNT DKVPNEISLI FSTSKNKFLR 


                      551                                                600
XP_012169654.1/1-845  SLINFGEEQY LHIVKGSITK KTMLAKLKYN MDTLIKELRK CDLHYVRCVK 
XP_012239133.1/1-827  SLINFGEEQY LHIVKGSITK KTMLAKLKYN MDTLIKELRK CDLHYVRCVK 


                      601                                                650
XP_012169654.1/1-845  PNRSINNEWD RKNFKKQLAC IGIFDALPLA KCKYPIRLRH QDFYVRYSRK 
XP_012239133.1/1-827  PNRSINNEWD RKNFQKQLAC IGIFDALPLA KCKYPIRLRH QDFYVRYSRK 


                      651                                                700
XP_012169654.1/1-845  PMEMIDLNKC KLILESIVPK KDLQTQVHFG KQLIFLTEPI FLKLESYRRN 
XP_012239133.1/1-827  PMEMIDLDKC KLILESIVSK KDLQTQVHFG KQLIFLTEPI FLKLESYRRN 


                      701                                                750
XP_012169654.1/1-845  YRIKYANKIK TFWIKRRRKI IPAISKYLGT NFSIQNIYNI NKDNTAVKIM 
XP_012239133.1/1-827  YRIKYANKIK TFWIKHRRKI IPAISKYLGT NFSIQNIYNI NKDNTTVKIM 


                      751                                                800
XP_012169654.1/1-845  LESELKTSNS LEEAPFAQNN KETSHLNLVM ENKEGKNKNI NKSLNETYSE 
XP_012239133.1/1-827  LESELKTSNS LEEAPVAQNN KETSHLNLVM ENKENKNKNI NKSLNET--- 


                      801                                                850
XP_012169654.1/1-845  NKSENRNINK SLNETYSESK NQNKNNWPEM LNIFGEVCVL KKLAK 
XP_012239133.1/1-827  ---------- -----YSEYK NENKNNWPKM LNIFGKVYVL KNWPK 


NoName   MSF: 2  Type: P  Mon May  1 11:51:19 2017  Check: 00 ..

 Name: XP_012169858.1/1-942  Len:    955  Check:  7943  Weight:  1.00
 Name: XP_012243254.1/1-953  Len:    955  Check:  7311  Weight:  1.00

//


                      1                                                   50
XP_012169858.1/1-942  MPKIFLIKNR LHQQQLRLLE AHHAGKNSST NGAEPLSLIV NKHQYREKTD 
XP_012243254.1/1-953  MPKIFLIKNR LHQQQLRLLE AHHAGKNSST NGAEPLSLIV NKHQYREKTD 


                      51                                                 100
XP_012169858.1/1-942  DDRATTPESL RSTSPASSPP PQWQSSTPTD TPPRRFISSI LGGDVPYGSR 
XP_012243254.1/1-953  DDRATTPESL RSSSPASSPP PQWQSSTPTD TPPRRFISSI LGGDVPYGSR 


                      101                                                150
XP_012169858.1/1-942  GHVLTRAERK EYNSPPIVPS SSDATQFLSK SEKLVLPRPD TPPKTPRVEP 
XP_012243254.1/1-953  GHVLTRAERK EYSSPPIVPS SSDATQFLSK SEKLVLPRPD TPPKTPRVEP 


                      151                                                200
XP_012169858.1/1-942  PTRVSVIQRV PSQGQSTSRR EDKIEVPQVH EPEQEQPIDY AVPKRKEEDE 
XP_012243254.1/1-953  PTRVSVIQRV PSQGQSTSRR EDKVEVPQVH EPEQEQPIDY AVPKRKEEDE 


                      201                                                250
XP_012169858.1/1-942  ERGREGAKVS RAIGNSIARP LLAMRLSGPQ VVHAAAGHGR SSTSGSSGSS 
XP_012243254.1/1-953  ERGREGAKVS RAIGNSIARP LLAMRLSGPQ VVHAAAGHGR SSTSGGSGSS 


                      251                                                300
XP_012169858.1/1-942  GSSNGSSNSG SSSSSNSGGS GSYCGGGAVT GGSGGGGAVG GGAGGGMNPG 
XP_012243254.1/1-953  GSSNGSSNSG SSSSSNSGGS GSYCGGGAVT GGSGGGGAVG GGAGGGMNPG 


                      301                                                350
XP_012169858.1/1-942  GNGRGNYGPS SPPTGSLPPF YESLKGGNNL ANFANQYNST QGNGYLTPSP 
XP_012243254.1/1-953  GNGRGNYGPS SPPTGSLPPF YESLKGGNNL ANFANQYNST QGNGYLTPSP 


                      351                                                400
XP_012169858.1/1-942  AVGMDCDAGQ QDMNSQHSQY NAQDGKQYSL LQNVCASYGL TLKEEEDLSA 
XP_012243254.1/1-953  AVGMDCDAGQ QDINSQHSQY NAQEGKQYSL LQNVCASYGL TLKEEEDLSA 


                      401                                                450
XP_012169858.1/1-942  YKIQANDLLS GQYGAYDMTD TGMMVDMVTG AVVDPLQFTA TLTFNSPSDH 
XP_012243254.1/1-953  YKIQTNDLLS GHYGAYDMTD TGMMVDMVTG AVVDPLQFTA TLTFNSPSDH 


                      451                                                500
XP_012169858.1/1-942  TALLESLSDA ADLFLPRLPA EDGSNDLLEE SLHSPASAGS GIGQDGGQMT 
XP_012243254.1/1-953  TALLESLSDA ADLFLPRLPA EDGSNDLLEE SLHSPASAGS GIGQDGGQMT 


                      501                                                550
XP_012169858.1/1-942  TPVEPSVDPF PEHSMALTRG FDTS------ -----SSKLG LTYATAESSY 
XP_012243254.1/1-953  TPVEPSVDPF PEHSMALTRG FDTSRSSYTA VPQHFSSKLG LTYATAESSY 


                      551                                                600
XP_012169858.1/1-942  QPISKERPEL ALHINQNHQH QSEPQLQQLQ IQVQLQQHQ- -QHQHQHQQH 
XP_012243254.1/1-953  QPIAKERPEL ALHINQNPQH HSEPQLQQLQ IQVQLQQHQQ HQHQHQHQQH 


                      601                                                650
XP_012169858.1/1-942  QQHQQQQPPP QQQQATTTSS HQQQHQGLLS PGLSFTGSGL ELDSGSSVGG 
XP_012243254.1/1-953  QQHQQQQPPP QQQQ--QPPP QQQQHQGLLS PGLSFTGSGL ELDSASSVGG 


                      651                                                700
XP_012169858.1/1-942  SLPSPGAASC SLDAASTSTS PSCALMEHAP SPAATVSSAS VNTVQPTGPV 
XP_012243254.1/1-953  SLPSPGAASC SLDAASTSTS PSCALMEHAP SPAAAVSSAS VNTVQPTGPV 


                      701                                                750
XP_012169858.1/1-942  GEPPLTQRVG VLQQRLGLPG DCQLEFVNGG HGIKNPLAIE GQRQAAATRE 
XP_012243254.1/1-953  GEPPLTQRVG VLQQRLGLPG DCQLEFVNGG HGIKNPLAIE GQRQAAATRE 


                      751                                                800
XP_012169858.1/1-942  EERAARPPPG KDDDPNRFTC RVCTKNFSLQ RLLNRHMKCH SDVKRYLCTF 
XP_012243254.1/1-953  EERAARPPPG KDDDPNRFTC RVCTKNFSLQ RLLNRHMKCH SDVKRYLCTF 


                      801                                                850
XP_012169858.1/1-942  CGKGFNDTFD LKRHTRTHTG VRPYKCNLCE KSFTQRCSLE SHCLKVHGVQ 
XP_012243254.1/1-953  CGKGFNDTFD LKRHTRTHTG VRPYKCNLCE KSFTQRCSLE SHCLKVHGVQ 


                      851                                                900
XP_012169858.1/1-942  HQYAYKERRT KVYVCEECGH TTQEPEVHYL HLKDKHPYSP ALLKFYDKRH 
XP_012243254.1/1-953  HQYAYKERRT KVYVCEECGH TTQEPEVHYL HLKDKHPYSP ALLKFYDKRH 


                      901                                                950
XP_012169858.1/1-942  FKFTNSNFAN MLLQGGLLQR DSRNTDSCVK SASKSLEAPL QRATTLLHLS 
XP_012243254.1/1-953  FKFTNSNFAN MLLQGGLLQR DSRNTDSCVK SASKSLEAPL QRATTLLHLS 


                      951                                               1000
XP_012169858.1/1-942  RTSSL 
XP_012243254.1/1-953  RASSL 


NoName   MSF: 2  Type: P  Mon May  1 11:51:24 2017  Check: 00 ..

 Name: XP_012169902.1/1-2180  Len:    2183  Check:  4500  Weight:  1.00
 Name: XP_012243244.1/1-2183  Len:    2183  Check:  6282  Weight:  1.00

//


                       1                                                   50
XP_012169902.1/1-2180  MVSTFLLCGG TDKDEGCWNN RIPLAPAKMN RREDPLLRQH RNRLLQLAEV 
XP_012243244.1/1-2183  MVSTFLLCGG TDKDEGCWNN RIPLAPAKMN RREDPLLRQH RNRLLQLAEV 


                       51                                                 100
XP_012169902.1/1-2180  TNIKPGRGSG KRRSQRQSHG FGPSNGGPST GGRVTLQDIV RSDPGYTPNI 
XP_012243244.1/1-2183  TNIKPGRGSG KRRGQRQSHG FGPSNGGPST GGRVTLQDIV RSDPGYTPNI 


                       101                                                150
XP_012169902.1/1-2180  EHLVFPERKS SNPNLAKTGD ESPPNKSKSN ATNSGRSRLA EVFSRHYSRG 
XP_012243244.1/1-2183  EHLVFPERKS SNPNLAKTGD ESPPNKSKSN ATNSGRSRLA EVFSRHYSRG 


                       151                                                200
XP_012169902.1/1-2180  SSQDSSVTSR KNHLNSTSLD SGGTVSHQAT GSSGATVVTR SVGRRWLLQS 
XP_012243244.1/1-2183  SSQDSSVTSR KNHLNSTSLD SGGTVSHQAT GSSGATVVTR SAGRRWLLQS 


                       201                                                250
XP_012169902.1/1-2180  SQSSRQHSVE DGVRGGNVGV IGPVSSSSSS QAPAPALPPR RVSSAANSTD 
XP_012243244.1/1-2183  SQSSRQHSVE DGVRGGNVGV IGPVSTSSSS QAPAPALPPR RVSSAANSTD 


                       251                                                300
XP_012169902.1/1-2180  ISNTATGSRG DRGQTVSILH LRSTSDPWEV GSQGSSYSVG SNKSQTGSKG 
XP_012243244.1/1-2183  ISNTATGSRG DRGQTVSILH LRSTSDPWEV GSQGSSYSVG SNKSQTGSKG 


                       301                                                350
XP_012169902.1/1-2180  KSSGSARGSY TRGTSIPSLK RHDTTASASS TSSLKQHRQD SHGQVTGSRR 
XP_012243244.1/1-2183  KSSGNARGSY TRGTSIPSLK RHDTTASASS TSSLKQHRQD SHGQVTGSRR 


                       351                                                400
XP_012169902.1/1-2180  RESSNSFLSG NSGTSGELFI TGDCSRELSP VRWCDREVDG VYLGRSGWVQ 
XP_012243244.1/1-2183  RESSNSYLSS NSGTSGELFI SGDCSRELSP VRWCDREVDG VYLGRSGWVQ 


                       401                                                450
XP_012169902.1/1-2180  VQQRSLDENR RINYESSLVT ATTGTLPLPR RATVKLADYH CNSEPGKCPE 
XP_012243244.1/1-2183  VQQRSLDENR RINYESSLVT ATTGTLPLPR RATVKLADYH CNSEPGKCPE 


                       451                                                500
XP_012169902.1/1-2180  EFLRLDTQRP DYLALHGQDF ESVASSTCTS PHSIPESYSP PSITPIISPP 
XP_012243244.1/1-2183  EFLRLDTQRP DYLALHGQDF ESVASSTCTS PHSIPESYSP PSITPIISPP 


                       501                                                550
XP_012169902.1/1-2180  PAFQDVIGRK TSSKHSSGRN NYGKPPFLPR SNAIVDSDII SPPPSPPHQV 
XP_012243244.1/1-2183  PAFQDVIGKK TSSKHSSGRN NYGKPPFLPR SNAIVDSDII SPPPSPPHQV 


                       551                                                600
XP_012169902.1/1-2180  NWSSLPPSSR KSSNTPSRSR RQNSNSQQQQ QQQ-YRMAQA KSLEDQSSSR 
XP_012243244.1/1-2183  NWSSLPPSSR KSSNTPSRSR RQNSNSQQQQ QQQQYRMAQA KSLEDQSSSR 


                       601                                                650
XP_012169902.1/1-2180  RSQFVQRYLE SSSSSSSSVG FRSLDSCVTR STMPRLAENT DSSVEGYDDG 
XP_012243244.1/1-2183  RSQFVQRYLE SSSSSSSSVG FRSLDSCVTR STMPRLAENT DSSVEGYDDG 


                       651                                                700
XP_012169902.1/1-2180  DDEDDNPSSS LNLSLVSSSI IALNSSTESI RANGEKISPN RQSRHHRSQQ 
XP_012243244.1/1-2183  DDEDDNPSSS LNLSLVSSSI IALNSSTESI RANGERISPN RQSRHHRSQQ 


                       701                                                750
XP_012169902.1/1-2180  GLRRSPGSSE SGKLSFNSPS SSSSSSSSAE RQGRSPTPNP FRRSNASRQH 
XP_012243244.1/1-2183  GLRRSPGSSE SGKLSFNSPS SSSSSSSSAE RQGRSPTPNP FRRSNASRQH 


                       751                                                800
XP_012169902.1/1-2180  QSARTTQASP DSHQSRVRRS RSLQLPEKRS PSTAAPSREH SRESNESHRV 
XP_012243244.1/1-2183  QSARTTQASP DSHQSRVRRS RSLQLPEKRS PSTAAPSREH SRESNESHRV 


                       801                                                850
XP_012169902.1/1-2180  VVKISTDRGN ERKRHGLQNR KAQSTENALN EELLRETEAV TEFLYGTRSR 
XP_012243244.1/1-2183  VVKISTDRGN ERKRHALQNR KAQSTENALN EELLRETEAV TEFLYGTRSR 


                       851                                                900
XP_012169902.1/1-2180  AVARSLLSCR FERREDSQEQ RQRNSPNTYD VYFISSKQQQ SSKSSGMCMQ 
XP_012243244.1/1-2183  AVARSLLSCR FERREDSQEQ RQRNNPNTYD VYFISSKQQQ SSKSSGMCMQ 


                       901                                                950
XP_012169902.1/1-2180  QQSQQPQQPQ QSQQQQQQQQ QQQ--SRRPK TLQRGATTPN ANPSSSNHDF 
XP_012243244.1/1-2183  QQSQQPQQSQ QQQQQQQQQQ QQQQQSRRPK TLQRGATTPN ANPSSSNHDF 


                       951                                               1000
XP_012169902.1/1-2180  CISPDTKLRC NSSTCDFWPH CSQRDTLYSP NQAPVFMKLS QSYPAHQRLP 
XP_012243244.1/1-2183  CISPDTKLRC NSSTCDFWPH CSQRDTLYSP NQAPVFMKLS QSYPAHQRLP 


                       1001                                              1050
XP_012169902.1/1-2180  TDTGNHANRG SASSSPASLE RMDDREFRDR ETSRKNRANR EQNNSNASKY 
XP_012243244.1/1-2183  TDTGNHANRG SASSSPASLE RMDDREFRDR ETSRKNRANR EQNNSNTSKY 


                       1051                                              1100
XP_012169902.1/1-2180  QERQPKSVLK QSNRWSPLEG SNGNGSSVEK REYHRYYQKP EFTGSFEGCE 
XP_012243244.1/1-2183  QERQPKSVLK QSNRWSPLEG SNGNGSSVGK REYHRYYQKP EFTGSFEGCE 


                       1101                                              1150
XP_012169902.1/1-2180  SKDRKVSPVQ GKSIMNRSPS GQVASSSTTS SSSSSDIWVT TSDRTVTKSP 
XP_012243244.1/1-2183  SKDRKVSPVQ GKSIMNRSPS GQVASSSTTS SSSSSDIWVT TSDRTVTKSP 


                       1151                                              1200
XP_012169902.1/1-2180  RNAKSSGAST PMEDAVIGSL KTLIEPPKDG MLSRPGSAPT RGEDSLSGDV 
XP_012243244.1/1-2183  RNAKSSGAST PMEDAVIGSL KTLIEPPKDG MLSRPGSAPT RGEDSLSGDV 


                       1201                                              1250
XP_012169902.1/1-2180  SLDPHQRSLS LPKSFLAHNG NNKGGSWQRG QNSQRSSPSP SRLHHAQEAA 
XP_012243244.1/1-2183  SLDPHQRSLS LPKSFLAHNG NNKGGSWQRG QNSQRSSPSP SRLHHAQEAA 


                       1251                                              1300
XP_012169902.1/1-2180  TPHTAPVSPL HDQRSNAYTG KERRRIPGLS KAQRRIKASS TPALLDRDVE 
XP_012243244.1/1-2183  TPHTAPVSPL HDQRSNAYTG KERRRIPGLS KAQRRIKASS TPALLDRDVE 


                       1301                                              1350
XP_012169902.1/1-2180  SRQWSGDEED EGTTGHVTTE HPLAEATIPL VSHSRLQEQP SNLSANLVTA 
XP_012243244.1/1-2183  SRQWSGDEED EGTTGHVTTE HPLAEATIPL VSHSRLQEQP SNLSANLVTA 


                       1351                                              1400
XP_012169902.1/1-2180  SGTQNPPRSS TQSQQESVLQ KFRKSFSLRF HKKGSKESNE SECPAEDNDG 
XP_012243244.1/1-2183  SGTQNPPRSS TQSQQESVLQ KFRKSFSLRF HKKGSKESNE SECPAEDNDG 


                       1401                                              1450
XP_012169902.1/1-2180  SGPLDEEEER EPPIVTEQTP QHKEDTNNDQ KFRFGPLVWR SSKERKKGSK 
XP_012243244.1/1-2183  SGPLDEEEER EPPIVTEQTP QHKEDTNNDQ KFRFGPLVWR SSKERKKGSK 


                       1451                                              1500
XP_012169902.1/1-2180  AARNAKCNSG DSGIQIEMVS GGALTGGGGG GMMGGGDSSE SHDTDVQDET 
XP_012243244.1/1-2183  AARNAKCNSG DSGIQIEMVS GGALTGGGGG GMMGGGDSSE SHDTDVQDET 


                       1501                                              1550
XP_012169902.1/1-2180  DSPPALRRRV ADKSRPQSEL INQILIDKFK ADLQSRTSRH QHVRRTNSDL 
XP_012243244.1/1-2183  DSPPALRRRV ADKSRPQSEL INQILIDKFK ADLQNRTSRH QHVRRTNSDL 


                       1551                                              1600
XP_012169902.1/1-2180  GGQRLLQWDT RSGYSHAHNY RRMLSTPSPI KTRPPRLSPR HSSHDIVTLR 
XP_012243244.1/1-2183  GGQRLLQWDT RSGYSHAHNY RRMLSTPSPI KTRPPRLSPR HSSHDIVTLR 


                       1601                                              1650
XP_012169902.1/1-2180  SNAKGRSSRT NLRRSLSQPL GINQLSPLMR TKTAGARLPG GNVLSEDEQD 
XP_012243244.1/1-2183  SNAKGRSSRT NLRRSLSQPL GINQLSPLMR TKTAGARLPG GNVLSEDEQD 


                       1651                                              1700
XP_012169902.1/1-2180  GRGGTSDDEM MSDSESSIAS LTDRKKSFEQ TMDEEVVILA EAVWDHVAME 
XP_012243244.1/1-2183  GRGGTSDDEM MSDSESSIAS LTDRKKSFEQ TMDEEVVILA EAVWDHVAME 


                       1701                                              1750
XP_012169902.1/1-2180  PEELAFRAGD VIEVLDNLDK DWWWGSCRGE HGWFPAAFVR LRVSQEDTVE 
XP_012243244.1/1-2183  PEELAFRAGD VIEVLDNLDK DWWWGSCRGE HGWFPAAFVR LRVSQEDTVE 


                       1751                                              1800
XP_012169902.1/1-2180  DCLAAMASGG ASNSQLRRRT SVSLLSNEQV RTSVVRELVQ TERDFVKILR 
XP_012243244.1/1-2183  DCLAAMASGG ASNSQLRRRT SISLLSNEQV RTSVVRELVQ TERDFVKILR 


                       1801                                              1850
XP_012169902.1/1-2180  DVAEGYIAEC RRRTDMFTDE QIETIFINLE ELLDFQSEFL KDLETRIDWS 
XP_012243244.1/1-2183  DVAEGYIAEC RRRTDMFTDE QIETIFINLE ELLDFQSEFL KDLETRIDWS 


                       1851                                              1900
XP_012169902.1/1-2180  APYKSCVGEC FLNHRAGFRM YSEYCNSHPM ATATLQELYQ HNRYSKFFEA 
XP_012243244.1/1-2183  APYKSCVGEC FLNHRAGFRM YSEYCNSHPM ATATLQELYQ HNRYSKFFEA 


                       1901                                              1950
XP_012169902.1/1-2180  CRLMRGLIEI PLDGYLLTPV QRICKYPLQL AELLKYTKTD HPDYHKIQEA 
XP_012243244.1/1-2183  CRLMRGLIEI PLDGYLLTPV QRICKYPLQL AELLKYTKTD HPDYHKIQEA 


                       1951                                              2000
XP_012169902.1/1-2180  LEAMRDVAVL INERKRRMES LEKLAAWQLR VEGWEGEDLI EVSSQLIYQG 
XP_012243244.1/1-2183  LEAMRDVAVL INERKRRMES LEKLAAWQLR VEGWEGEDLI EVSSQLIYQG 


                       2001                                              2050
XP_012169902.1/1-2180  EAVRVTTGMW TNNITLFLFD HQLVYCKKDI LKRNTYVYKG RIYLDTSEVI 
XP_012243244.1/1-2183  EAVRVTTGMW TNNITLFLFD HQLVYCKKDI LKRNTYVYKG RIYLDTSEVI 


                       2051                                              2100
XP_012169902.1/1-2180  DVPDGKDHQL GVTVRHCLKV YSCVRDKWLL FCCRTAEEKR RWLAAMTEER 
XP_012243244.1/1-2183  DVPDGKDHQL GVTVRHCLKV YSCVRDKWLL FCCRTAEEKR RWLAAMAEER 


                       2101                                              2150
XP_012169902.1/1-2180  RLVAQDRNDG LEFPAAARQL ARIAATRQQN RPPIKPRNKT YKRESAYEMP 
XP_012243244.1/1-2183  RLVAQDRNDG LEFPAAARQL ARIAATRQQN RPPIKPRNKT YKRESAYEMP 


                       2151                                              2200
XP_012169902.1/1-2180  TMVGQATTNS LGRKVGTWFT FGSSKKNTRL QPS 
XP_012243244.1/1-2183  TMVGQATTNS LGRKVGTWFT FGSSKKNTRL QPS 


NoName   MSF: 2  Type: P  Mon May  1 11:51:25 2017  Check: 00 ..

 Name: XP_012171064.1/1-522  Len:    522  Check:  1837  Weight:  1.00
 Name: XP_012247778.1/1-521  Len:    522  Check:  1661  Weight:  1.00

//


                      1                                                   50
XP_012171064.1/1-522  MEVEWFQGVH ILTLTAFSKK VSRVGVGGGG QVGQGVQAVE DSGASGQWWR 
XP_012247778.1/1-521  MEIEWFQGVH ILMLIAFSKK VSRVGVGGGG QVGQGVQAVE DSGASGQWWR 


                      51                                                 100
XP_012171064.1/1-522  QQHPSYHHHH HHHHQHHHHY HHQAGYYTSQ SHTHNNPVTT MKQSYMQLTW 
XP_012247778.1/1-521  QQHPSYHHHH HH-HQHHHHY HHQAGYYTSQ SHTHNNPVTT MKQSYMQLTW 


                      101                                                150
XP_012171064.1/1-522  VFHDDEAQIN KKLPKELLLR ILSYLDVVSL CRCAQVSKAW NVLALDGSNW 
XP_012247778.1/1-521  VFHDDEAQIN KKLPKELLLR ILSYLDVVSL CRCAQVSKAW NVLALDGSNW 


                      151                                                200
XP_012171064.1/1-522  QRIDLFDFQR DVEGPVIENI SRRCGGFLKQ LSLRGCQSIG NNSMRTLAQS 
XP_012247778.1/1-521  QRIDLFDFQR DVEGPVIENI SRRCGGFLKQ LSLRGCQSIG NNSMRTLAQS 


                      201                                                250
XP_012171064.1/1-522  CTNIEELNLS QCKKISDTTC AALSSHCSKL QRLNLDSCPE ITDISLKDLS 
XP_012247778.1/1-521  CTNIEELNLS QCKKISDTTC AALSSHCSKL QRLNLDSCPE ITDISLKDLS 


                      251                                                300
XP_012171064.1/1-522  NGCPLLTHIN LSWCELLTDK GVEALARGCP ELRSFLCKGC RQLTDRAVKC 
XP_012247778.1/1-521  NGCPLLTHIN LSWCELLTDK GVEALARGCP ELRSFLCKGC RQLTDRAVKC 


                      301                                                350
XP_012171064.1/1-522  LARYCHNLEA INLHECRNIT DDAVRELSER CPRLHYVCLS NCPNLTDASL 
XP_012247778.1/1-521  LARYCHNLEA INLHECRNIT DDAVRELSER CPRLHYVCLS NCPNLTDASL 


                      351                                                400
XP_012171064.1/1-522  VTLAEHCPLL SVLECVACTH FTDTGFQALA KNCRLLEKMD LEECVLITDI 
XP_012247778.1/1-521  VTLAEHCPLL SVLECVACTH FTDTGFQALA KNCRLLEKMD LEECVLITDI 


                      401                                                450
XP_012171064.1/1-522  TLVHLAMGCP GLEKLSLSHC ELITDDGIRQ LAISPCAAEH LAVLELDNCP 
XP_012247778.1/1-521  TLVHLAMGCP GLEKLSLSHC ELITDDGIRQ LAISPCAAEH LAVLELDNCP 


                      451                                                500
XP_012171064.1/1-522  LITDASLDHL LQACHNLKRI ELYDCQLITR AGIRRLRAHL PNIKVHAYFA 
XP_012247778.1/1-521  LITDASLDHL LQACHNLKRI ELYDCQLITR AGIRRLRAHL PNIKVHAYFA 


                      501                                                550
XP_012171064.1/1-522  PVTPPPSAGA SRQRYCRCCV IL 
XP_012247778.1/1-521  PVTPPPSAGA SRQRYCRCCV IL 


NoName   MSF: 2  Type: P  Mon May  1 11:51:26 2017  Check: 00 ..

 Name: XP_012171067.1/1-624  Len:    633  Check:  2071  Weight:  1.00
 Name: XP_012248261.1/1-623  Len:    633  Check:  22  Weight:  1.00

//


                      1                                                   50
XP_012171067.1/1-624  MRDLLLLVIA --------IL AVTENAFAEI HEIPTKCPES SGKTVQLAHK 
XP_012248261.1/1-623  MADLIFSSIS DLLLLVIAVL AMTGNAFAEI HEISTKCPES SGKTIQLAHK 


                      51                                                 100
XP_012171067.1/1-624  HDCTKFYECS NGQKQLSNCP EFAPGQKLHF DPELQNCTLP WEANCASRAP 
XP_012248261.1/1-623  HDCTKFYQCS NGQKQLSNCP EFAPGQKLHF DPELQNCTFP WEANCASRAP 


                      101                                                150
XP_012171067.1/1-624  DCSKDEFIQP HPTNCSLYYK CENGEKVLKT CDEEQLFCSD SLECVHKDAA 
XP_012248261.1/1-623  DCSTDEFIQP HPTNCSLYYK CENGEKVLKT CDEEQLFCSE SLECVDKDAA 


                      151                                                200
XP_012171067.1/1-624  KCKVYDSCPT SKLLEAVLLP HDSDCHHQSQ YYECVDGLYA VRQCPSGHVF 
XP_012248261.1/1-623  KCKVHDSCPT GKLLEAVLLP HDCDCHRQSL YYECVDGQYA VRRCPSGHVF 


                      201                                                250
XP_012171067.1/1-624  DDERRQCMSN VHCPATGTKR ISHETDCGLY YECVDGVKVE KVCEDGLSFD 
XP_012248261.1/1-623  DNERRQCVSN VHCPATGIKR ISHDTDCGLY YECVDGVKVE KVCEDGLSFD 


                      251                                                300
XP_012171067.1/1-624  ETKSICTWPP RHECSSNFKQ NDLATYFLPY AVEERDVLDC PPEGYTFIPH 
XP_012248261.1/1-623  ETKGICTWPP RHECSSNFKQ TDPAIYFLPH AAEKKDDIDC PPEGYTYLAH 


                      301                                                350
XP_012171067.1/1-624  ECSCTKYYSC EDGNKYVSEC PEGMIYDYIR EVCDLPHAAI CKNEMYTNDT 
XP_012248261.1/1-623  ECSCTKYYSC EDGNKYLGKC PEGTIYDYIR EVCDLPHAAI CRNEIYTNDT 


                      351                                                400
XP_012171067.1/1-624  FLNENCYFSS DCPSDGHSRY PHETNCNLFY DCFNGRKCRM SCYQGYVFNP 
XP_012248261.1/1-623  FLNENCHFSS DCPSEGHNRY PHESDCNLFY DCYNGRKCRM SCYQGYVFNP 


                      401                                                450
XP_012171067.1/1-624  VISSCDLPKN VPNCHDYVSS TTSTTWRPPT TTSTTWRPPT TTSTTWRPPT 
XP_012248261.1/1-623  LIGACDLPRN VPNCHDYIPT PTTTTWHPPA TTSTTWRPPA ---------- 


                      451                                                500
XP_012171067.1/1-624  TTSTTWRPIN CPEGSQQHHE CNCDAYYLCR NGQYQWMRCP AGEKFDSIKK 
XP_012248261.1/1-623  TTSTTWRPTG CPEGEITHHD CNCYAYYVCR NGQYQWMRCP TGQKFDCIKR 


                      501                                                550
XP_012171067.1/1-624  LCMPAGIAQC YRSDSNDCEG TCSSSNSNLP HKDCNKYCTC DNGITTIRNC 
XP_012248261.1/1-623  QCMPEGSAQC CKSESNDCDG TCSSSNGLLP HKECNKYCTC DSGTTTVRNC 


                      551                                                600
XP_012171067.1/1-624  YPHTYYDRYR DICNWPEDI- NNLPKKCNPS DCSFGDNYVP HECYCDRYYK 
XP_012248261.1/1-623  PRHTYYDRHR QICNWPDAIL VDLPAQCDPT DCSFGENYVP HECYCDRYYK 


                      601                                                650
XP_012171067.1/1-624  CSGNAKFIFL CESGKLFDYT EEKCIDSTYA HCY 
XP_012248261.1/1-623  CLGNDKFLQN CKTGEYFDYT EEKCVDSRYA HCY 


NoName   MSF: 2  Type: P  Mon May  1 11:51:28 2017  Check: 00 ..

 Name: XP_003400280.2/312-1005  Len:    696  Check:  9572  Weight:  1.00
 Name: XP_012248478.1/1-683     Len:    696  Check:  1340  Weight:  1.00

//


                         1                                                   50
XP_003400280.2/312-1005  MMYDYIRKVC DLPHAAICKN QKYTDDSYLD SNCFNSTDCP SYSHDRFPHK 
XP_012248478.1/1-683     MMYDYIRKVC DLSRTAICWN QMYTDGNYLD PNCYNSTDCP ISSHARFPHK 


                         51                                                 100
XP_003400280.2/312-1005  ECRFYYECYE GHKCLRRCSE GHVFNPTLKT CDLPKNVPGC GGGGSDEPDD 
XP_012248478.1/1-683     ECRFYYECKG GAKCLRRCSE GHVFNPNLQL CDLPKNVPGC GGGGNNEPDD 


                         101                                                150
XP_003400280.2/312-1005  TTPNNTDYEC TLCNCRNCIV RLAYPQNCNL YYQCENGQKV IRQCPRNLVF 
XP_012248478.1/1-683     TTPNNTDNDC TWCNCINCII RSAYPEDCNL YYQCENGQKV IKRCPRNLVF 


                         151                                                200
XP_003400280.2/312-1005  DRINQICDYQ ENVHCIPSTT STTTTTTTTT TTTTTTTTVR --PYCIEGER 
XP_012248478.1/1-683     DHINQICDYQ ENVHCIPTTT SITTPTTTSI TTPTTTTTTT KPSFCIEGQR 


                         201                                                250
XP_003400280.2/312-1005  RYHECQCNEY YECHGGRYEW FRCRSGQKFD WKLLECLAED KAVCYPDRNN 
XP_012248478.1/1-683     KPHECQCSEY YECHHERYQW FRCSPGKWFD WILLECVEQN RANCYHQKNK 


                         251                                                300
XP_003400280.2/312-1005  NCEGTCSSGT SRLPHKECNR YCTCYQGTAT VETCPRHMYY DRHTQNCQWP 
XP_012248478.1/1-683     DCEGTCSSST SRLPHKDCDK YCTCYRGTTT VETCPRHMYY DRGTQNCQWP 


                         301                                                350
XP_003400280.2/312-1005  EDISYWPTQC NPFDCGFGYE KVPHECHCDQ YYTCSGNWKE IGWCSNGQYF 
XP_012248478.1/1-683     EDISYWGTQC NPSDCSFGEN YVPHECLCYG YYSCSGNSKT IEWCGNGQYF 


                         351                                                400
XP_003400280.2/312-1005  DYREERCVDN RYAHCYVSPS CVEIKKCGMC EATRHNTSSY ADDCQKYCRC 
XP_012248478.1/1-683     DYREERCVDS RDAHCYVSPS CEAIKKCGTC EATKHNTSSY ADDCQRYCRC 


                         401                                                450
XP_003400280.2/312-1005  SGRNVFIERC ASGLYYHNVT GECDWPENVD LKSHSCPLIT DCTRTSKFIP 
XP_012248478.1/1-683     SGRKVYIEQC ASGLYYDIQS GECAWPENVN LTLGHCPLVT DCTRTSKSIP 


                         451                                                500
XP_003400280.2/312-1005  HNCQCKLYYT CENGNKYLSE CPGASSFDYV LATCVDKEAH CYHEYSSDRV 
XP_012248478.1/1-683     HNCRCNLYYE CIEGVKYYAE CPGTSSFDYV LGTCVNKEPH CYHEFSTPDI 


                         501                                                550
XP_003400280.2/312-1005  VDRCIGHCPE QTSSSPIIRL QHQDCNKYCI CSMGAPYVVN CPGCSRYDSQ 
XP_012248478.1/1-683     INSCIGHCPE QTSSSPIVRL QHKDCNRYCV CSMGAPYIVN CPGCSQYDSQ 


                         551                                                600
XP_003400280.2/312-1005  RQTCVPSDVC NCDLRASKTL WSDIPFVNNF LIRNGDFVLL YRMKVLYLLF 
XP_012248478.1/1-683     LQTCVPSNLC NCDLRANKTL WSDIPFVSNF L--------- --MKVLYLLF 


                         601                                                650
XP_003400280.2/312-1005  IAVTIATADE KCPEVISHDC IPMQQCVGKG NKTYTHHIPY PDDCHKYYKC 
XP_012248478.1/1-683     IAVTVATADE NCPEVVSHDC IPMQQCIGKG NKNYTHHIPY LDDCHKYYKC 


                         651                                                700
XP_003400280.2/312-1005  LRGLACLLCC PRFGSGQNRL VFNPEEQVCD WPFKIPKPEA KCYDIF 
XP_012248478.1/1-683     LGHIACLLCC PRFGSGQNRL VFNPEEQVCD WPFKVPK--A KCYDIF 


NoName   MSF: 2  Type: P  Mon May  1 11:51:32 2017  Check: 00 ..

 Name: XP_012171119.1/1-964   Len:    970  Check:  1282  Weight:  1.00
 Name: XP_012248671.1/12-981  Len:    970  Check:  1203  Weight:  1.00

//


                       1                                                   50
XP_012171119.1/1-964   MFFSLFLFQM WDRERKTWIV VFLANVLLNT VTASPIYVPQ FIPGSTGRNI 
XP_012248671.1/12-981  MFFSLFLFQM WDRERKIWIV VFLANVLLNT VTASPIYVPQ FIPGSTGRNI 


                       51                                                 100
XP_012171119.1/1-964   RHLPCVSRRT GETGVCMFAF TCAKANGTHL GTCIDRFYFG SCCKIDEEPD 
XP_012248671.1/12-981  RHLPCVSRRT GETGVCMFAF TCAKANGTHL GTCIDRFYFG SCCKIDEEPD 


                       101                                                150
XP_012171119.1/1-964   IFPQDNSIDD GSPARPFVTT HGPIESNDIP EYFSRPKPIN EKKPTGTYST 
XP_012248671.1/12-981  IFPQDNSIDD GSPSRPFVTT HGPIESNDIP EYFSRPKPIN EKKPTGTYST 


                       151                                                200
XP_012171119.1/1-964   EETTSMYTTQ SIRTQPTTVK ETTKVATKKP VAMTTQRPTT LEISTRPLST 
XP_012248671.1/12-981  EETTSMYTTQ SIRTQPTTVK ETTKVATKKP VATTTQRPTT LEISTRPLST 


                       201                                                250
XP_012171119.1/1-964   AQTFAETTKF VTKKPIHSTT THKPTFSSSY KPTHSSSYKP THSSSYKPVH 
XP_012248671.1/12-981  AQTFAETTKF VTKKPIHSTT THKPTYSSSY KPTHSSSYKP THSSSYKPVH 


                       251                                                300
XP_012171119.1/1-964   STVHRPTNAT TPKPLQSTVD RTTESTTSKT IITTTQRISP ITRFPPRNAT 
XP_012248671.1/12-981  STVHGPTNAT TPKPLQSTVD RTTESTTSKT VITTTQRITP ITRFPPRNAT 


                       301                                                350
XP_012171119.1/1-964   TARPLTHATT RKPTTSTKKP VTSSSTRRPT ATTKKPIIPS KRPPPSTTIR 
XP_012248671.1/12-981  TARPLTHATT RKPTTSTKKP VISSSTRRPT ATTKKPITPS KRPPSSTTIR 


                       351                                                400
XP_012171119.1/1-964   PSVNTTLSTL SSTTTTKPLL TSIKRPTIAT TTENVAFSTV TKPVSSTTET 
XP_012248671.1/12-981  PSVNTTLSTL SSTTTTKPLL TSIKRPTIAT TTENVTFSTV TKPISSTTET 


                       401                                                450
XP_012171119.1/1-964   VIAQKFTTIA TTRPTQKVKP TTVRTTTPKP LTT------T PKPLTTTPKP 
XP_012248671.1/12-981  VIAQKFTTIA TTRPTQKVKP TTVRTTTPKP LTTPKPLTTT PKPLTTTPKP 


                       451                                                500
XP_012171119.1/1-964   LTTVPRPKPT KISTTTPSLI SKPDYATTTE KTGSLSSINV TTVAITKPKP 
XP_012248671.1/12-981  LTTVPKPKPT KISTTTPSLI SKPDYATTTE KTGSLSSINV TTVAITKPKP 


                       501                                                550
XP_012171119.1/1-964   TVESTKPTKP PSKPTSKPIS KPTVKPTIKP ISKPSSTTPT TLLSSTATNV 
XP_012248671.1/12-981  TIESTKPTKP SSKPTSKPIG KPTVKPIIKP ISKPSSTTPT TLLSSTVTNI 


                       551                                                600
XP_012171119.1/1-964   SFASSSSTNT TTTTPAYVTS TKVSVVNQTF EETSHTTYTP GLVTWTSSSD 
XP_012248671.1/12-981  SFASSSSINT TTTTPAYVTS TKVSVVNQTF GETSHTTYAP GLVTWTSSSD 


                       601                                                650
XP_012171119.1/1-964   DTTTKNPETF STTTTQLDQT ESEWTPITTP DGWIMIQSPT TKKPQTVEDT 
XP_012248671.1/12-981  DTTTKNPETF STTTTQPDQT ESEWTPITTP DGWIMIQSPT TKKPQTVEDT 


                       651                                                700
XP_012171119.1/1-964   TDKLVPESTS QFSTSAKPTT ETGTEHEVTK RPTILTTLSS IASVTIDTEL 
XP_012248671.1/12-981  TDKLVPESTS QFSTSAKPTT ETGTEHEVTK RPTILTTLSS IASVTIDTEL 


                       701                                                750
XP_012171119.1/1-964   PVPMETLNMS DYKQVCGRRL FPESRIVGGN RSSFGKWPWQ ISLRQWRTST 
XP_012248671.1/12-981  PVPMETLNMS DYKQVCGRRL FPESRIVGGN RSSFGKWPWQ ISLRQWRTST 


                       751                                                800
XP_012171119.1/1-964   YLHKCGAALL NENWAITAAH CVENVPPSDL LLRIGEHDLA NEDEPYGYQE 
XP_012248671.1/12-981  YLHKCGAALL NENWAITAAH CVENVPPSDL LLRIGEHDLA NEDEPYGYQE 


                       801                                                850
XP_012171119.1/1-964   RRVQIVASHP QFDPRTFEYD LALLRFYEPL LPFQPNVLPI CLPDDDESYV 
XP_012248671.1/12-981  RRVQIVASHP QFDPRTFEYD LALLRFYEPL LPFQPNVLPI CLPDDDESYV 


                       851                                                900
XP_012171119.1/1-964   GRTAYVTGWG RLYDEGPLPS VLQEVAVPVI NNTMCEVMYR NAGYIEHIPH 
XP_012248671.1/12-981  GRTAYVTGWG RLYDEGPLPS VLQEVAVPVI NNTMCEVMYR NAGYIEHIPH 


                       901                                                950
XP_012171119.1/1-964   IFICAGWRNG EYDSCEGDSG GPMVIQRARD KRWILAGVIS WGIGCAVPNQ 
XP_012248671.1/12-981  IFICAGWRNG EYDSCEGDSG GPMVIQRARD KRWILAGVIS WGIGCAVPNQ 


                       951                                               1000
XP_012171119.1/1-964   PGVYTRISEF REWINQILQF 
XP_012248671.1/12-981  PGVYTRISEF REWINQILQF 


NoName   MSF: 2  Type: P  Mon May  1 11:51:35 2017  Check: 00 ..

 Name: XP_012170990.1/1-1437  Len:    1438  Check:  8575  Weight:  1.00
 Name: XP_012248543.1/1-1438  Len:    1438  Check:  8840  Weight:  1.00

//


                       1                                                   50
XP_012170990.1/1-1437  MDKLAYAANN FQLRLAGILM DMWIFFLFVA IADVAASVEV HFENKDGGFF 
XP_012248543.1/1-1438  MDKLAYAANN FQLRLAGILM DMWIFFLFVA IADVAASVEV HFENKDGGFF 


                       51                                                 100
XP_012170990.1/1-1437  LKHIPRQYYP VRGDSISSIS PSTGTLSNGV LSPPPGSVLS RDKFTVFQTS 
XP_012248543.1/1-1438  LKHIPRQYYP VRGDSISSIS PSTGTLSNGV LSPPPGSVLS RDKFTVFQTS 


                       101                                                150
XP_012170990.1/1-1437  EPVSVRATYG PFSTKQTVPA RYIVPDPLDA LPGPETRRNL TAATILDAQE 
XP_012248543.1/1-1438  EPVSVRATYG PFSTKQTVPA RYIVPDPLDA LPGPETRRNL TAATILDAQE 


                       151                                                200
XP_012170990.1/1-1437  LGARHLDMSA HLVGNSVPRD SPVLRVLFHA GSEAGGRRQL LLARHQRVCV 
XP_012248543.1/1-1438  LGARHLDMSA HLVGNSVPRD SPVLRVLFHA GSEAGGRRQL LLARHQRVCV 


                       201                                                250
XP_012170990.1/1-1437  VLHASLAAPS RSTANRNNNG RPYSSSSSSS SSSSSSSSSS SS-SSSSSSS 
XP_012248543.1/1-1438  VLHASLAAPS RSTANRNNNG RPYSSSSSSS SSSSSSSSSS SSYSSSSSSS 


                       251                                                300
XP_012170990.1/1-1437  SSSSASALTA ACSPDGENGV CLAQITIPAD WWAPLPPPDA SGRVKVAKSL 
XP_012248543.1/1-1438  SSSSASALTA ACSPDGENGV CLAQITIPAD WWAPLPPPDA SGRVKVAKSL 


                       301                                                350
XP_012170990.1/1-1437  PRLVQVAYSV LEPRAEEAGS PDNGAGFCRP RVQIQPVTPL GQVPLAPNRA 
XP_012248543.1/1-1438  PRLVQVAYSV LEPRAEEAGS PDNGAGFCRP RVQIQPVTPL GQVPLAPNRA 


                       351                                                400
XP_012170990.1/1-1437  DYKELKADDS LTLLVPHGPL YPRSRLHVPA FLHPSKVTDP RQERPSIVIA 
XP_012248543.1/1-1438  DYKELKADDS LTLLVPHGPL YPRSRLHVPA FLHPSKVTDP RQERPPIVIA 


                       401                                                450
XP_012170990.1/1-1437  VYLRARVKSG VKILDASSSN PDWIVDSKIN AKNTIATFTA RRKENASRLP 
XP_012248543.1/1-1438  VYLRARVKSG VKILDASSSN PDWIVDSKIN AKNTIATFTA RRKENASRLP 


                       451                                                500
XP_012170990.1/1-1437  SASAEEILTM LLEASEEGVE GNWDGGRIVW SVRYAFDNGS QLNGMDQQRL 
XP_012248543.1/1-1438  SASAEEILTM LLEASEEGVE GNWDGGRIVW SVRYAFDNGS QLNGMDQQRL 


                       501                                                550
XP_012170990.1/1-1437  QQRQMQHHHH HHAERRKLQV RLEIQKDDIQ AVLPISKNWE VMNTAVLTGR 
XP_012248543.1/1-1438  QQRQMQHHHH HHAERRKLQV RLEIQKDDIQ AVLPISKNWE VMNTAVLTGR 


                       551                                                600
XP_012170990.1/1-1437  QVSQGMKVFI VSQAGTVADV TLQSSCHSED ESVLKVSSSC SSVYVDGTEI 
XP_012248543.1/1-1438  QVSQGMKVFI VSQAGTVADV TLQSSCHSED ESVLKVSSSC SSVYVDGTEI 


                       601                                                650
XP_012170990.1/1-1437  RGSSNASVLV KYGTYTGLAK FTVWMPEFPL EMTVADTRLS QIKGWKVPEE 
XP_012248543.1/1-1438  RGSSNASVLV KYGTYTGLAK FTVWMPEFPL EMTVADTRLS QIKGWKVPEE 


                       651                                                700
XP_012170990.1/1-1437  HAVGAKSKRS LNSTNSRSNE SSSKTKKRSA AELEDTSMDI EDADVILEED 
XP_012248543.1/1-1438  HAVGAKSKRS LNSTNSRSNE SSTKTKKRSA AELEDTSMDI EDADVILEED 


                       701                                                750
XP_012170990.1/1-1437  EQEERFRGSD NGWDTINSID RGPSTNCRLR FQQSPIEVHA RFLATDHDSG 
XP_012248543.1/1-1438  EQEERFRGTD NGWDTINSID RGSSTNCRLR FQQSPIEVHA RFLATDHDSG 


                       751                                                800
XP_012170990.1/1-1437  RVSYFVNRRT WLRVTDLVNG MLRVSDPRIA DLLQGRIVQG RGVGRTEVQV 
XP_012248543.1/1-1438  RVSYFVNRRT WLRVTDLVNG MLRVSDPRIA DLLQGRIVQG RGVGRTEVQV 


                       801                                                850
XP_012170990.1/1-1437  LSPITSKVIG AKEVRVVNDR VAVTRLSVRV VSGLQLTISP DTAIENGYVA 
XP_012248543.1/1-1438  LSPITSKVIG AKEVRVVNDR VAVTRLSVRV VSGLQLTISP DTAIENGYVA 


                       851                                                900
XP_012170990.1/1-1437  ETSVTRKLTA QYQEGLLDID VEFSDGTRTP LREIAVNDYH LLVESLDPEV 
XP_012248543.1/1-1438  ETSVTRKLTA QYQEGLLDID VEFSDGTRTP LREIAVNDYH LLVESLDPEV 


                       901                                                950
XP_012170990.1/1-1437  VAFAPMVASH HPRVIAVGEG RGDLLRVSLQ LADACRLTGR RSGKGSQRAT 
XP_012248543.1/1-1438  VAFAPMVASH HPRVIAVGEG RGDLLRVSLQ LADACRLTGR RSGKGSQRAT 


                       951                                               1000
XP_012170990.1/1-1437  AAALASASAN VEVDFASSDL PNRPEFVQND GGGTVGSHHH RERKTSRGEM 
XP_012248543.1/1-1438  AAALASASAN VEVDFASSDL PNRPEFVQND GGGTVGSHHH RERKTSRGEM 


                       1001                                              1050
XP_012170990.1/1-1437  APDLHDILIG GMGGVGIRHH GVNRVSPLEI GMYVLLAAFC FAIVVFLVSC 
XP_012248543.1/1-1438  APDLHDILIG GMGGVGIRHH GVNRVSPLEI GMYVLLAAFC FAIVVFLISC 


                       1051                                              1100
XP_012170990.1/1-1437  VVYANKFKLQ PPDSPLPGSA LPVLSGAARA RAAANQLASG RRPPRESTTN 
XP_012248543.1/1-1438  VVYANKFKLQ PPDSPLPGSA LPVLSGAARA RAAANQLASG RRPPRESTTN 


                       1101                                              1150
XP_012170990.1/1-1437  AHDWVWLGRA TLERAACGPQ QVRVTSNPLA GENEGEAGEL ATCFDNPNHI 
XP_012248543.1/1-1438  AHDWVWLGRA TLERAACGPQ QVRVTSNPLA GENEGEASEL ATCFDNPNHI 


                       1151                                              1200
XP_012170990.1/1-1437  ELPSAGQRSN GSGPIDTTTY CKRDKVPRNS FATKPVTKPP TVVSGTTITT 
XP_012248543.1/1-1438  ELPSAGQRSN GSGPIDTTTY CKRDKLPRNS FATKPVMKPP TVVSGTTIAT 


                       1201                                              1250
XP_012170990.1/1-1437  PASMATSTVT SARNDNDDVP PPLPPHGIPV TSAMASTTTA VPVGATTNNN 
XP_012248543.1/1-1438  STSMATSTVA SARNDNDDVP PPLPPHGIPV TSAMASTTAA VPVGATTNNN 


                       1251                                              1300
XP_012170990.1/1-1437  GNEDYKPPVP PHRNTGVIVR LPETPRKHRH RASSSSAGAH HGNNQRHSKQ 
XP_012248543.1/1-1438  GNEDYKPPVP PHRNTGVIVR LPETPRKHRH RASSSSAGAH HGNNQRHSKQ 


                       1301                                              1350
XP_012170990.1/1-1437  IHHIKPHGKA RVGSPKENDA EEEEFVELVT HDDNRHSKDA RAREVKRATI 
XP_012248543.1/1-1438  IHHIKPHGKA RVGSPKENDA EEEEFVELVT HDDNRHSKDA RAREVKRATI 


                       1351                                              1400
XP_012170990.1/1-1437  VGNPMFSSFS TNAIASSMNV SSPTVASSSS SPPNSSPSST ASSSSSSSSS 
XP_012248543.1/1-1438  VGNPMFSSFS TNAIASSMNM SSPTVASSSS SPPNSSPSST ASSSSSSSSS 


                       1401                                              1450
XP_012170990.1/1-1437  SVSSSHEQEE SVALDDLNLG MDYNQIMQYF DNLKESNA 
XP_012248543.1/1-1438  SASSSHEQEE SVALDDLNLG MDYNQIMQYF DNLKESNA 


NoName   MSF: 2  Type: P  Mon May  1 11:51:36 2017  Check: 00 ..

 Name: XP_012170983.1/1-846  Len:    849  Check:  6930  Weight:  1.00
 Name: XP_012248617.1/1-849  Len:    849  Check:  7197  Weight:  1.00

//


                      1                                                   50
XP_012170983.1/1-846  MGPIVAVSES TNDMEAKERE KPLVKDLNEH IVCPLCRGYL IDATTLVECL 
XP_012248617.1/1-849  MGPIVAVSES TNDMEAKERE KPLVKDLNEH IVCPLCRGYL IDATTLVECL 


                      51                                                 100
XP_012170983.1/1-846  HSFCRGCIVR RLSSGARACP VCNVATSPPL LPDVKLQRLV YLVVPGLFRS 
XP_012248617.1/1-849  HSFCRGCIVR RLSSGARACP VCNVATSPPL LPDVKLQRLV YLVVPGLFRS 


                      101                                                150
XP_012170983.1/1-846  ELERRRHFRL VNPQCPPLAL PLGALDLTLD DFVSLSLCEL DEPEEEAVAR 
XP_012248617.1/1-849  ELERRRHFRL VNPQCPPLAL PLGALDLTLD DFVSLSLCEL DEPEEEAVAR 


                      151                                                200
XP_012170983.1/1-846  EPENRVGSRH RANNTDQTKH EEPIKVRSTR YLKCPAGVTV RHLVRLLMLK 
XP_012248617.1/1-849  EPENRVGSRH RANNTDQTKH EEPIKVRSTR YLKCPAGVTV RHLVRLLMLK 


                      201                                                250
XP_012170983.1/1-846  RGWEEANSYG AIVNKIEILC EKNDENRRSS TKTMVLDQSW TLLDLACIFG 
XP_012248617.1/1-849  RGWEEANSYG AIVNKIEILC EKSDENRRNS TKTMVLDQSW TLLDLACIFG 


                      251                                                300
XP_012170983.1/1-846  WKREAPMKLF YRITRREVII PESSDSSFNG ETTEDTATME NIQRPPTPPP 
XP_012248617.1/1-849  WKREAPMKLF YRITRREAII PQSSDSSFND ETTEDTATME NIQRPPTPPP 


                      301                                                350
XP_012170983.1/1-846  SPKPPQECEV EAHRILESSN VPPRSLKTNL ERDKEPKAKK PRCKVTPVMR 
XP_012248617.1/1-849  SPKPPQECEV EARRILESSN VPPRSLKTNL ERDKEPKAKK PRCKVTPVMR 


                      351                                                400
XP_012170983.1/1-846  TPNLVPIQNN HAPESSKTKD LTKLEHHKHR KRRNKRVIAE ITTTPREDLL 
XP_012248617.1/1-849  TPNLVPIQNN HAPESSKTKD LTKLEHHKHK KRRNKRVIAE ITTTPREDLL 


                      401                                                450
XP_012170983.1/1-846  KLKVRLTPCP PRITSSSATG QAKEKLLQMR AVRREKIKAT TISQQRSTGA 
XP_012248617.1/1-849  KLKVRLTPCP PRITSSSATG QAKEKLLQMR AVRREKIKAT TISQQRSTGA 


                      451                                                500
XP_012170983.1/1-846  LVAPGEGAVT KENLGETEET IEEIIDSIPD EVVRIAQNIT TPPTEDTSAS 
XP_012248617.1/1-849  LVAPGEGAVT KENLGETEET IEEIIDSIPD EVVRIAQNIT TPPTEDTSAS 


                      501                                                550
XP_012170983.1/1-846  VDKVDQRSIP QSCRPSSKKE ETVPEIVKRV EQVEPERPKK DEEILRRLGL 
XP_012248617.1/1-849  VDKVDQRSIQ QSCRPSSKKE ETLPEIVKRV EQVESERPKK DEEILRRLGL 


                      551                                                600
XP_012170983.1/1-846  VAVNEASDNF RDKAKQRVQN NGEKIDNLNR EKLEKQLRES KANRVRSLLA 
XP_012248617.1/1-849  VAVNEASDNF RDKAKQRVQN NGEKIDNLNR EKLEKQLRES KANRVRSLLA 


                      601                                                650
XP_012170983.1/1-846  EKQMRDALKT MSKTKEEQHS APVQVSAPPK KKGPPPLAPL RVAKPSGFAT 
XP_012248617.1/1-849  EKQMRDALKT MSKTKEEQHA APIQVSAPPK KKGPPPLAPL RVAKPSGFAT 


                      651                                                700
XP_012170983.1/1-846  SSAILEPNNS KYEIPLDLSS GGAVHNNVLD LSANLSVGNY SSSPSSSSSS 
XP_012248617.1/1-849  SSAILEPNNS KYEIPLDLSS GGAVHNNVLD LSANLSVGNY SSSPASSSSS 


                      701                                                750
XP_012170983.1/1-846  SPSSSL---S SSSSSSSSSS SSCSLSLLKP RPSRPSIPTG NLLRGKAKDL 
XP_012248617.1/1-849  SPSSSLSSSS SSSSSSSSSS SSCSLSLLKP RPSRPSIPTG NLLRGKAKDL 


                      751                                                800
XP_012170983.1/1-846  EQRRGQDSNL VTLSDAAVSL LSGCITDENS IDPLVLSSAN LANKVALRIP 
XP_012248617.1/1-849  EQRRGQDSNL VTLSDAAVSL LSGCITDENS IDPLVLSSAN LASKVALRIP 


                      801                                                850
XP_012170983.1/1-846  QPHQRISGFG MKIKPNLSIR HIPNPQAVVA SQYRNQRVSY FNSASQQPP 
XP_012248617.1/1-849  QPHQRISGFG MKIKPNLSIR HIPNPQAVVA SQYRNQRVSY FNSASQQPP 


NoName   MSF: 2  Type: P  Mon May  1 11:51:45 2017  Check: 00 ..

 Name: XP_012171269.1/12-618  Len:    607  Check:  8021  Weight:  1.00
 Name: XP_003488546.1/1-605   Len:    607  Check:  1276  Weight:  1.00

//


                       1                                                   50
XP_012171269.1/12-618  MGECHCSNIA IMQLFHELKQ QFPALPDHVV SQCIAQNSHD RETCARSLRA 
XP_003488546.1/1-605   MGECHCSNIA IMQLFHELKQ QFPALPDHVV SQCIAQNSHD RETCARSLRA 


                       51                                                 100
XP_012171269.1/12-618  TQESRQSPGA FPPAALCAIL QQQQQQQQQQ QQQHHQRANH LATQQQRFCT 
XP_003488546.1/1-605   TQESRQSPGA FPPAALCAIL QQQQQQQQQH HQ-HHQRANH LATQQQRFCT 


                       101                                                150
XP_012171269.1/12-618  MSQLQRASNS TNNNTRPHRP ASLDIGMARR CPVSCTRAAT ISASSPIAAD 
XP_003488546.1/1-605   MSQLQRASNS TNNNTRPHRP ASLDIGMARR CPVSCTRAAA ISASSPIAAD 


                       151                                                200
XP_012171269.1/12-618  SASTPSSAPA VCTTASRGFF DDCTGPSDAN CLNKVQNAGN EPAGFELNVN 
XP_003488546.1/1-605   SASTPSSAPA VCTTASRGFF DDCTGPSDAN CLNKVQNAGN EPAGFELNVN 


                       201                                                250
XP_012171269.1/12-618  VACSPAGNRD FRTVPTIAGA CKRSDLLLDP RTHYAEPLLN VENTGPQIDH 
XP_003488546.1/1-605   VACSPAGNRD FRTVPTIAGA CKRSDLLLDP RTHYAEPLLN VENTGPQIDH 


                       251                                                300
XP_012171269.1/12-618  TRSYTSVSLT LRPPSSEPQP PIDIRSQGSS LTYSSSSLDP RGFQSRLQIS 
XP_003488546.1/1-605   TRSYTSVSLT LRPPSSEPQP PIDIRSQGSS LTYSSSSLDP RGFQSRLQIS 


                       301                                                350
XP_012171269.1/12-618  IGAGAVGGVA AARIRPPMGP VRPNSLIPPV QTGPQRPPGL PAGPPSQLPR 
XP_003488546.1/1-605   IGAGAVGGVA AARIRPPMGP IRPNSLIPPV QTGPQRPPGL PAGPPSQLPR 


                       351                                                400
XP_012171269.1/12-618  PTTTMSAPTT PSVPSTTNIA PSISLPTTPS GPTTTSPPSS PIGERIPANS 
XP_003488546.1/1-605   PTTTMSAPTT PSVPSTTNIA PSISLPTTPS GPTTTSPPSS PIGERIPANS 


                       401                                                450
XP_012171269.1/12-618  DQNRSPLNQV AEHQRELVAE QLARKDRLAR ELRAEKGRLE AMKKELQSLT 
XP_003488546.1/1-605   DQNRSPLNQV AEHQRELVAE QLARKDRLAR ELRAEKGRLE AMKKELQSLT 


                       451                                                500
XP_012171269.1/12-618  RPFDSSMPPQ VXTEKKLRSE IYQLQVECDR LADEVDQWSD PRVPLGETNE 
XP_003488546.1/1-605   RPFDSSMPPQ -ELKKKLRSE IYQLQVECDR LADEVDQWSD PRVPLGETNE 


                       501                                                550
XP_012171269.1/12-618  KFYQRIYTGQ PLPSRSVSAD PPPLPSQPPA WQPEPSGNNV DREERDGPSW 
XP_003488546.1/1-605   KFYQRIYTGQ PLPSRSVSAD PPPLPSQPPA WQPESSGNNV DRDERDGPSW 


                       551                                                600
XP_012171269.1/12-618  VCRMCTFDNH PLMNKCEQCD MPRLLDHGNT GETQDIHIRV THHHNFSPSR 
XP_003488546.1/1-605   VCRMCTFDNH PLMNKCEQCD MPRLLDHGNT GETQDIHIRV THHHNFSPSR 


                       601                                                650
XP_012171269.1/12-618  IVHSWVV 
XP_003488546.1/1-605   IVHSWVV 


NoName   MSF: 2  Type: P  Mon May  1 11:51:47 2017  Check: 00 ..

 Name: XP_012171405.1/37-866  Len:    890  Check:  7804  Weight:  1.00
 Name: XP_012248737.1/79-907  Len:    890  Check:  2148  Weight:  1.00

//


                       1                                                   50
XP_012171405.1/37-866  RQCLSITVAT LTMLLVGTVN GWTLASVRTE IVKARRIPLR LIYDESSWIV 
XP_012248737.1/79-907  RQFLACSIGT ITMCLVGTVY GWTNSSFLPL TTGIGDVPLR LTHDEYSWSV 


                       51                                                 100
XP_012171405.1/37-866  PLT---GMIG SLVAAQLADR KGRKYCLFLS SIMFTLGWFI IYTETSSPMT 
XP_012248737.1/79-907  SLTVLSSMIG SLLAAQLADR IGRKYCLIAC STVFTLGWLH MYFASSVQML 


                       101                                                150
XP_012171405.1/37-866  YLAWVILGIA VGIAHTINPM YVSEIADINH RGALSTIITA NFFIGKLVTC 
XP_012248737.1/79-907  YFARAILGIG VGIARTINPM FLSEVADIKL RGRMGTVIAA NVHFGSLLAY 


                       151                                                200
XP_012171405.1/37-866  IVPLLLTNKP LLLFLVTVSF ISLWLNTCFP ETPYFLAAKG KKQEACKSIQ 
XP_012248737.1/79-907  IPGPSLTYTS HLLAIVGISA ISILPLIYIR ETPYFLVAKG QKEQACKSIA 


                       201                                                250
XP_012171405.1/37-866  YYKGIVDPQR VNVELRALRA QARNKSHLQS SYELEQQPRG DL---HSQSI 
XP_012248737.1/79-907  YYKGIEDPDQ VRVELRALRA EAR------- -YGLHQQSRR DLPPPFSINL 


                       251                                                300
XP_012171405.1/37-866  PSIHSEVIFE KHPQPTGEVR LQHSRDTPEL PLQPQRELRS QSTSELHRPP 
XP_012248737.1/79-907  PSSSSGDL-- ----PPSYNT LFPPSSCRDL PPPYTSNLPS QSIRETHSDP 


                       301                                                350
XP_012171405.1/37-866  TSQIYRTPIC DIHRSPTNQ- --------IY GRSESELTRW VTNQIYQPPT 
XP_012248737.1/79-907  TREVVDTEAT SDLNLPSSSD SHSQSISSVH SKFKCEPN-- -TPAPDKPNT 


                       351                                                400
XP_012171405.1/37-866  SRIHLSPTSQ IHLSSTSAIH TEPTSEMHRQ STSQVQPEPR SEIQASSTSQ 
XP_012248737.1/79-907  PRCHMRNTPS IHKRKASKSN MRSTPRNHKR NT------PR N--HKRYTPP 


                       401                                                450
XP_012171405.1/37-866  IYRPSTSAIH PEPTSESHRQ PTSQVHPQPT NEEHELSTSQ IHRTSTSQTH 
XP_012248737.1/79-907  IHKPNKSTIH KRNTS---RP PTSQIHPDAT CEIHQASTSE KHPKATCEVH 


                       451                                                500
XP_012171405.1/37-866  RPSSSEMLRP PTSQIYRPPI CDILRSPSNQ IYGRSVRELN RWATNETYRP 
XP_012248737.1/79-907  PETTSEIL-P ETT------- ---------- ------REIH PETTNEIHRP 


                       501                                                550
XP_012171405.1/37-866  PTSQIYRPPR HETFRSSTEQ MYGRSIREIL LSATNEIYQP STSQIRRSPT 
XP_012248737.1/79-907  STSQIHRP-- ------STSE IPPEITREIH PDATGDIHPE TISRIHQEAT 


                       551                                                600
XP_012171405.1/37-866  SQIHRPSTSA IHPEPISEMH RQSISQVQPE PTSEIQAPSS SQIHRPSTSQ 
XP_012248737.1/79-907  SEIHPGATSE THPETTSEIH SETTSEILPE ITRELHPETT NEIHRPSTSQ 


                       601                                                650
XP_012171405.1/37-866  THRPYTSEIQ PEPRSETHLE DTSEIHTS-- ---------- ----NLITQS 
XP_012248737.1/79-907  IHRPSISQIL PETRRELHSR ARSDLRTPFR VDSRASTDIS EPYMDLTKYT 


                       651                                                700
XP_012171405.1/37-866  CLTKLKLILQ RSNRKALFIM LGLIMAQHLS GNFITVQDLQ LVLKEAKVVN 
XP_012248737.1/79-907  CLEKLRAILQ RSNRKALFIV LGLIMTQHLS GNFTATQHLQ DIISRNAASI 


                       701                                                750
XP_012171405.1/37-866  DLYGGMIAIQ FIKFLSNGLT MFMVDLVGRR KLLILSTFGS SLTLTIRATY 
XP_012248737.1/79-907  FGYIVMICLQ IIRLVSGYII ALVVDLSGRR KLLILSATGT SYISFLLTCY 


                       751                                                800
XP_012171405.1/37-866  LL-------- ---------- ---------- -LGTLPYVLL CELFPTELMG 
XP_012248737.1/79-907  FYSPQRRSID SAMSLLPMFH LLMHQIIFHI GLGVLPNVFL CDLFPTKLKG 


                       801                                                850
XP_012171405.1/37-866  FVAAIIVIFD YIIGFSVSKL HLEILDKIGL CVTSYIFAIA CSTTFLMVGL 
XP_012248737.1/79-907  IVGAIVVIFD GIIGFTASKL TQVITDNIGV FWNYAFFWIS CLIALVMMFV 


                       851                                                900
XP_012171405.1/37-866  WVPETKGRTY QQIEALLDGN NLNSSSEEVI LDDEMETQGI 
XP_012248737.1/79-907  WVPETGGKTY REIEELLLGE NFNSLNEE-I STNEMDTRRI 


NoName   MSF: 2  Type: P  Mon May  1 11:51:51 2017  Check: 00 ..

 Name: XP_012171424.1/1-1287  Len:    1287  Check:  5561  Weight:  1.00
 Name: XP_012241963.1/1-1284  Len:    1287  Check:  5961  Weight:  1.00

//


                       1                                                   50
XP_012171424.1/1-1287  MARLEIPSIV VHKGSRSHSR PESPTVVVRG GMPSLPSSRQ GFVISGSNTS 
XP_012241963.1/1-1284  MARLEIPSIV VHKGSRSHSR PESPTVVVRG GMPSLPSSRQ GFVISGSNTS 


                       51                                                 100
XP_012171424.1/1-1287  YQNSSESDMI DGNANPNVGS SPTQNSLHRS SPSCPPDKSD SENKNFRTRT 
XP_012241963.1/1-1284  YQNSSESDMI DGNANPNVGS SPTQNSLHRS SPSCPPDKSD SENKNFRTRT 


                       101                                                150
XP_012171424.1/1-1287  NTKVKLLVRS HAMRESTSPP REPHNGSSSP HSPQSVDGEK KFVGNLSPNS 
XP_012241963.1/1-1284  NTKVKLLVRS HAMRESTSPP REPHNGSSSP HSPQSVDGEK KFVGNLSPNS 


                       151                                                200
XP_012171424.1/1-1287  TNVKLNNNES MFNSNLCPNQ SPKQMRNTAT SPTCRAPSRN GQSSPSQIHS 
XP_012241963.1/1-1284  TNAKLNNNES MFNSNLCPNQ SPKQMRNTAT SPTCRAPSRN GQSSPSQIHS 


                       201                                                250
XP_012171424.1/1-1287  PKNNNSPTNG NKSENQRSKM TGSHVIQKCN NCVKNNQNDR PGLLQTPVSP 
XP_012241963.1/1-1284  PKNNTSPTNG NKSENQRSKM TGSHVIQKCN NCVKNNQNER PGLLQTPVSP 


                       251                                                300
XP_012171424.1/1-1287  SKAGQALQHS PKSTNLAQNA QNNQQKMEQR RPNTLNICNN QCSTQCGNTL 
XP_012241963.1/1-1284  SKAGQALQHS PKSTNLAQNA QNNQQKMEQR RPNTLNICNN QCSTQCGNTL 


                       301                                                350
XP_012171424.1/1-1287  SVSRPSSRHK LRHQNSSQGS FDSASPCLSR DSSTELYTDS TGIDLEHFIA 
XP_012241963.1/1-1284  SVSRPSSRHK LRHQNSSQGS FDSASPCLSR DSSTELYTDS TGIDLEHFIA 


                       351                                                400
XP_012171424.1/1-1287  ETINRNQKDR TVLLKIEKDL IEFAKDKQKV CHKFPNMSSY NRMLVHRVAA 
XP_012241963.1/1-1284  ETINRNQKDR TVLLKIEKDL IEFAKDKQKV CHKFPNMSSY NRMLVHRVAA 


                       401                                                450
XP_012171424.1/1-1287  YFGMEHNVDQ SGSSVIVTRT KNMRIPNTRF KEHIRDDLIL SEEPRRSILK 
XP_012241963.1/1-1284  YFGMEHNVDQ SGSSVIVTRT KNMRIPNTRF KEHIRDDLIL SEEPRRSILK 


                       451                                                500
XP_012171424.1/1-1287  RDSSSFEDNF NFKSPDRLSG DYCRQSKSFE EREEEYERAR RRIFKDSSGE 
XP_012241963.1/1-1284  RDSSSFEDNF NFKSPDRLSG DYCRQSKSFE EREEEYERAR RRIFKDSSGE 


                       501                                                550
XP_012171424.1/1-1287  SSEVTSWPYW SSSESSDASA RYRLLHPSDH TMRQTKLLKG ESFDGRESCR 
XP_012241963.1/1-1284  SSEVTSWPYW SSSESSDASA RYRLLHPSDH TMRQTKLLKG ESFDGRESCR 


                       551                                                600
XP_012171424.1/1-1287  GSVLRPSVSK SFSFGGYTRG MLSRGDSVTS THSAGARLMK QDSGASMCSR 
XP_012241963.1/1-1284  GSVLRPSVSK SFSFGGYTRG MLSRGDSVTS THSAGARLMK QDSGASMCSR 


                       601                                                650
XP_012171424.1/1-1287  LSPSSSGYKS QSQRSDATIS PSPSPSPVAT MTCSHTQVSS QDLASPESNN 
XP_012241963.1/1-1284  LSPSSSGYKS QSQRSDATIS PSPSPSPVAT MTCSHTQVSS QDLASPESNN 


                       651                                                700
XP_012171424.1/1-1287  QTVMWAVTSI SSVPPGSIII NPQTNQPYTN PDGSIYRFDP ENPPKFYTAA 
XP_012241963.1/1-1284  QTVMWAVTSI SSVPPGSIII NPQTNQPYTN PDGSIYRFDP ENPPKFYTAA 


                       701                                                750
XP_012171424.1/1-1287  LPPENERNNM SPSKTIEVSE PPKITQNNTK NENKKRSQTN KQHNGGNTTA 
XP_012241963.1/1-1284  LPHENERNNM SPSKTIEVSE PPKITQNNTK NENKKRSQT- KQHNGGNTTA 


                       751                                                800
XP_012171424.1/1-1287  VTHVTNSATS PSLPFTPPPQ QNPGSLQQPQ QQQPQQQQQQ QQPQQQQTLV 
XP_012241963.1/1-1284  VTHVTNSATS PSLPFTPPPQ QNPGSLQQPQ QQ--QQQQQQ QQPQQQQTLV 


                       801                                                850
XP_012171424.1/1-1287  KSSSTVQICN HNQTAQPYTT YVPTSEPYNQ GVYPPSVGQQ TVMMAPHPSQ 
XP_012241963.1/1-1284  KSSSTVQTCN HNQAAQPYTT YVPTSEPYNQ GVYPPSVGQQ TVMMAPHPSQ 


                       851                                                900
XP_012171424.1/1-1287  NQANVQNNGQ GDVFNQNSVY ANYAVPVQQG PVSQTTEITE LSGYFMGMSI 
XP_012241963.1/1-1284  NQANVQNNGQ GDVFNQNSVY ANYAVPVQQG PVSQTTEITE LSGYFMGMSI 


                       901                                                950
XP_012171424.1/1-1287  YDQRVTGDNH STPPHSYPQP QPSTNQAVQN VQTMPQNYWQ PPPNSVPAQQ 
XP_012241963.1/1-1284  YDQRVTGDNH STPPHSYPQP QPSTNQAVQN VQTMPQNYWQ PPPNSVPAQQ 


                       951                                               1000
XP_012171424.1/1-1287  TMYFVPPPGA PLSVSQGPGD RQPLHQQQRF TTNYSFNAQT MTPPSQSNSN 
XP_012241963.1/1-1284  TMYFVPPPGA ALSVSQGPGD RQPLHQQQRF TTNYSFNAQT MTPPSQSNSN 


                       1001                                              1050
XP_012171424.1/1-1287  YVGSYPVPYN SMPAVTPAPG DYTYQPSVHM VPTYYPPGQT TIQPPPVMYR 
XP_012241963.1/1-1284  YVGSYPLPYN SMPAVTPAPG DYTYQPSVHM VPTYYPPGQT TIQPPPVMYR 


                       1051                                              1100
XP_012171424.1/1-1287  VPTPPNTPTS NQMPGMPLMY VNSGSYPPPT MVSNGTFGHQ VGHNGTSPAP 
XP_012241963.1/1-1284  VPTPPNTPTS NQMPGMPLMY VNSGSYPPPT MVSNGTFGHQ VGHNGTSPAP 


                       1101                                              1150
XP_012171424.1/1-1287  PGTYMTPALV PNLVFRQNVP VVAGVRASTP SNSQRTSRSP TPAHELFGSG 
XP_012241963.1/1-1284  PGTYMTPALV PNLVFRQNVP VVAGVRASTP GNSQRTSRSP TPAHELFGSG 


                       1151                                              1200
XP_012171424.1/1-1287  SGDRSAQPQP RYPLPMYQGV HIVQGDMRLM HPAVPANPRL QYAPVPSPPV 
XP_012241963.1/1-1284  SGDRSAQPQP RYPLPMYQGV HIVQGDMRLM HPAVPANPRL QYAPVPSPPV 


                       1201                                              1250
XP_012171424.1/1-1287  VQGCPRPYRP PSYSSNTSGA GTPTSFDGRN QKIRKQRSKV ASLPPTGARP 
XP_012241963.1/1-1284  VQGCPRPYRP PSYSSNTSGA GTPTSFDGRN QKIRKQRSKV ASLPPTGVRP 


                       1251                                              1300
XP_012171424.1/1-1287  NLYQTPSMPS LSSNVPKDIR EGTVKVTITR RNQLVQY 
XP_012241963.1/1-1284  NLYQTPSMPS LSSNVPKDIR EGTVKVTITR RNQLVQY 


NoName   MSF: 2  Type: P  Mon May  1 11:51:52 2017  Check: 00 ..

 Name: XP_003400817.1/1-574  Len:    574  Check:  2540  Weight:  1.00
 Name: XP_003493034.1/1-559  Len:    574  Check:  2989  Weight:  1.00

//


                      1                                                   50
XP_003400817.1/1-574  MNSNTPKVEF ALGSEVSLNH FKSNFARSFV TNCRESKSLD YELPNNTTEE 
XP_003493034.1/1-559  MDSNTPKVRF ALGSEVSSNH FKSNFARSFV TNCRESKSLN YELLNNKTNE 


                      51                                                 100
XP_003400817.1/1-574  DDTQTNGNNN NFLSLVNFGS DITTVVDNNA FKKGSPNLWK TNEPVQSSAD 
XP_003493034.1/1-559  DDTQTNGNNN NFTSLLNFGS DRTTVVDNNA FK-DSPNLWK TNEPVQSSAD 


                      101                                                150
XP_003400817.1/1-574  ISELETLKAQ YRSLIEENRR LQEILATNET PHVQVVDNVF LQTQVETLQW 
XP_003493034.1/1-559  ISELKTLKAQ YRSLIEENRR LQEVLASTQI PHVRVVDNVF LQTQVETLQW 


                      151                                                200
XP_003400817.1/1-574  QLKQIEANRQ MYRALMEQVL RFLDRARKSL DILHEKSNPK DKKSTGRFPR 
XP_003493034.1/1-559  QLKQMEANRE MYRALMEQVL RFLDRARKSL DILHEKNNPK DKKSTGRFPR 


                      201                                                250
XP_003400817.1/1-574  SHSVHTEHAD SSSNHVSSAP SSSTSSRFTK SKSVTQMSPC TTNYREFTWS 
XP_003493034.1/1-559  SYSVHTVHAD SPSNHVSLAP SSSTSSRFMK SKSVTQISPC TTNYREFTWS 


                      251                                                300
XP_003400817.1/1-574  MLRRNDPAHS TSPRNKSQGL NSPRNKSQSL NKTHDAVVYK APTQPKLDPN 
XP_003493034.1/1-559  MLRRNDPAHC TSPRNKSQDL N--------- -KTHDSVVYK SPTQPKLDPN 


                      301                                                350
XP_003400817.1/1-574  DVPPQKLSQE AFRLMRTVQS LLSMREPDLV RISSIENNES SPSPTERHRY 
XP_003493034.1/1-559  DIPPQKLSQE AFRLMRTVQS LLLMREPDLT RIS-IENNES SPSPIEGHRY 


                      351                                                400
XP_003400817.1/1-574  NNHHNEVSVT LQDGSYVNAT CLQEAIGYNR CSSYDHGNES SSTDNDSRCF 
XP_003493034.1/1-559  NNHHNEVSVT LQDGSYVNPT CLQGAIGY-- -SSYDHGTES SSTDNDSRSF 


                      401                                                450
XP_003400817.1/1-574  VKSSSNIVEI SQGFHDLLPD IRRSVDTTSL NSGSSKTTEE EDLLPNNNCF 
XP_003493034.1/1-559  VKSSSNIVEV SQSLHNLLPG IRRSLDTTSL NSGSSKTTEE EDLLPNNNCL 


                      451                                                500
XP_003400817.1/1-574  NVSISNHKHI YVCTPTSTPN RRVRKVEKKD KSSKSKPTAS VSSVEDESGF 
XP_003493034.1/1-559  NVSISNHKHI YVCTPTSTPN RRVRKVEKKE KSSKSKPTDS VSSVEDESGF 


                      501                                                550
XP_003400817.1/1-574  SSMSSFQEIG LPNVLSISPI RGCHQEVGLP AVPLEKARHR RWSSTPAEIR 
XP_003493034.1/1-559  SSMSSFQEIG LPNILPISPI RGCHQEVGLP VVPLEKARRR RWSSTPAEIR 


                      551                                                600
XP_003400817.1/1-574  AFFNKHRSNF TASQTTTESL SVWV 
XP_003493034.1/1-559  AFFNKHRSSF TASQTTTESL SVWV 


NoName   MSF: 2  Type: P  Mon May  1 11:52:00 2017  Check: 00 ..

 Name: XP_003401172.1/79-1561  Len:    1485  Check:  4722  Weight:  1.00
 Name: XP_003490553.1/30-1511  Len:    1485  Check:  6473  Weight:  1.00

//


                        1                                                   50
XP_003401172.1/79-1561  VAGLERVAEE LMGRRRWKQY QDTLYSGTRS SESVTAQPHH RLYPAFSSSC 
XP_003490553.1/30-1511  VVGLERVAEE LMGRRRWKQY QDTLYSGTRS SESVTAQPHH RLYPAFSSSC 


                        51                                                 100
XP_003401172.1/79-1561  DPVVPGNLEQ IGSRPLHPAS SSLPTTITTT TTVPPAITTT TAATTATTTG 
XP_003490553.1/30-1511  DPVVPGNLEQ IGSRPLHPAS SSLPTTITTT TTVPPVITTT TAATTATTTG 


                        101                                                150
XP_003401172.1/79-1561  PIKQESLQRH HLQNHHHLQP SAVQDHHRHY QQQQQQQQQR QQRQQEDRRL 
XP_003490553.1/30-1511  PIKQESLQRH HLQNHHHLQP SAVQDHHRHY QQQQQQQQQR QQRQQEDRRL 


                        151                                                200
XP_003401172.1/79-1561  RPDEIKVEVG EDEFANGVAR EESATKTADT STTTTVTTGT TTTSTTTTGT 
XP_003490553.1/30-1511  RPDEIKVEVG EDEFANGVAR EESATKTADT STTTTVTTGT TTTSTTTTGT 


                        201                                                250
XP_003401172.1/79-1561  SILATSTATG TIATITTPNT TAVMTTGTTT IATRRRRKRR QNDGEATDDR 
XP_003490553.1/30-1511  SILATSTATG TIATITTPNT TAVMTTGTTT IATRRRRKRR QNDGEATDDR 


                        251                                                300
XP_003401172.1/79-1561  EDDEENEEEE DGRGQAEVEK RLKLDEDADR PVSPLRREND RGSRDYPTAN 
XP_003490553.1/30-1511  EDDEENEEEE DGRGQAEAEK RLKLDEDADR PVSPLRREND RGSRDYPTAN 


                        301                                                350
XP_003401172.1/79-1561  ATDTEGTKER TEEVALERTP VTQGSLRVKT EEELQGVPSS GGGPTILTTP 
XP_003490553.1/30-1511  ATDTEGTKER TEEVALERTP VTQGSLRVKT EEELQGVPSS GGGPTILTTP 


                        351                                                400
XP_003401172.1/79-1561  TPDSDAIRSG LPCREVEAAA RNAVPPFLIG SRRTSPPPED WKPLDKCYFC 
XP_003490553.1/30-1511  TPDSDAIRSG LPCREVEAAA RNAVPPFLIG SRRTSPPPED WKPLDKCYFC 


                        401                                                450
XP_003401172.1/79-1561  LDGKLPHDDQ PPLSPQSDSS SSSRSAESPM SVQVDPMAAS VVAAALTGTY 
XP_003490553.1/30-1511  LDGKLPHDDQ PPLSPQSDSS SSSRSAESPM SVQVDPMAAS VVAAALTGTY 


                        451                                                500
XP_003401172.1/79-1561  PTLLPQWCLP PREAPLVGVQ PHQDSATPAD QPLDLSAKPK NSQDNNISLL 
XP_003490553.1/30-1511  PTLLPQWCLP PREAPLVGVQ PHQDSATPAD QPLDLSAKPK NSQDNNISLL 


                        501                                                550
XP_003401172.1/79-1561  EQQKIPLRMT AGIDPKSIFN SCYRAKPRMT GPVAAVAAAA AAAAGVGGVP 
XP_003490553.1/30-1511  EQQKIPLRMT AGIDPKSIFN SCYRAKPRMT GPVAAVAAAA AAAAGVGGVP 


                        551                                                600
XP_003401172.1/79-1561  VVGAGGGRRA YTEEELQAAL RDIQSGKLGT RRAAVIYGIP RSTLRNKVYK 
XP_003490553.1/30-1511  VVGAGGGRRA YTEEELQAAL RDIQSGKLGT RRAAVIYGIP RSTLRNKVYK 


                        601                                                650
XP_003401172.1/79-1561  LAMERERDAS LSSTHSHPHE PGAPATTTTT ITTTTTTTTT TTTTTPPNTT 
XP_003490553.1/30-1511  LAMERERDAS LSSTHSHPHX XGAPATTTTT ITTTTTTTTT TTTTTPPNTT 


                        651                                                700
XP_003401172.1/79-1561  QNASATTPPP QVDEVDDKEL SGAEEEKEVE KALLKPLLSL EDLVRFSALE 
XP_003490553.1/30-1511  QNASATTPPP QVDEVDDKEL SGAEEEKEVE KALLKPLLSL EDLVRFSALE 


                        701                                                750
XP_003401172.1/79-1561  GSGGDSLRTL LQRGHETGAE WPGLEHANIG PYIQKMLAAA APFKGMETQD 
XP_003490553.1/30-1511  GSGGDSLRTL LQRGHETGAE WPGLEHANIG PYIQKMLAAA APFKGMETQD 


                        751                                                800
XP_003401172.1/79-1561  YRIPEVMRRL MSEDKRLNKS VNGDQSQPPH QQLHHHQPHS THPQAQAQSQ 
XP_003490553.1/30-1511  YRIPEVMRRL MSEDKRLNKS VNGDQSQPPH QQLHHHQPHS THPQTQAQSQ 


                        801                                                850
XP_003401172.1/79-1561  TQQQQQRGPM TNDDFNPNIE EEASDSAQGR AILKIPSYKP ASTPGCSSKN 
XP_003490553.1/30-1511  TQQQQQRGPM TNDDFNPNIE EEASDSAQGR AILKIPSYKP ASTPGCSSKN 


                        851                                                900
XP_003401172.1/79-1561  GEPTSAAFAQ GFAAATAASS PGLLERASPA FSGTSSPTNS LVGKTVAVNF 
XP_003490553.1/30-1511  GEPTSAAFAQ GFAA--XXSS PGLLERASPA FSGTSSPTNS LVGKTVAVNF 


                        901                                                950
XP_003401172.1/79-1561  RDVIAKSISV KFQEGQTVAT AGMPGCQPAG VVQPQQAIMT DPSPFKRGRY 
XP_003490553.1/30-1511  RDVIAKSISV KFQEGQTVAT AGMPGCQPAG VVQSQQAIMT DPSPFKRGRY 


                        951                                               1000
XP_003401172.1/79-1561  TPPQPASQQA QSQAKPQAQE ANKPKPATGG KGTRPKRGKY RNYDRDSLVE 
XP_003490553.1/30-1511  TPPQPASQQA QSQAKPQAQE ANKPKPATGG KGTRPKRGKY RNYDRDSLVE 


                        1001                                              1050
XP_003401172.1/79-1561  AVRAVQRGEM SVHRAGSYYG VPHSTLEYKV KERHLMRPRK RDQKQSDDKT 
XP_003490553.1/30-1511  AVRAVQRGEM SVHRAGSYYG VPHSTLEYKV KERHLMRPRK RDQKQSDDKT 


                        1051                                              1100
XP_003401172.1/79-1561  KETSAVAAAA AAANIRPGTA DKKPQLKPQK PFTSPGGIPG PNGIKMPPFI 
XP_003490553.1/30-1511  KETSAVAAAA AAANIRPGTA DKKPQLKPQK PFTSPGGIPG PNGIKMPPFI
[truncated: 21,007 more chars]
