# Supplementary material for: Tandem Repeats Contribute to Coding Sequence Variation in Bumblebees (Hymenoptera: Apidae)
Source: Genome Biol Evol. 2018 Nov 6;10(12):3176–87. doi: 10.1093/gbe/evy244 (PMC6286909; doi:10.1093/gbe/evy244)
Supplement: Supplementary Data [file evy244_supp.zip › Supplementary file 5.xlsx]

## Sheet: Sheet1
NCBI sequence ID	Start Site	End Site	Repeat Unit Length	Protein encoded by TR-containing gene	Could the protein be assigned to a protein class by PANTHER?	What protein (involved in controlling gene expression)?
NC_015762.1	1561807	1561847	12	XP_012175697.1
NC_015762.1	1562044	1562095	21	XP_012175697.1
NC_015762.1	7098110	7098162	12	XP_012166069.1
NC_015762.1	7151911	7151950	3	XP_003393234.1	yes
NC_015763.1	2088512	2088762	27	XP_012170755.1
NC_015763.1	2126178	2126242	18	XP_012169860.1
NC_015763.1	2650339	2650451	9	XP_012171363.1	yes	Histone methyltransferase
NC_015763.1	2650524	2650583	9	XP_012171363.1
NC_015763.1	4749376	4749407	3	XP_012172766.1
NC_015763.1	4753308	4753370	3	XP_012172766.1
NC_015763.1	4915162	4915266	3	XP_003393695.1
NC_015763.1	5168902	5168993	3	XP_012173129.1	yes	transcription cofactor
NC_015763.1	8957279	8957322	9	XP_003393880.1	yes	cytoskeletal protein
NC_015763.1	9110100	9110212	30	XP_012175579.1	yes	RNA polymerase-associated protein
NC_015763.1	9110412	9110494	24	XP_012175579.1
NC_015763.1	10311230	10311289	9	XP_012175628.1	yes	transmembrane receptor regulatory/adaptor protein
NC_015764.1	6046037	6046093	9	XP_012175894.1
NC_015764.1	6489459	6489590	6	XP_012175834.1	yes	non-motor actin binding protein
NC_015764.1	12591425	12591479	27	XP_012176618.1
NC_015765.1	9398737	9398803	15	XP_012163420.1	yes	acetyltransferase (chromatin-binding protein)
NC_015765.1	9762439	9762509	3	XP_012163422.1	yes	DNA helicase
NC_015765.1	10103013	10103103	18	XP_003395246.1
NC_015765.1	13559432	13559470	6	XP_012163216.1	yes	transcription cofactor
NC_015765.1	13712914	13712950	3	XP_003394903.1
NC_015766.1	727356	727423	3	XP_003395409.2	yes	homeobox transcription factor
NC_015766.1	993280	993325	3	XP_003395818.1	yes	acetyltransferas (heat shock protein binding)
NC_015766.1	2747185	2747284	3	XP_012164512.1
NC_015766.1	2755570	2755669	3	XP_012164512.1
NC_015766.1	4782663	4782854	18	XP_012164144.1
NC_015767.1	2324100	2324159	3	XP_012164594.1	yes	ribonucleoprotein
NC_015767.1	3069299	3069390	27	XP_012164549.1	yes	kinase
NC_015767.1	9608523	9608693	21	XP_003396141.1
NC_015768.1	1044111	1044255	27	XP_012165162.1	yes
NC_015768.1	1651333	1651555	18	XP_003396284.1
NC_015768.1	1651741	1651876	18	XP_003396284.1		transcription cofactor
NC_015768.1	1652416	1652454	6	XP_012165247.1
NC_015768.1	4751256	4751295	15	XP_003396503.1
NC_015768.1	4769657	4769739	30	XP_012166187.1
NC_015768.1	5299649	5299698	3	XP_003396583.1	yes	acetyltransferase (chromatin-binding protein)
NC_015768.1	6153510	6153549	3	XP_012166189.1	yes	histone
NC_015768.1	11024597	11024771	84	XP_012166201.1
NC_015769.1	357998	358036	12	XP_012166230.1
NC_015769.1	359726	359780	21	XP_012166230.1
NC_015769.1	4494358	4494388	9	XP_003397294.1
NC_015769.1	5041509	5041605	9	XP_003397196.1
NC_015770.1	28828	28866	6	XP_012167039.1	yes	KRAB box transcription factor
NC_015770.1	2190704	2190753	3	XP_012166765.1	yes	transcription cofactor
NC_015770.1	8512024	8512210	24	XP_012167123.1	yes	receptor
NC_015770.1	9445506	9445540	6	XP_012167342.1
NC_015770.1	9480771	9480830	12	XP_012167050.1
NC_015770.1	9481728	9481795	18	XP_012167050.1
NC_015770.1	9525783	9525841	18	XP_012167338.1
NC_015770.1	10495578	10495621	12	XP_012167390.1
NC_015770.1	11042690	11042779	15	XP_003397796.2
NC_015770.1	13963048	13963178	15	XP_012167649.1
NC_015770.1	14420114	14420216	3	XP_012167685.1	yes	kinase inhibitor
NC_015770.1	14512758	14512824	3	XP_012167698.1
NC_015771.1	1075084	1075129	3	XP_012168395.1	yes	nuclear hormone receptor
NC_015771.1	1316317	1316369	3	XP_003398586.1	yes	threonine-protein kinase
NC_015771.1	1571307	1571349	18	XP_012168364.1
NC_015771.1	1677019	1677077	3	XP_003398563.1	yes	zinc finger transcription factor
NC_015771.1	1752502	1752568	3	XP_003398549.1
NC_015771.1	2349634	2349742	6	XP_012168233.1	yes	G-protein modulator
NC_015771.1	3058217	3058254	6	XP_003398431.1	yes	receptor
NC_015771.1	4819684	4819726	3	XP_012168057.1
NC_015771.1	5901044	5901159	18	XP_012168015.1	yes
NC_015771.1	6080572	6080652	30	XP_012168000.1
NC_015771.1	6082350	6082387	15	XP_012168000.1
NC_015771.1	9410380	9410516	3	XP_012167823.1
NC_015771.1	10024244	10024306	3	XP_003398102.1	yes	receptor
NC_015772.1	5098711	5098772	3	XP_003398876.1	yes	homeobox transcription factor
NC_015772.1	5101007	5101058	24	XP_003398876.1
NC_015772.1	5385019	5385091	3	XP_012168862.1
NC_015772.1	11058854	11058921	6	XP_012169034.1
NC_015772.1	12366223	12366287	15	XP_003399259.1
NC_015772.1	13736152	13736468	24	XP_012168942.1	yes	homeobox transcription factor
NC_015772.1	13736869	13737056	15	XP_012168943.1	yes	homeobox transcription factor
NC_015772.1	15383353	15383738	45	XP_012169725.1
NC_015772.1	15405224	15405286	3	XP_012169724.1	yes	guanyl-nucleotide exchange factor (related to G-protein)
NC_015772.1	15766944	15767125	54	XP_012169664.1	yes
NC_015772.1	15768482	15768529	3	XP_012169664.1
NC_015772.1	15848654	15848773	54	XP_012169654.1	yes	actin binding motor protein
NC_015773.1	370539	370570	9	XP_012169858.1
NC_015773.1	1465815	1465846	3	XP_012169902.1	yes	guanyl-nucleotide exchange factor (signalling molecule)
NC_015774.1	5119284	5119335	3	XP_012171064.1
NC_015774.1	5136382	5136497	30	XP_012171067.1
NC_015774.1	5150260	5150309	6	XP_003400280.2
NC_015774.1	5170221	5170290	21	XP_012171119.1	yes
NC_015774.1	6260393	6260471	3	XP_012170990.1
NC_015774.1	6335151	6335218	12	XP_012170983.1	yes
NC_015775.1	1544626	1544724	21	XP_012171334.1
NC_015775.1	1700464	1700501	3	XP_012171269.1	yes	transcription factor
NC_015775.1	2718848	2719053	99	XP_012171405.1	yes	transporter
NC_015775.1	2926702	2926764	3	XP_012171424.1
NC_015775.1	8546819	8546879	30	XP_003400817.1
NC_015776.1	1263750	1263799	3	XP_003401014.1
NC_015776.1	3454540	3454592	3	XP_003401172.1	yes	Transcriptional activator
NC_015776.1	5095418	5095487	6	XP_012172773.1
NC_015776.1	10464076	10464131	12	XP_012172391.1
NC_015779.1	1930435	1930516	12	XP_012173638.1
NC_015779.1	1934901	1934937	12	XP_012173638.1
